# Supplementary material for: Comparative parallel multi-omics analysis during the induction of pluripotent and trophectoderm states
Source: Nat Commun. 2022 Jun 17;13:3475. doi: 10.1038/s41467-022-31131-8 (PMC9205865; doi:10.1038/s41467-022-31131-8)
Supplement: Supplementary file 3 — Supplementary Data 1 [file 41467_2022_31131_MOESM3_ESM.xlsx]

## Sheet: Cluster 1
Genes (n= 715)
Rik2010111I01
Rik2310046K23
Rik2510009E07
Rik4931406P16
Rik5730409E04
Acaa1a
Acbd5
Ackr3
Acox1
Acp2
Actg2
Acvr1
Acvr2a
Adam12
Adam19
Adam33
Adamts2
Adamtsl1
Adar
Adgre1
Adgrg2
Adra1d
Adra2a
Aebp1
Aff1
AI413582
AI464131
Akap13
Aldh1a2
Ankrd12
Anpep
Anxa3
Aoah
Ap3d1
Ap5z1
Apbb2
App
Aqp5
Arfgap1
Arfgap3
Arhgap42
Arhgef17
Arhgef25
Arl1
Arl4a
Armcx2
Arsa
Arsb
Asah1
Asah2
Aspn
Atl3
Atp11a
Atp1a1
Atp6ap1
Atp6v0a2
Atp6v0b
Atp6v0c
Atp6v0d1
Atp6v1a
Atp9b
Atraid
B3gnt9
BC031181
Bcl6
Bcl9
Bcorl1
Becn1
Bgn
Bnc2
Brd2
Brox
C1qa
C1qb
C1qc
C1qtnf3
C2cd2l
Cachd1
Cacna1g
Cadm3
Cant1
Capn2
Capns1
Cask
Casp12
Castor2
Cav2
Cbr3
Ccbe1
Ccdc127
Ccdc8
Ccdc80
Ccnyl1
Cd14
Cd248
Cd302
Cd34
Cd53
Cd81
Cdh11
Cdkn2b
Cdo1
Cemip
Cflar
Chmp5
Chp1
Chpf
Chpf2
Cisd3
Ckap4
Clcn7
Clic1
Cln5
Cnpy4
Cnrip1
Col10a1
Col11a1
Col12a1
Col1a1
Col1a2
Col27a1
Col3a1
Col5a1
Col5a2
Col5a3
Col6a1
Col6a2
Col6a3
Col7a1
Colec12
Commd4
Coq10b
Cpeb1
Cped1
Crat
Cript
Crlf1
Csdc2
Csgalnact1
Csrp1
Ctif
Ctsa
Ctsb
Ctsd
Ctsk
Ctss
Cttn
Cxcl12
Cxcl14
Cybb
Cybc1
Dact3
Dap
Dcbld2
Dchs1
Dctn3
Des
Dhcr24
Dkk3
Dlg1
Dmpk
Dnajc10
Dnajc14
Dnm3os
Dpp7
Dpt
Dram2
Dtx3l
Ebf1
Ecm1
Eda
Edem1
Edil3
Ednra
Efemp2
Eif2ak1
Elk3
Eln
Emc1
Emilin1
Emilin2
Epha3
Ergic3
Erlec1
Ext1
F2r
F3
Faf2
Fam114a1
Fam129a
Fam13b
Fam189b
Fam20a
Fam214b
Fam219a
Fam234a
Fap
Fat4
Fbln2
Fbln5
Fbn1
Fbn2
Fbrs
Fbxo25
Fbxw5
Fcer1g
Fcgr3
Fcgrt
Fcrls
Fes
Fgf13
Fgf18
Fgf2
Fgfr1
Fibin
Fkbp14
Fkbp15
Flt1
Flt4
Fmod
Fn1
Fndc3b
Frmd6
Fstl1
Fuca1
Fyco1
Fzd1
Fzd8
Gaa
Gabarap
Galnt17
Garem2
Gas6
Gba
Gbf1
Gbp2
Gbp3
Gch1
Gda
Gfra1
Gga1
Ggact
Ggh
Glb1l
Glce
Glis3
Glmp
Gm2115
Gm43737
Gm7665
Gnai2
Gng8
Gnptg
Gns
Golga2
Golga3
Golga7
Gosr2
Gpc4
Gpc6
Gpr137
Gpr153
Gpr50
Gpx7
Grem1
Grem2
Grn
Grpel1
Gtf2f1
Gucy1a1
H2-T22
H6pd
Hck
Heatr5a
Hebp2
Herc2
Herpud2
Hexa
Hist1h1c
Hmcn1
Hsd17b11
Hsd17b7
Hspa13
Icmt
Id4
Ids
Ier3
Ifi44
Ifit1
Ifit3
Ifnar1
Igf1
Igf1r
Igfbp3
Igfbp5
Igfbp7
Iglon5
Igsf10
Ikbip
Il1rl2
Il1rn
Il4ra
Il6st
Iqgap1
Irf9
Irgm2
Iscu
Isg15
Itfg1
Itga1
Itga11
Itga9
Itgav
Itgb2
Itgb5
Itgbl1
Itm2b
Itprid2
Itsn1
Jag1
Kcnj15
Kdelr1
Kdelr3
Kdm2a
Khdrbs3
Kidins220
Kif26b
Kifap3
Klhl3
Krcc1
Krt6b
Lama2
Lamp1
Lamp2
Lamtor1
Lamtor4
Layn
Ldlrad4
Lgals3bp
Lilr4b
Lipa
Lmbrd1
Lmcd1
Lox
Loxl1
Loxl2
Loxl3
Lrp1
Lrrc15
Lrrc17
Lrrc32
Lrrn4
Lss
Ltbp2
Lyz2
Mafb
Maged1
Magee1
Mamdc2
Man2b2
Map1a
Map1lc3b
Masp1
Matn2
Mdfic
Me1
Medag
Meg3
Megf9
Mfap2
Mfap4
Mfap5
Mfsd11
Mgll
Mgst3
Mid1ip1
Mindy2
Mindy3
Mirg
Mllt11
Mmab
Mmp11
Mmp14
Mmp19
Mmp23
Mmp28
Mospd2
Mpeg1
Mrc1
Mrc2
Mrgprf
Mroh1
Mrpl17
Ms4a7
Msantd4
Msmo1
Msr1
Msrb1
Mthfr
Mtmr6
Mtus1
Mvk
Mxra8
Nbl1
Ncam1
Ndel1
Ndrg4
Ndst2
Necap2
Nefl
Nfe2l2
Nfu1
Nhlrc3
Nid1
Nipsnap3b
Nov
Nox4
Npdc1
Nqo1
Nrg1
Oaf
Ogn
Olfml2b
Olfml3
Olr1
Os9
Osbp2
Osmr
Osr1
Ostm1
P2rx4
P2ry6
P3h4
P4ha3
Pappa
Parm1
Parp3
Parp9
Pbxip1
Pcdhga7
Pcdhgb2
Pcdhgc5
Pcolce2
Pcsk9
Pcyt1a
Pdgfc
Pdgfrb
Pdgfrl
Pdia5
Pdlim7
Pdzrn3
Pgm5
Phtf1
Pi16
Pid1
Piezo2
Pigk
Pigs
Pik3r1
Pja2
Pkd1
Pkd2
Pkn1
Pla2r1
Plat
Pld3
Plek
Plekhg2
Plod3
Plpp3
Plxna4
Plxnc1
Pmepa1
Pmp22
Podn
Pofut1
Pon3
Postn
Ppfia1
Ppp1r21
Pqlc2
Prepl
Prkg1
Prnp
Prrg3
Prrx1
Prrx2
Prss12
Prss35
Ptgr1
Ptk7
Ptms
Ptn
Ptpra
Ptprd
Pygb
Rab11a
Rab11b
Rab18
Rab31
Rac2
Ralgapb
Raph1
Rarg
Rbfox2
Rcn3
Reep3
Rflnb
Rgma
Rgmb
Rgs4
Rhoc
Rnd3
Rnf150
Rnf24
Robo2
Ror2
RP23-320D23.6
Rrbp1
Rspo1
Rtn4
Runx1
Runx2
S100a11
S1pr3
Samd14
Samd4b
Samd9l
Saraf
Sash1
Sc5d
Scara3
Scd2
Scfd1
Sdc2
Sdf4
Sec16a
Secisbp2l
Sel1l
Selenom
Selenop
Sema3b
Sema6d
2019-09-05
Serinc3
Serpinf1
Setbp1
Sfr1
Sgsh
Shox2
Siglec1
Sirt7
Ski
Slc15a3
Slc16a2
Slc16a4
Slc24a3
Slc25a38
Slc29a3
Slc35a2
Slc35f6
Slc41a2
Slc4a4
Slc5a7
Slit2
Slit3
Smap1
Smarcc2
Smpd1
Snai2
Snhg18
Snrk
Snx1
Snx12
Snx18
Snx33
Sorbs3
Sorcs2
Sox9
Sparc
Spats2l
Sphk1
Spi1
Sprr2b
Sprr3
Spsb1
Sqle
Srpx
Srpx2
Stab1
Stat1
Stat2
Stat3
Stat5a
Stox2
Stub1
Stx7
Sulf1
Sumf1
Sumf2
Svbp
Svep1
Synpo
Tbc1d20
Tbc1d2b
Tbc1d8b
Tbc1d9
Tbccd1
Tcn2
Tcta
Tent5a
Tesk1
Tex264
Tgfbr2
Tgoln1
Thap7
Thbd
Thbs2
Thy1
Timp1
Timp2
Timp3
Tle2
Tmed1
Tmem104
Tmem106b
Tmem119
Tmem127
Tmem14c
Tmem151a
Tmem159
Tmem167b
Tmem175
Tmem18
Tmem184b
Tmem198b
Tmem246
Tmem30a
Tmem45a
Tmem50a
Tmem59
Tmem63a
Tmem86a
Tmsb4x
Tmub2
Tnc
Tnfrsf11b
Tnrc18
Tns1
Tor4a
Tpcn2
Tpd52l2
Tprgl
Tradd
Trappc1
Trappc10
Trim12c
Trim46
Trim56
Trnp1
Trp53inp2
Tshz3
Tspan11
Tspan3
Tssc4
Ttc39b
Ttyh3
Tubb3
Tusc3
Twist2
Txndc15
Tyrobp
Ube2r2
Ubl3
Ubtd1
Uchl1
Ugp2
Unc45a
Unc5d
Upk1b
Upk3b
Vat1
Vnn1
Vps35
Vps35l
Vps50
Vps8
Washc2
Wbp1l
Wdr7
Wdr81
Wisp1
Wisp2
Wnt4
Wwtr1
Xaf1
Xylt1
Yif1a
Yipf1
Yipf5
Ykt6
Ywhaq
Zbtb7a
Zc2hc1a
Zcchc24
Zfand5
Zfp141
Zfp335
Zfp408
Zfp467
Zfp503
Zkscan3
Znfx1
Zranb3
Zyg11b

## Sheet: Cluster 2
Genes (n= 596)
Rik1700020I14
Rik1810010H24
Rik1810013L24
Rik1810026B05
Rik2300002M23
Rik2810025M15
Rik4933402E13
Abcd1
Abcf3
Abcg1
Abhd2
Abhd6
Ablim2
Abtb1
Acot9
Acp7
Acvr1b
Aff4
Agtrap
Aldh1a3
Aldh3a2
Alox12b
Alpl
Amdhd2
Ankfy1
Ankrd24
Ankrd46
Ankzf1
Ano9
Ap1m2
Ap3m2
Apbb1
Apela
Apobec1
Appl2
Araf
Arc
Arhgap12
Arhgap27
Arhgap44
Arhgap8
Arhgef10l
Arhgef15
Arhgef18
Arid1a
Arl15
Arpc1a
Arrdc1
Arrdc4
Atat1
Atg12
Atg13
Atp11b
Atp13a3
Atp1b2
Atp2b4
Atp6v1b2
Atp6v1c2
Atp6v1d
Atp9a
B3gnt3
B4galnt3
Baz2b
Bcam
Bcap31
Bcat2
Birc2
Birc7
Bspry
Btbd19
C130074G19Rik
C77080
Cacna1a
Cacnb1
Cadm4
Capn5
Catsperg1
Cblb
Cblc
Cbr1
Cc2d1a
Ccdc120
Ccdc186
Ccnl2
Cd68
Cd9
Cdcp1
Cdh1
Cdip1
Celf5
Cep120
Cercam
Chd2
Chd9
Chfr
Chil1
Chmp2a
Chmp4c
Chmp7
Chrd
Chst15
Cic
Ckmt1
Cldn4
Cldn6
Cldn7
Cln3
Clstn3
Cltc
Cmtm4
Cnksr1
Cnnm2
Cnp
Cntn2
Col17a1
Copb1
Cpxm1
Crb3
Crbn
Cry2
Cryzl2
Csnk1a1
Csrp2
Ctns
Cyb5r1
Cybrd1
Cyhr1
Cyp4f13
Cyp51
D230025D16Rik
Daam1
Dcaf11
Ddah2
Ddb2
Ddx6
Def8
Dennd1b
Dhx32
Diaph1
Dido1
Dip2a
Dleu2
Dnajb6
Dnase2a
Dnmt3a
Dnpep
Dok2
Dop1b
Dqx1
Dtx2
Efhb
Egfl6
Egln3
Eif2ak3
Elavl2
Ell2
Elmo3
Enpp3
Epas1
Epb41l4a
Epb41l4b
Epcam
Epn2
Erg28
Erlin2
Esrp1
Esyt3
Etl4
Etv3
Ezh1
F2rl1
Faf1
Fam193a
Fam208a
Fam25c
Fam3a
Fam45a
Fam76a
Fam81a
Fancg
Fbxl5
Fcho1
Fcho2
Fdft1
Fdps
Fermt3
Fignl2
Flcn
Flot2
Flvcr2
Fmn2
Fnbp1l
Fndc3a
Fnip2
Foxj1
Frs3
Fry
Fryl
Fuca2
Fuk
Fut9
Fxyd6
Fzd5
G3bp2
Gadd45b
Galnt11
Galt
Ganab
Gatd1
Gcfc2
Gdi1
Gid8
Gli1
Gm53
Gng3
Gnpda1
Golga5
Golgb1
Gpa33
Gpbp1l1
Gpr137b
Gprasp2
Grb7
Grhl2
Grtp1
Gsdmd
Gsta4
Gtf2ird1
Gulo
H1f0
Hbp1
Heatr5b
Heca
Helb
Hif3a
Hmces
Hmgcs1
Hopx
Hpn
Hrc
Hspb8
Htatip2
Idh1
Ifnlr1
Ift20
Igf2bp2
Il33
Inpp5d
Insr
Ip6k1
Irf2bpl
Irf6
Itga6
Itpk1
Itpkc
Jmjd1c
Kalrn
Kank2
Kat5
Kbtbd11
Kcnab3
Kcnk6
Kctd20
Kdf1
Kdm4c
Khnyn
Kif13b
Kif1bp
Kif5c
Klc3
Klc4
Klhdc3
Klhl24
Klk13
Klk8
Kmt2b
Krba1
Krt17
Krt80
Lad1
Lama3
Laptm5
Leng8
Leprot
Lgr4
Lmntd2
Lpcat1
Lpin1
Lrch1
Ltk
Ly6g6c
Lypd3
Lypd6b
M6pr
Mal2
Mall
Manba
Map1lc3a
Map2k1
Map4
Mapk13
Mark4
Marveld3
Mboat2
Mcoln1
Mea1
Med12
Med13l
Med23
Mfsd14b
Mgat3
Mgat4a
Mgea5
Mical3
Mirt1
Misp
Mks1
Morf4l1
Morn4
Mov10
Mpp5
Mpv17l
Mpzl2
Mtfr1
Mxd1
Myh14
Mylpf
Myo10
Myo5c
Nacc1
Naga
Natd1
Nbr1
Nectin4
Neil2
Neu1
Nfatc4
Nfe2l1
Nipal3
Nkiras2
Nktr
Nod1
Npepps
Nr1h2
Nr6a1
Nsdhl
Nudt4
Numb
Numbl
Oas2
Obox6
Ocln
Ocrl
Ogdhl
Ogt
Olfm1
Osbpl2
Otog
P2rx7
Paics
Patj
Pcdh1
Pcyt1b
Pde1b
Pde7a
Pdlim4
Pdpk1
Pef1
Pex5
Pfdn1
Phactr4
Phc1
Phf8
Phka2
Phox2a
Phyh
Pi4k2a
Pias3
Pik3cb
Pik3r4
Pip4p1
Pitpnc1
Piwil2
Pkp3
Plekha1
Plekha6
Plekhf1
Plekhg1
Plekhg5
Plekhg6
Plekhh1
Plekhn1
Pls1
Pml
Porcn
Pou5f1
Ppfia3
Ppl
Ppm1j
Ppp1cb
Ppp1r12a
Ppp2r2d
Ppp2r5c
Ppp4r1l-ps
Praf2
Prelid2
Prickle3
Primpol
Prkch
Prkci
Prkcz
Prkd2
Prss16
Prss8
Prune1
Psme4
Ptbp3
Ptpn23
Ptprf
Pttg1ip
Pxylp1
R3hdm2
Rab15
Rab25
Rab3b
Rab5a
Rab5b
Rab9
Rabac1
Rabep2
Raf1
Ralgps1
Ranbp10
Rapgef2
Rapgefl1
Rassf7
Rcan3
Relch
Renbp
Retreg1
Rhpn2
Rims2
Riok3
Rnf114
Rnf19b
Rnf220
Rnf31
Rnf38
Rnf39
Rsbn1l
Rufy2
Rufy3
Ryr1
S100a14
Saa3
Sbf1
Scel
Scnn1a
Scp2
Sdcbp2
Sec62
Sema4b
Sema6c
Serinc5
Sertad2
Sfn
Sgpl1
Sh3gl2
Sh3rf2
Sh3tc1
Shroom2
Siae
Sigirr
Skap2
Slc15a1
Slc23a1
Slc25a23
Slc25a25
Slc25a40
Slc27a4
Slc28a1
Slc2a1
Slc35e1
Slc43a3
Slc52a3
Slc5a5
Slc6a1
Slc6a8
Slc8b1
Smagp
Smox
Snap23
Snap29
Snhg11
Socs3
Sowahb
Sox13
Sp3
Spag9
Spen
Spg11
Spint1
Spint2
Sptb
Sptbn2
Sra1
Srebf2
Srrm2
St14
Stap2
Stard3nl
Stk38
Stx12
Supt20
Susd1
Susd2
Syk
Szt2
Taz
Tbc1d1
Tbc1d10b
Tbc1d22b
Tbc1d8
Tctn1
Tdh
Tdrp
Tead2
Tepsin
Tert
Tet2
Tgif1
Tgm1
Tjp3
Tle4
Tmc4
Tmc8
Tmem102
Tmem106a
Tmem184a
Tmem263
Tmem30b
Tmem38a
Tmem8b
Tnfrsf1b
Tnip2
Tnk1
Trappc8
Trim26
Trim29
Trps1
Tsc22d1
Tspyl1
Ttyh1
Tuba8
Tvp23b
Txndc12
Txnip
Tyk2
Tyro3
Uevld
Unc13a
Upk3bl
Usp28
Usp46
Usp53
Vps11
Vps37a
Vrk3
Vsig10
Wasf2
Washc4
Yipf4
Ypel5
Zbtb32
Zbtb34
Zbtb39
Zdhhc12
Zdhhc15
Zer1
Zfand6
Zfhx2
Zfp217
Zfp292
Zfp41
Zfp462
Zfp512
Zfp516
Zfp57
Zfp574
Zfp688
Zfpl1
Zfyve1
Zfyve26
Zrsr1
Zscan10
Zxdc

## Sheet: Cluster 3
Genes (n= 559)
Rik1700037H04
Rik1700061G19
Rik2210409E12
Rik2310022A10
Rik2610318N02
Rik2700049A03
Rik2700097O09
Rik4833420G17
Rik4930461G14
Rik8030474K03
Rik9430015G10
Rik9930021J03
Aars2
Abcb7
Acer2
Acp6
Acsl1
Actr5
Actr8
Adrb3
Agfg1
Ago2
Ahcyl2
Aire
Ak4
Akap1
Akap8l
Aldoc
Alms1
Als2
Ambra1
Amz2
Anapc15
Angel1
Ankle2
Anln
Appl1
Arhgap19
Arhgap32
Arid3b
Arl4d
Arl6ip1
Armt1
Arnt
Asap2
Ash2l
Asrgl1
Asxl1
Atad5
Atf1
Atg4d
Atl2
Atp5g2
Atr
Aunip
Aurkb
B4galnt4
B4galt6
Bap1
BC030867
Bhlhb9
Bicral
Brca2
Bub1
Bub1b
Bud13
C2cd5
Cacna2d2
Carnmt1
Casc3
Cbll1
Cbx1
Cbx5
Cc2d1b
Ccdc18
Ccdc25
Ccdc34
Ccdc43
Ccdc61
Ccdc66
Ccnt1
Ccnt2
Ccp110
Cd2ap
Cd320
Cdan1
Cdc25a
Cdc25c
Cdc37l1
Cdc45
Cdc7
Cdca2
Cdca3
Cdca8
Cdk5rap2
Cdk5rap3
Cdyl
Celsr1
Cenpa
Cenpi
Cenpo
Cep162
Cep295
Cep57l1
Cep70
Cep78
Cep89
Chd7
Chd8
Chtf18
Chtop
Cisd1
Ckap2
Ckap2l
Clasrp
Clcn2
Clcn3
Clk3
Clmn
Clp1
Clpx
Clstn1
Cnga3
Cnnm3
Cnot1
Cnot10
Cnot3
Cntrl
Cobl
Coil
Cox5a
Cpsf1
Cpsf4
Csnk2a1
Cul2
Cwf19l2
Cyp2s1
D030056L22Rik
Dalrd3
Dancr
Dars2
Dbf4
Dbt
Dcaf15
Dcaf17
Dcp2
Ddhd1
Ddx19b
Deaf1
Dele1
Dennd2c
Depdc5
Dhdh
Dhx16
Dkc1
Dmap1
Dmxl2
Dnah8
Dnajc21
Dnm1l
Dot1l
Dtnb
E2f5
E4f1
Echdc2
Ect2
Edem2
Eed
Ehmt1
Eif4ebp2
Elovl6
Elp3
Eml5
Ep300
Epop
Eral1
Esco2
Etv5
Exd2
Faap100
Fads6
Fam122b
Fanci
Fbxo15
Fbxo3
Fbxo38
Fnbp4
Fntb
Foxm1
Foxred1
Fxr1
Fzr1
Gas5
Gemin2
Gigyf2
Gldc
Gm12696
Gm16185
Gm4779
Gm9616
Gmeb2
Gmnn
Gnl3l
Gon4l
Grhl1
Grin1
Grpel2
Gspt2
Gtf3c5
Gtsf1l
Gzf1
H2-Eb1
Haus3
Haus6
Hdac4
Hdhd5
Herc4
Hirip3
Hjurp
Hk2
Hmbs
Hmmr
Hnrnpa1
Hnrnpa3
Hnrnpc
Hnrnph3
Hook1
Hook2
Htt
Hus1
Huwe1
Igbp1
Ik
Impa2
Ing3
Ino80d
Ints3
Ints6l
Ipmk
Iqgap3
Itpka
Kank3
Kat7
Kcmf1
Kcnc3
Kdm1a
Kdm2b
Kdm6a
Kif14
Kif18a
Kif24
Kif2c
Kif4
Kif5a
Kifc2
Klf8
Kmt2c
Kmt5c
Kpna2
Krt42
Kxd1
L1td1
Las1l
Lig1
Lin7c
Lrrc40
Lsm14a
Luc7l
Ly6g6e
Malt1
Map2k6
Map3k9
Map4k1
Map7d2
2019-03-06
Marf1
Mastl
Matr3
Mcm3ap
Mcm4
Mcm8
Mdc1
Med1
Med19
Med24
Med26
Mettl4
Mettl5
Mfn1
Mfsd13a
Mga
Mgme1
Mief1
Miga1
Mis18a
Mkrn1
Mkrn2
Mlxip
Mme
Mms19
Mms22l
Mpdu1
Mreg
Mrpl24
Mrpl45
Msh2
Msh6
Mtf2
Mtor
Mybl1
Mynn
Mysm1
N4bp1
Naa35
Nampt
Ncaph
Ncoa6
Ncor1
Ndufa6
Ndufaf7
Nefh
Nelfb
Nelfcd
Nfxl1
Nfyb
Nkap
Nlk
Nono
Notch4
Npat
Npr1
Nrm
Nsf
Nusap1
Nxt2
Odf2
Oip5
Oxa1l
Pabpn1
Pak4
Palb2
Pank4
Parg
Parp1
Pask
Paxbp1
Pcif1
Pcnt
Pdcd7
Pdpr
Per1
Pgap2
Phf14
Pick1
Pif1
Piga
Pigl
Pigo
Platr14
Plcg2
Plekha7
Plekha8
Plekhf2
Pnisr
Pnpla6
Poc1a
Poc5
Pole4
Polh
Poli
Poll
Polr3g
Pot1a
Ppp6r3
Prc1
Prcc
Prdm10
Prkdc
Proser1
Prps1
Prr14l
Pspc1
Ptch1
Pwwp2a
Qars
Rad21
Rasal1
Rbbp5
Rbm15
Rbm39
Rbmx2
Rcor1
Rdm1
Reep4
Reps1
Rfng
Rhobtb2
Rnf165
Rnf168
Rnf17
Rnf2
Rnf208
Rnf216
Rnf40
Rogdi
Rpa1
Rpap1
Rpgr
Rpp25
Rps4x
Rtf1
Rtkn2
S100pbp
Sap30
Scrib
Scyl2
Sec14l1
Sec14l2
Sec61a2
Sema4d
Senp2
Senp3
Sephs2
2019-09-01
Setd4
Sgsm3
Shld2
Shprh
Sinhcaf
Sirt1
Ska3
Slain1
Slc20a1
Slc23a2
Slc25a28
Slc25a36
Slc35a3
Slc39a4
Slc4a7
Slc9b1
Smarcd1
Smpd4
Snrnp48
Snrnp70
Socs7
Sp2
Spag5
Spc24
Spdl1
Spidr
Srbd1
Srrm1
Ssx2ip
Stag3
Stk24
Strbp
Surf6
Susd4
Tab3
Tacc3
Taf1b
Taf2
Taf5
Taf6
Tbc1d25
Tbl1xr1
Tbp
Tdp2
Tedc1
Terf1
Tet1
Tex14
Tfdp2
Ticrr
Tinf2
Tm2d3
Tm7sf3
Tmco6
Tmem8
Tmx2
Togaram1
Tonsl
Top3a
Top3b
Topbp1
Tprn
Traip
Trim24
Trim33
Trit1
Troap
Tspan13
Ttc4
Ttc5
Ttf2
Ttll6
Tube1
Tubgcp6
Tut4
Txlng
Ube2c
Ube2s
Ubp1
Ubqln4
Ubr7
Ubxn2a
Ubxn7
Ufl1
Unc13b
Upf2
Usp11
Usp21
Usp3
Usp37
Usp48
Usp54
Usp9x
Vangl1
Vdac1
Vkorc1l1
Vwa3b
Wasf3
Wdr5
Wdr76
Wdr90
Wdr92
Wwc1
Xpc
Xrcc5
Yes1
Ythdc1
Zbtb11
Zc3h6
Zfand1
Zfp110
Zfp13
Zfp143
Zfp184
Zfp277
Zfp296
Zfp383
Zfp42
Zfp42-ps1
Zfp423
Zfp473
Zfp553
Zfp638
Zfp706
Zfp740
Zfp850
Zfp979
Zfp981
Zfp990
Zmiz2
Zmym4
Zmynd8
Znrd1
Zranb1
Zscan18

## Sheet: Cluster 4
Genes (n= 550)
Rik2900026A02
Rik4930550L24
Rik4931406C07
Aadac
Aaed1
Abca1
Abca3
Abcc1
Abi1
Abi3bp
Acadl
Acot13
Acsbg1
Acsl4
Adam23
Adamtsl4
Adap1
Adcy6
Adgrd1
Adipor2
Ago1
Ahr
Aig1
Akap12
Akt3
Aldh3a1
Ammecr1
Ammecr1l
Anapc2
Ankrd13a
Anxa7
Apc
Arap1
Arap2
Arfgap2
Arhgef12
Arhgef28
Arid5a
Arid5b
Arl6ip5
Arnt2
Arpc2
Arpin
Atg9a
Atp2b1
Atp6v0e2
Atp8b2
Atxn7l3b
AU040320
Avil
Avpi1
AW551984
B3galnt1
Baiap2
Bc1
Bicra
Bloc1s6
Boc
Brap
Btbd7
Btg2
C1ra
Cab39
Cacfd1
Cacna1c
Cacnb3
Calcoco1
Camk2d
Capza1
Car13
Casp8
Cat
Ccdc6
Ccl2
Ccl7
Ccndbp1
Ccser2
Cd47
Cd55
Cd80
Cdc14b
Cdh13
Cebpd
Celf4
Cers4
Cfh
Chmp2b
Chst11
Cltb
Cnnm4
Cnppd1
Coa3
Coasy
Cpne8
Cpq
Cpt1a
Crabp2
Creld1
Cryab
Crybg1
Cs
Csnk1g3
Ctnnd2
Ctsf
Cxadr
Cxcl1
Cyfip1
Cyp2j6
Cyp4f17
Cyp4f39
Cyth3
D430042O09Rik
Dcaf10
Dcn
Dctn2
Ddr1
Dgat2
Dhrs11
Dhrs3
Dip2b
Dlg5
Dnajb14
Dnajb2
Dnajc18
Dock1
Dok1
Dpy19l1
Dpysl5
Dusp1
Dusp11
Dusp14
Dusp8
Dynlt3
Dyrk1b
E130309D02Rik
Ebp
Ecscr
Edem3
Egfr
Egr1
Ehd3
Eif4e2
Elmo2
Elovl7
Emp2
Enpp5
Epc1
Epha7
Ephb4
Ephx1
Epm2aip1
Eps15
Ercc4
Evc
Evc2
Exoc6b
Fah
Fam110c
Fam120b
Fam126a
Fam168a
Fam174b
Fam20c
Fam220a
Fam43a
Fam49a
Fam83h
Fam8a1
Faxc
Fbh1
Fbxl3
Fbxo4
Fgf7
Flot1
Fndc1
Fos
Fosb
Fosl2
Foxc1
Foxd1
Foxk1
Foxp1
Fto
Fyn
Galnt4
Gltp
Glud1
Gm10522
Gm45871
Gm7694
Gna12
Gnai3
Gnaq
Golph3
Golph3l
Gpr108
Gsk3b
Gsto1
Gstt3
Gtf3c1
Gucy1b1
Hcfc1r1
Hectd1
Hes1
Higd2a
Hipk2
Hmgcr
Hmgn3
Homer2
Hoxb4
Hoxc4
Hps1
Hps3
Hs3st3a1
Hsdl2
Hspb11
Ier2
Il1r1
Il1rap
Inpp5a
Inppl1
Iqce
Iqsec2
Irak1
Irs2
Itgb4
Itpr2
Itsn2
Jak2
Jmjd8
Jun
Junb
Kif1b
Kirrel
Klc1
Klf12
Klf3
Klhl9
Kmt2e
Krt13
Krt16
Lama4
Lgr6
Lin37
Lman2l
Loxl4
Lpar6
Lrig1
Lrrc42
Lrrfip1
Madd
Magi2
Mansc1
Map2
Map2k7
Map3k10
Map4k4
Map9
Mapk3
Mapre3
Marveld1
Mcu
Mef2a
Mfsd6
Mgp
Miat
Micu1
Mindy1
Mir22hg
Mknk2
Mmgt2
Mocs1
Mon1b
Mospd3
Mras
Mrgbp
Mroh6
Msln
Mtmr11
Mvb12b
Mxd4
Nab1
Naglu
Narfl
Nbdy
Ncdn
Ncoa7
Ndst1
Nectin1
Nedd4l
Nfe2l3
Ngfr
Nhsl1
Nos1ap
Notch2
Npnt
Nptx1
Nr2c1
Nr4a1
Nrd1
Nrp2
Nt5dc3
Nt5e
Ntn1
Ntn4
Nudt18
Nudt3
Nupr1
Orai1
Osbpl6
Osbpl9
Otud1
Pak3
Pamr1
Parp12
Pced1a
Pcyox1l
Pde4b
Pdxdc1
Peg13
Pfdn5
Pfn2
Pgm2l1
Pigc
Pik3c2a
Pik3ip1
Pip4p2
Pip5k1a
Pla2g7
Plagl2
Plcl1
Pld2
Plek2
Plekhh3
Plekhm2
Plk2
Plppr2
Plxnb2
Pnp
Pomk
Pou6f1
Ppp1r9b
Ppp2cb
Ppp6r2
Prdx6
Prelp
Prickle2
Prkaa1
Prkacb
Prkag2
Prr13
Pten
Ptgfrn
Ptpn14
Ptx3
Rab11fip5
Rab14
Rab3gap2
Rab4a
Rab8b
Rabgef1
Rac3
Rai14
Ramp3
Rap1gap2
Rapgef4
Rasal2
Rbp1
Rcan1
Rcan2
Retreg2
Rgp1
Rgs2
Rgs20
Rhbdf1
Rhof
Rnf13
Rnf219
Rras
Rras2
Rtn3
Rubcn
Runx1t1
S100a10
S100a16
Sall2
Samd10
Samd12
Sat1
Scaf1
Scamp2
Scara5
Scrn1
Sdc1
Sdf2
Sec23a
Sec24b
2019-09-11
Serpina3g
Serpina3n
Serpinb8
Sesn3
Sfxn3
Sh3bp2
Sh3pxd2a
Sh3pxd2b
Shisa3
Shisa8
Sipa1l1
Slc12a6
Slc25a42
Slc25a51
Slc35f5
Slc39a3
Slc4a3
Slc7a3
Smim19
Smim3
Smpd3
Smpdl3a
Snx14
Snx6
Snx7
Socs6
Sowahc
Spata6
Spred1
Spred3
Spsb2
Sqor
Srgap1
Sri
Ss18
Ssbp3
Sspn
Stambp
Stat5b
Stim2
Stk3
Stmn2
Strn
Strn3
Stx17
Stx5a
Stxbp5
Suox
Surf1
Susd6
Svil
Swap70
Synj2
Synj2bp
Syt1
Syt11
Taf13
Tank
Tbcel
Tbx15
Tbx18
Tenm4
Tep1
Tfap2a
Ticam1
Tigar
Tirap
Tm9sf2
Tm9sf4
Tmbim1
Tmc6
Tmem164
Tmem176a
Tmem19
Tmem214
Tmem250-ps
Tmem260
Tmem33
Tmem35a
Tmem43
Tmem79
Tmtc2
Tnfrsf1a
Tnpo2
Tnrc6b
Tob2
Tom1l1
Traf3ip2
Trib1
Trim2
Trim44
Tshz1
Tstd3
Ttc39c
Ttc9
Tubb2a
Tulp3
Txndc16
Uba3
Ube2b
Ube2w
Ube3b
Ubl7
Ufc1
Ugcg
Urah
Uso1
Vamp4
Vat1l
Vipas39
Vma21
Vps13d
Vps26b
Vps41
Vtcn1
Vwa1
Vwa5a
Washc3
Wasl
Wdfy3
Wdr11
Wdr13
Wdr26
Wdr41
Wdr47
Wipf1
Wwp1
Yap1
Yipf3
Zadh2
Zbtb7c
Zcchc2
Zdhhc7
Zfhx3
Zfp266
Zfp282
Zfp319
Zfp334
Zfp36
Zfp362
Zfp36l1
Zfp385a
Zfp386
Zfp422
Zfp46
Zfp523
Zfp628
Zfp68
Zfp78
Zhx2
Zmynd11
Zswim6

## Sheet: Cluster 5
Genes (n= 476)
Rik2610507B11
Aard
Aars
Abcc5
Acly
Adpgk
Agpat3
Agps
Akap10
Alg13
Alkbh5
Amd1
Anapc10
Anapc11
Ap1g1
Appbp2
Arf1
Arl6ip6
Armc8
Asf1b
Asna1
Aspm
Asxl2
Atf2
Atg16l1
Atg4b
AU020206
Aurka
Avl9
Bag4
Bard1
BC048403
BC055324
Bcat1
Bclaf1
Bex1
Birc5
Blm
Bmp7
Bnip3
Bptf
Brd4
Brd8
Brwd3
Btbd11
Calm2
Capn10
Casp8ap2
Castor1
Cbwd1
Ccdc117
Ccdc14
Ccdc77
Ccdc93
Ccna2
Ccnb1
Ccne1
Ccnf
Cdc6
Cdca5
Cdk1
Cdk11b
Cdk2
Cecr2
Cenpf
Cenph
Cenpj
Cenpu
Cep192
Cep55
Cep57
Cfap20
Chek2
Cherp
Ciapin1
Cib1
Cip2a
Clasp1
Clptm1
Cnot11
Cnot8
Cnot9
Coprs
Cops3
Cox6c
Cpsf7
Crkl
Crlf3
Crtc2
Cstf3
Ctcf
Cwc25
Cyb5r4
Cyfip2
Dcakd
Ddx11
Ddx24
Ddx42
Ddx5
Ddx54
Dhfr
Dhx8
Dlgap5
Donson
Drg1
Dtl
Dtymk
Edc3
Edc4
Edrf1
Emc8
Emsy
Entpd6
Ercc6l
Ergic2
Espl1
Esrrb
Ess2
Etaa1
Etf1
Exo1
Fam160a2
Fam83d
Fanca
Fancd2
Fancm
Fbxo22
Fbxo30
Fbxo33
Fbxo5
Fbxw2
Fgfr1op
Fignl1
Fkbp3
Fmr1
Foxh1
Frg1
Fxr2
G3bp1
Gabpb2
Gas2l3
Gatad2a
Gcdh
Gins1
Gins4
Gjb3
Gm10704
Gm340
Gm9816
Gm9825
Gna13
Golt1b
Got1
Gpatch8
Gpbp1
Gps1
Grb2
Grhpr
Gtf2e2
Gtf3c3
Gtpbp1
Gxylt1
H2-Ab1
Haspin
Hat1
Haus8
Hdac1
Heatr6
Hells
Higd1a
Hmox2
Hnrnph1
Homer1
Hsp90aa1
Hspa4
Hspbap1
Igf2bp1
Igsf3
Impa1
Incenp
Ing1
Ing2
Ing5
Ino80
Ints1
Ints10
Ints8
Itgb7
Kansl3
Khsrp
Kif15
Kif18b
Kif20a
Kif20b
Kif22
Kif23
Kifc1
Kifc5b
Klhl12
Kpna6
Kras
Kri1
L3mbtl2
Lbr
Ldhb
Lemd3
Lin54
Lin9
Llgl1
Lmnb2
Lsm3
Lypla1
Mad2l2
Mafg
Mapk1
Mbd4
Mcm10
Mcm2
Mcm3
Mcm5
Mcm6
Mdm1
Med8
Med9
Melk
Mesd
Metap1
Mettl2
Mfsd14a
Mis12
Mis18bp1
Mlf2
Mllt6
Morc2a
Mphosph6
Mpi
Mrpl10
Mrpl43
Mrps12
Mtif2
Mtmr7
Mum1
N4bp2l2
N4bp3
Naa30
Nae1
Ncapd2
Ncapd3
Ncapg
Ncbp3
Ndc80
Necap1
Neil3
Nfkbib
Ninl
Nmt1
Nprl3
Nrde2
Nrf1
Nsl1
Nsmce3
Nsmce4a
Nsrp1
Nthl1
Nucks1
Nudcd3
Nuf2
Nufip2
Nup133
Nup50
Nup62cl
Orc1
Orc4
Orc6
Pak1ip1
Papola
Paxip1
Pcnp
Pdhb
Pdp2
Pfkl
Pfkp
Pgam1
Phf19
Phf23
Pim2
Pimreg
Pkmyt1
Pkn2
Plaa
Plk1
Pms1
Pola1
Pold1
Pold3
Pole
Pole2
Polr2a
Polr2d
Ppp1r15b
Ppp2ca
Ppp2r2a
Pprc1
Pqbp1
Prim2
Prpf18
Prrc2c
Psma2
Psma4
Psmb4
Psmc3ip
Psmc4
Psmc5
Psmd1
Psmd12
Psmd13
Psmd4
Pttg1
Qsox2
R3hdm1
Rab1a
Rad17
Rad50
Rad51
Rad51c
Rad54l
Rad54l2
Ranbp17
Ranbp2
Rapgef6
Rbbp4
Rcor2
Relt
Retreg3
Rfc2
Rfc4
Rfc5
Rfwd3
Rhebl1
Rif1
Rmnd5b
Rnf10
Rnf34
Rpl7l1
Rpp21
Rps6ka1
Rsrc2
Rtel1
Saal1
Safb2
Samd8
Sapcd2
Sart1
Sccpdh
Sde2
Sec23b
Secisbp2
Setd2
Setd3
Setx
Sf3a1
Sf3b1
Sgo1
Sgo2a
Siah1b
Ska1
Ska2
Skp1a
Slbp
Slc11a2
Slc16a3
Slc25a13
Slc26a2
Slc41a1
Slc9a8
Slx4
Smarcad1
Smg8
Smndc1
Snrnp25
Snx8
Sorl1
Spc25
Srcin1
Srprb
Srsf11
Stard8
Stil
Sugt1
Supt6
Suv39h2
Syde2
Sympk
Sypl
Tacc1
Taf1
Taf3
Tarbp2
Tbc1d15
Tbcd
Tbl2
Tcf7
Tent4a
Terf2
Tesk2
Tex10
Tex19.1
Tgs1
Thoc6
Timm17b
Tiprl
Tmc7
Tmem107
Tmem161b
Tmem183a
Tmem248
Tmem40
Tmem50b
Tmprss2
Tnpo3
Top2a
Topors
Tpi1
Tpx2
Trap1a
Trim28
Trim6
Trim62
Tsn
Ttk
Tubgcp2
Uba1
Ubb
Ube2a
Ube2n
Ube2t
Ube2z
Ubqln1
Usp33
Usp34
Usp5
Usp7
Uspl1
Vhl
Wbp11
Wdr45b
Wdr82
Wdr91
Wnk2
Wtap
Wwp2
Xab2
Xpo1
Xrcc2
Xylt2
Yeats4
Yipf6
Yme1l1
Ythdf1
Ywhae
Ywhah
Zc3h13
Zc3hc1
Zcchc8
Zfp142
Zfp318
Zfp326
Zfp451
Zfp568
Zfp830
Zfp930
Zgrf1
Zmat2
Znhit3
Zrsr2
Zw10

## Sheet: Cluster 6
Genes (n= 470)
Rik1600012H06
Rik1700123O20
Rik2310011J03
Rik2310022B05
Rik2610008E11
Rik4930402H24
Rik9530068E07
Aacs
Abca5
Abhd17a
Abhd4
Abhd8
Abracl
Acox3
Acta2
Actg1
Actn1
Actn4
Actr1a
Adam15
Adamts10
Adamts12
Adamts5
Adamts6
Adamtsl5
Adgra2
Adm
Aff3
AI837181
Ak5
Akr1a1
Akt1s1
Alx4
Anapc16
Angptl2
Antxr1
Anxa1
Anxa2
Anxa6
Ap2s1
Ap3s1
Aph1a
Arf3
Arhgap23
Arl5a
Arpc3
Atf5
Atp6v0e
B2m
B4galt7
Bag3
BC005624
Bicd2
Blcap
Bmper
Bmpr2
Bnip2
Borcs8
C1galt1c1
Cacna2d1
Cald1
Calm1
Calu
Cap2
Capzb
Carhsp1
Cast
Cav1
Cavin1
Cavin2
Cavin3
Ccdc102a
Ccdc91
Ccdc97
Ccng2
Cd200
Cd44
Cd99l2
Cdc42
Cdc42ep3
Cdc42ep5
Cdh2
Cdipt
Cdkn1a
Cdr2
Celf2
Cenpb
Cfap43
Cfl2
Ch25h
Chmp3
Chst12
Chst2
Clca3a1
Clcn4
Clec2d
Clip3
Cmpk1
Cmtm3
Cnn1
Cnn2
Cnn3
Col8a1
Commd9
Cpe
Cplx2
Cptp
Creb3
Crispld2
Crmp1
Csf1
Cspg4
Ctgf
Cttnbp2nl
Cyba
Cyr61
Dbn1
Dctn1
Dctn4
Decr2
Dhrs4
Disp1
Dlgap4
Dpysl3
Dsel
Dstn
Dync1h1
Dync1i2
Dynlrb1
Edn1
Egln2
Ehbp1l1
Elovl1
Emc3
Emc7
Emx2
En1
Endod1
Ephb2
Ergic1
Eva1b
Ext2
Extl3
Fam129b
Fam149a
Fam171a2
Fam198b
Fat1
Fbxl17
Fgd3
Fhl1
Fhl2
Filip1l
Fis1
Fkbp10
Fkbp9
Flnb
Flrt2
Flywch1
Fmn1
Foxs1
Frs2
Fscn1
Fst
Ftl1
Fzd2
Gabrb1
Gadd45g
Galk2
Gdf11
Gemin7
Glipr2
Gm14005
Gm17501
Gnas
Gnb5
Golim4
Gpr176
Grb14
Grk5
Gsn
Has2
Hist1h2bc
Hivep1
Hmg20b
Hmga2
Homer3
Hook3
Hoxa7
Hoxb8
Hoxc5
Hoxc8
Hoxd13
Hs6st2
Htr1b
Htr2a
Ier5l
Ifngr1
Il10rb
Il1rl1
Ilk
Irak2
Irgq
Irs1
Itga4
Itga8
Itm2c
Itpripl2
Ivl
Jak1
Jph2
Kctd11
Kctd5
Kdelr2
Kif1a
Kif1c
Klc2
Large1
Lats2
Lbh
Ldb3
Leprotl1
Lims2
Lmod1
Lpp
Lrp10
Ltbp1
Ltbr
Lurap1l
Maged2
Man2a1
Map3k12
Map6
Mast4
Mcam
Mcfd2
Mcub
Mecom
Megf10
Meis3
Mfsd5
Mgat1
Mgat2
Mkl1
Mn1
Mprip
Msn
Mtch1
Myh11
Myh9
Myl6
Myl9
Mylk
Myo9b
Nacc2
Nagk
Napa
Nbeal1
Ncstn
Ndn
Nedd9
Nell2
Nfix
Ngf
Nipal4
Nnat
Nnmt
Npr3
Nptn
Nr2f1
Nrep
Nrp1
Nsg1
Nuak1
Ocel1
Ost4
Palld
Papss2
Pcdh18
Pcdh19
Pcdh7
Pcdh9
Pcgf3
Pcsk7
Pcyox1
Pdcd6ip
Pdcl3
Pde8b
Pdgfd
Pdia3
Pdlim5
Pdrg1
Peak1
Pear1
Phlda3
Picalm
Piezo1
Pip4k2a
Pla2g4a
Plekho1
Plpp1
Pls3
Plxdc2
Plxna1
Plxnb1
Ppp1r12b
Ppp1r18
Ppt1
Prdx5
Prkd1
Prss23
Ptgs2
Ptpn9
Ptprm
Ptprz1
Ptrh1
Pxdn
Qsox1
Rab10
Rab21
Rab22a
Rab2a
Rab30
Rab32
Rab5c
Rab6a
Rab7
Rac1
Raet1e
Rap1b
Rara
Rassf1
Rb1cc1
Rcn1
Rcn2
Reep5
Rexo2
Rgl1
Rgs12
Rhog
Rhoj
Ric8a
Ripk1
Ripk3
Rit1
Rnase4
Rnf11
Rnf122
Rock2
Rragc
Rtf2
Rufy1
S100a4
S100a6
Sar1a
Scn1b
Sdc3
Sec23ip
Sec24d
Sec31a
Selenok
Selenow
Serinc1
Serpinb6a
Serpinh1
Sh3bgrl
Sh3gl1
Sh3glb1
Sh3kbp1
Shc2
Shisa4
Shisa5
Siglecg
Sim2
Sipa1
Slc10a3
Slc35b4
Slc39a1
Slc39a13
Slc39a9
Slc8a1
Slc9a3r2
Slco3a1
Smarcd3
Smdt1
Smoc2
Smurf1
Snn
Snx19
Sorbs1
Sox4
Spcs1
Spop
Spry1
Sptbn1
Sptlc1
Srxn1
Stam2
Stat6
Stau1
Ston1
Stx6
Styk1
Surf4
Synpo2
Sytl2
Tagln
Tbx2
Tcaf2
Tceal8
Tcf25
Tgfb1i1
Tgfb3
Thbs1
Tln2
Tm9sf1
Tmbim4
Tmco3
Tmeff2
Tmem115
Tmem129
Tmem189
Tmem200a
Tnfrsf10b
Tnfrsf23
Tnk2
Tnks1bp1
Tpm1
Tpm2
Tpm4
Tpp1
Tppp3
Trappc3
Trim16
Trim3
Trim35
Tsc22d2
Tspan17
Tspan6
Tuba1a
Twist1
Ubald1
Ube2d1
Ube2j1
Ube4a
Uros
Usp8
Vcan
Vcl
Vgll4
Vopp1
Vps26c
Vti1b
Washc5
Wdr1
Wls
Wnt5a
Wnt9a
Wsb2
Zdhhc5
Zeb1
Zeb2
Zfand2a
Zfand3
Zfp260
Zfp469
Zfp618
Zfp9
Zfpm2
Zswim8

## Sheet: Cluster 7
Genes (n=462)
Rik0610010F05
Rik0610012G03
Rik1110004F10
Rik1110008L16
Rik2310057M21
Rik3110082I17
Rik4933404O12
Aatf
Abcf1
Abcf2
Abhd17c
Acaca
Acap3
Acp1
Adat2
Adh5
Adh7
Adi1
Agpat5
Ahsa1
AI506816
Aimp2
Ak2
Ak6
Akt2
Alad
Alg5
Ankrd27
Ano1
Ap1ar
Apex1
Apex2
Aqr
Arhgdig
Arl6ip4
Atic
Atp23
Atp2a2
Atp5g3
Atp5j2
Atp5l
Atp5mpl
Atpaf2
Aurkaip1
Bahcc1
Bend3
Bid
Blvra
Bmi1
Bola1
Bop1
Brix1
Bysl
C1qbp
Cabin1
Cacybp
Cad
Camk1d
Capn7
Carm1
Cars2
Ccdc115
Ccdc85c
Ccdc86
Ccne2
Ccnh
Cct3
Cct6a
Ccz1
Cfdp1
Chd1l
Chml
Cinp
Clns1a
Clpp
Cluh
Cmss1
Cox4i1
Cox5b
Cpsf3
Ctnnbl1
Cycs
D10Wsu102e
D630045J12Rik
Dazap2
Dcun1d5
Ddias
Ddx21
Ddx27
Ddx31
Ddx39
Ddx46
Ddx51
Ddx55
Dhodh
Dhps
Diexf
Dlst
Dnaja2
Dnajc11
Dohh
Dph2
Dpy30
Dync1li1
Ebna1bp2
Ecd
Ecsit
Eef1d
Eef1e1
Eef2k
Efl1
Eif1ad
Eif2ak4
Eif2b1
Eif2s1
Eif3b
Eif3c
Eif3g
Eif3i
Eif3l
Eif4e
Eif5a
Eif6
Elac2
Elovl4
Emc4
Eny2
Eprs
Exosc1
Exosc10
Exosc7
Faap24
Fam98a
Fam98b
Farsa
Fbl
Fkbp11
Fktn
G6pdx
Gadd45gip1
Gar1
Gars
Gclc
Gclm
Gcsh
Gfm1
Gls2
Gm14230
Gm49336
Gm5297
Gm9531
Gnl2
Gnl3
Gpatch4
Grwd1
Gspt1
Gss
Gtf3a
Gtse1
Guk1
Heatr1
Heatr3
Hgh1
Hmga1b
Hmgn1
Hnrnpa0
Hnrnpm
Hpdl
Hspd1
Hspd1-ps3
Hspe1
AC117239.2
Hsph1
Ibtk
Ick
Ifrd1
Ifrd2
Imp4
Ino80e
Ipo11
Ippk
Isg20l2
Itfg2
Itpa
Klhdc10
Klhdc2
Klrg2
Lap3
Lars
Lrp8
Lrpprc
Lsm7
Ltv1
Mad1l1
Magohb
Mak16
Map2k3
Mars2
Mcts1
Mdn1
Med28
Mest
Metap2
Mettl1
Mettl13
Mns1
Mnt
Mphosph10
Mphosph9
Mpp3
Mrpl12
Mrpl16
Mrpl18
Mrpl19
Mrpl22
Mrpl32
Mrpl34
Mrpl35
Mrpl37
Mrpl38
Mrpl4
Mrpl41
Mrpl47
Mrpl48
Mrpl50
Mrpl57
Mrpl9
Mrps11
Mrps17
Mrps18b
Mrps22
Mrps26
Mrps27
Mrps7
Mrto4
Msh3
Mta2
Mtdh
Mthfd1l
Mtx2
Naa20
Nap1l4
Nat10
Ncbp1
Ndc1
Ndufa4
Ndufa5
Ndufb10
Ndufb7
Ndufs8
Necab2
Nfatc3
Nhp2
Nin
Nle1
Nme1
Nme2
Nob1
Noc3l
Noc4l
Nol10
Nol12
Nol8
Nolc1
Nop10
Nop16
Nop2
Nop56
Nop58
Nop9
Npm3
Nsd2
Nsun2
Nsun5
Nt5dc2
Nudcd1
Nup85
Odc1
Ogfrl1
Ola1
Otud6b
Pa2g4
Pafah1b2
Pclaf
Pdap1
Pdcd11
Pdss1
Pebp1
Phax
Phb
Phb2
Phf5a
Pinx1
Plpbp
Pole3
Polr1a
Polr1b
Polr1e
Polr2f
Polr2g
Polr3b
Polrmt
Pop1
Ppa1
Ppid
Ppil1
Ppip5k2
Ppm1g
Ppp1r8
Ppp2r1b
Ppp5c
Prdm4
Prkar2a
Prmt1
Prmt3
Prpf19
Prpf31
Psat1
Psma5
Psma7
Psmc2
Psmd7
Psmg4
Ptbp1
Ptcd3
Ptma
Puf60
Pus1
Pwp1
Pwp2
Qtrt1
Rbm17
Rbm19
Rbm3
Rcc1
Rcl1
Rdh13
Reep1
Riox1
Rnf126
Rpf2
Rpia
Rpl35
Rpl36al
Rpp14
Rps19bp1
Rrp1
Rrp12
Rrp7a
Rrp9
Rrs1
Rsad1
Rsl1d1
Rtca
Ruvbl1
Ruvbl2
Rwdd1
Rwdd4a
Sae1
Sap30bp
Sdhd
Sec11a
Set
Sf3a2
Sf3b4
Sf3b6
Sfxn1
Sfxn2
Shq1
Slc12a2
Slc19a2
Slc1a5
Slc25a3
Slc2a5
Slc3a2
Slc4a1ap
Slc6a6
Slc7a11
Slc7a5
Smarca4
Smarce1
Smn1
Sms
Smyd5
Snhg5
Snrpb
Snrpg
Snu13
Sod2
Spr
Srm
Ssbp1
Sssca1
Strap
Suclg1
Supv3l1
Syncrip
Syngr2
Tamm41
Tarbp1
Tbc1d14
Tbl3
Tcof1
Tcp1
Telo2
Tfap4
Tfdp1
Thg1l
Thop1
Timm10
Timm13
Timm50
Timm9
Tle1
Tlk1
Tma16
Tmem147
Tmem69
Tomm40
Trabd2b
Trmt61a
Trpm7
Tsen2
Tsfm
Ttc27
Tuba1b
Twnk
Txlna
Txnrd3
Tyw1
Uba2
Uba52
Ubap2
Ube2i
Uchl3
Usmg5
Usp1
Usp14
Usp15
Usp36
Utp20
Utp4
Vac14
Vars
Vdac2
Wdr12
Wdr18
Wdr3
Wdr36
Wdr4
Wdr43
Wdr46
Wdr55
Xpo5
Xrn2
Yars2
Yrdc
Zbtb41
Zfp131
Zfp428
Zmynd19
Znhit6

## Sheet: Cluster 8
Genes (n=433)
Rik2200002D01
Rik2310030G06
Rik2610528J11
Rik4930523C07
Rik6330403L08
A4galt
Abca7
Abtb2
AC130815.1
AC149090.1
Acad11
Acbd4
Acpp
Adamts4
Adgrf5
Adgrg1
Adgrl2
Adipor1
Afap1l2
Agpat4
Agtr2
Aim2
Als2cl
Amotl2
Angptl7
Ankhd1
Ankrd49
Anxa11
Ap3b1
Aplp1
Aplp2
Arf5
Arg1
Arhgef16
Arhgef5
Arhgef6
Arntl
B4galt3
Barx2
Bbx
BC034090
Bcl2l11
Bcl3
Bhlhe40
Bnip3l
Brsk1
Bst2
Btg1
C1s1
C3
Capn8
Car2
Caskin2
Ccnjl
Cd164
Cd59a
Cdc42se1
Cdh5
Cdk17
Cdk19
Ceacam1
Cgn
Chdh
Cish
Cldn3
Clic4
Clu
Cog4
Col15a1
Cp
Cpeb2
Cpeb4
Crabp1
Crct1
Crip1
Csrnp1
Ctdsp2
Ctnnb1
Ctr9
Ctsj
Cul7
Cxcl16
Cyp26b1
Cyp2b23
Cyth1
Dapp1
Dcaf6
Dennd1a
Dguok
Dhrs1
Dhx57
Dkkl1
Dlgap1
Dmkn
Dnajb12
Dnm1
Dsc2
Dsg2
Dsg3
Dsp
Duox2
Dusp10
Dusp18
Dusp22
Dusp5
Ebf4
Ebpl
Efna3
Elf1
Eml2
Emp1
Eno2
Enpp1
Epb41l2
Epha1
Erbb2
Errfi1
Ethe1
Evi5l
Evpl
F11r
Fam102a
Fam131a
Fam20b
Fam210b
Fam213a
Fcgr2b
Fdx1
Fgfbp1
Fnbp1
Foxn3
Foxo1
Foxo4
Foxp4
Frem2
Frrs1
Fut8
Gabbr1
Gadd45a
Galnt1
Gcnt3
Gdf15
Gdpd5
Git2
Gjb2
Glrx
Glt8d1
Gm40663
Golga4
Gpcpd1
Gpr107
Gprc5a
Gpx3
Gramd1a
Grhl3
Gsap
Gstk1
Gstm2
Gstm4
Gtpbp2
Gucd1
H2-K1
Hagh
Haghl
Hmgxb4
Hoxa1
Hpgd
Hspa12b
Hspa5
Hspb1
Ift172
Il2rg
Il34
Il6ra
Inava
Irak3
Isca2
Isg20
Islr
Itih5
Jup
Kank1
Kdm3b
Kdr
Kif21b
Klf13
Klf7
Klhdc8a
Klk10
Krt18
Krt20
Krt6a
Krt8
Lamc2
Lemd1
Lgals3
Lgmn
Limk2
Litaf
Lpin3
Lrp6
Lrpap1
Lrrc1
Lrrc45
Lrrc75a
Lrrc8b
Lrrc8d
Lrrfip2
Lrrn4cl
Lrsam1
Lum
Ly6a
Lynx1
Macf1
Maf1
Mal
Malat1
Map3k8
Map7
Mapk12
Mau2
Mbd6
Mbnl3
Mcl1
Mef2d
Mettl27
Mfap3l
Mmp10
Mmp13
Mmp3
Moxd1
Mpst
Mpzl3
Mtmr4
Mtss1
Myl12b
Myl4
Myo1e
Nacad
Nav1
Nav2
Naxe
Nccrp1
Ncoa2
Ndfip1
Ndufv3
Neat1
Nfatc2
Nfkb1
Nit1
Nlgn2
Nlrc3
Npc1
Nrk
Nyap1
Nynrin
Oaz2
Ociad2
Osbpl3
Otud7b
Pacsin3
Pard6b
Pbx2
Pcmtd1
Pcnx3
Pdcd4
Pde6d
Pde9a
Pdgfa
Pdgfb
Pdzd2
Peg3
Pex19
Pfkfb3
Pfkfb4
Phactr1
Phf1
Phlda1
Phldb3
Pias1
Pink1
Pitpnm3
Plcd3
Pmaip1
Pnpla2
Pnrc1
Por
Ppdpf
Ppip5k1
Ppp1r14a
Ppp1r2
Ppp2r1a
Ppp2r3a
Prg4
Prkar1b
Prkcd
Prl7a1
Prob1
Prom2
Prrg2
Psg29
Psme1
Ptpn13
Ptpn3
Ptpre
Pvr
Pxk
Pygl
R3hdm4
Rab3d
Rab7b
Ralbp1
Rassf4
Rbm5
Rc3h2
Rell1
Rictor
Rin3
Rnf145
Rnf157
Rtn2
Rxra
S100a1
S100a3
Sbno2
Sbsn
Scamp1
Scube3
Sdc4
Sdhc
2019-09-08
Serping1
Sestd1
Sh3bp5l
Sh3d19
Sh3d21
Sh3gl3
Shkbp1
Shroom1
Shroom3
Sik3
Six3
Skil
Slc17a5
Slc17a9
Slc22a23
Slc25a11
Slc27a1
Slc30a9
Slc39a8
Slc40a1
Slc43a2
Slc45a4
Slc4a8
Slc50a1
Slco4a1
Snapin
Sod3
Spaca6
Spata13
Spin1
Spp1
Sprr1a
Spty2d1
Srr
Ssh1
Ssh3
Ssu72
Stard10
Stk10
Stk25
Stoml1
Stx11
Stxbp2
Syap1
Tacstd2
Tanc1
Tapbp
Tbc1d2
Tcf7l2
Tcim
Tent5b
Tfpi
Tgm2
Tie1
Tjp1
Tjp2
Tlr2
Tmcc3
Tmed10
Tmem106c
Tmem125
Tmem37
Tmem9
Tnfrsf9
Tnfsf9
Tns4
Tor3a
Tox2
Tpbpa
Tpcn1
Tpra1
Trappc12
Trappc9
Trh
Trib2
Trpm4
Trpv2
Ttc12
Tubb4a
Ube2d3
Uckl1
Usp29
Usp35
Vdr
Vmp1
Vps28
Vsir
Wbp1
Wdr19
Wnk1
Xdh
Yipf2
Ypel3
Zbtb22
Zbtb38
Zbtb4
Zbtb43
Zc3h12a
Zfp219
Zfp532
Zfp592
Zswim4

## Sheet: Cluster 9
Genes (n=424)
Rik1110051M20
Rik1700001L05
Rik2410006H16
Rik2510002D24
Abat
Abcd3
Abcd4
Abhd5
Acad10
Adam22
Add3
Aebp2
Ahi1
Aifm2
Akap7
Akr1e1
Aldh2
Aldh6a1
Amer1
Amn
Amot
Ank
Ankrd33b
Ano3
Apaf1
Apoe
Aqp8
Arhgap17
Arhgap29
Arhgap5
Arhgap6
Arid2
Arid4a
Arl13b
Ascc1
Atf3
Atf6
Atp10d
Atp6v0a1
Atp8a1
Atpif1
Auh
B4galnt2
B4galt4
Bace1
Banp
BC017158
Bend5
Bmp2
Bmp2k
Bmp6
Bnc1
Btbd1
C1qtnf1
Car8
Ccdc88c
Cdc25b
Cdc42se2
Cdh6
Cdk13
Cdkn2a
Cds2
Cebpb
Celsr2
Cep68
Cers5
Cers6
Chd5
Chd6
Ciz1
Clic6
Cmc1
Cmklr1
Cndp2
Cnksr3
Cnpy2
Cnpy3
Col20a1
Coq10a
Coq8a
Cox14
Cpt1c
Crb2
Crocc
Crtc3
Cryzl1
Csad
Cstf2t
Ctps2
Ctsh
Ctsl
Cubn
Cux1
D10Jhu81e
D17Wsu92e
Dab2
Dapk1
Dcbld1
Ddx50
Def6
Dglucy
Dlg3
Dpp4
Dpp8
Dpysl2
Dram1
Dtx3
Dzip1
Dzip3
Ech1
Eci2
Eda2r
Eea1
Efna5
Eid1
Elf4
Emb
Emc2
Endov
Ensa
Ephx2
Epn1
Erbin
Etfdh
Etnk1
Exoc4
Fabp4
Fam169a
Fbxo11
Fbxw4
Fgfr3
Fhod3
Firre
Flrt3
Foxo3
Foxq1
Fuz
G6pc3
Gas1
Gata4
Gata6
Gatad2b
Gfpt1
Gja1
Gli3
Glod4
Gm13110
Gm13230
Gm37795
Gm42047
Gopc
Gpc3
Gpm6a
Gprc5b
Grsf1
Gyg
Habp2
Hectd4
Heg1
Hibadh
Hif1a
Hkdc1
Hmg20a
Hnf1b
Hoxa9
Hoxd8
Hp1bp3
Hs3st1
Hspb6
Hyi
Id1
Ifitm2
Ift80
Ift81
Igdcc4
Igfbp6
Il11ra1
Inhbb
Iqgap2
Irf2bp2
Islr2
Itm2a
Kdm4a
Keap1
Khdc4
Kif3a
Kif3c
Kifc3
Kirrel2
Klb
Klhl7
Lama1
Lamb1
Lamc1
Lemd2
Letmd1
Lifr
Lima1
Lncenc1
Lrp2
Lrrc41
Luc7l2
Magi1
Man1b1
Man2a2
Map2k5
Mapk8ip3
Mapkbp1
Mark1
Mcpt8
Mdh1
Megf8
Meis2
Mep1b
Mfap3
Mgst1
Micu2
Mid1
Mid2
Mier1
Mkl2
Mmp2
Mnat1
Mon2
Mpnd
Ms4a2
Msantd2
Msi2
Mtss1l
Mttp
Mymx
Myo6
Ndrg3
Nedd4
Neil1
Net1
Neurl1a
Nf1
Nid2
Nostrin
Notch1
Notum
Nphs1
Npl
Nr3c1
Nrg2
Oplah
Osbp
Osbpl1a
Pam
Papss1
Parp6
Pawr
Pbx4
Pcf11
Pcnx
Pdgfra
Pdk2
Pga5
Pgpep1
Phc3
Phf2
Phf20
Phf21a
Phkb
Pi4kb
Pitx2
Plagl1
Plbd1
Plekhh2
Plgrkt
Plod2
Plscr1
Pnkd
Pnrc2
Polr3gl
Pomt1
Pomt2
Ppm1l
Ppp1r15a
Ppp3ca
Pqlc3
Prdm5
Preb
Prkab2
Prkce
Prkd3
Prkra
Pros1
Prr5
Ptgs1
Ptk2b
Ptpdc1
Ptprv
Pxmp4
Pycr1
Rab11fip2
Ralgps2
Ramp2
Rasd1
Rassf2
Rbl2
Rbm33
Rbm44
Rbpj
Reck
Rere
Rev3l
Rfk
Rfx5
Rhpn1
Rmc1
Rnf123
Rorc
Rpl22l1
Rps6ka3
Rrnad1
Rxrb
Sardh
Sbk1
Sema3c
Sema4g
Sema6a
2019-09-06
Serpina3m
Sesn1
Sfrp1
Sfrp2
Sgsm2
Sh2b1
Shf
Sike1
Sil1
Slc13a5
Slc1a3
Slc1a4
Slc25a37
Slc52a2
Slc7a2
Slc7a6
Slco2a1
Smarca2
Sncg
Snhg14
Snhg8
Sntb2
Snx2
Sort1
Sos1
Sox17
Sox7
Spats2
Spock1
Srgn
Srpk2
Ssh2
St3gal1
St5
St7l
Stag2
Stk26
Stom
Stra6
Syne4
Syngap1
Synj1
Synm
Tanc2
Tbl1x
Tcea3
Tcf4
Tcp11l2
Tedc2
Tef
Tgfbr3
Thra
Tlnrd1
Tmed4
Tmem108
Tmem143
Tmlhe
Tnks
Tob1
Tpd52l1
Tpt1
Tpt1-ps3
Trmt2b
Tspan5
Ttc14
Ttc17
Ttc23
Ttc3
Twf2
Ube2e2
Ubqln2
Ubxn11
Ucp2
Usf3
Usp20
Usp40
Vamp2
Vkorc1
Vps13c
Wdr48
Wdr6
Whrn
Wiz
Wt1
Zdhhc20
Zfp12
Zfp316
Zfp358
Zfp395
Zfp397
Zfp444
Zfp512b
Zfp608
Zfp629
Zfp664
Zfp768
Zfp809
Zic3
Zmym6
Zscan26

## Sheet: Cluster 10
Genes (n=357)
Rik1110008P14
Rik1190002N15
Rik1810055G02
Rik2410131K14
Rik5031439G07
Aar2
Acot7
Actr1b
Adam17
Aida
Akr1b10
Akr7a5
Alg2
Ampd2
Ankib1
Ankrd13b
Ankrd13c
Ankrd52
Ano10
Ap1b1
Ap2a2
Apbb1ip
Arfip2
Arhgdib
Arih1
Armc6
Arpc1b
Arpc4
Asb6
Ascc2
Atf6b
Atg3
Atox1
Atp2c1
Atp5j
Atp6v1h
Aven
B4galnt1
Bag1
Bak1
Basp1
Bax
Bin3
Bola2
Brf1
Bscl2
Bud31
Bzw1
Cactin
Calm3
Caml
Capza2
Ccdc71l
Ccny
Cd151
Cd63
Cd63-ps
Cdk7
Cfl1
Chd3
Chic2
Cipc
Cldnd1
Clptm1l
Cmtm7
Cnih1
Coa5
Commd6
Cox19
Cr1l
Csgalnact2
Csk
Csnk2b
Ctsz
Cwc15
Cyp20a1
D8Ertd738e
Dbnl
Dclk1
Dctn5
Dctn6
Ddit4l
Ddr2
Dnaja1
Dnajc25
Dpagt1
Dph3
Dph6
Dpp9
Dpy19l3
Dtnbp1
Dync1li2
Edf1
Ei24
Eif2b2
Eif4g1
Eif4g2
Eif5
Eloa
Elob
Epdr1
Ercc3
Esd
Exoc5
Extl2
Fabp5
Fam111a
Fam171a1
Fam206a
Fam207a
Fam57a
Farp2
Fbxo9
Fech
Fitm2
Fkrp
Fosl1
Fxyd5
Gas2l1
Gatad1
Gde1
Gdi2
Gm16286
Gm21399
Gm6166
Gm6180
Gng12
Gnptab
Gpat4
Gtf3c6
Hars
Herpud1
Hmox1
Hras
Hsd17b12
Hspa1b
Il17ra
Impact
Irx2
Itgb1bp1
Jam3
Jcad
Jtb
Kctd12
Kctd15
Kdelc2
Kif5b
Klhl21
L3mbtl3
Lamtor3
Lfng
Lgals8
Lmo4
Lrp12
Lrrc58
Ltn1
Lypla2
Mafk
Map3k6
Map4k5
Mapk14
Mapre1
Max
Mboat7
Mcur1
Med22
Med27
Mfsd1
Minpp1
Mlec
Mob1b
Mocs2
Mpc2
Mrpl20
Mrpl36
Mrpl52
Mrpl54
Mrps6
mt-Tp
Mtfr1l
Myd88
Mydgf
Naa60
Nadk
Nagpa
Ncbp2
Nckap1
Ncoa5
Ncor2
Ndufaf4
Ndufb6
Nectin3
Nedd8
Neo1
Neto2
Nfyc
Ngly1
Nosip
Nr1d1
Nubp2
Nudt19
Nudt9
Nus1
Nxn
Opa3
Otub1
Otulin
P2ry2
Paf1
Pafah2
Panx1
Pcsk5
Peg12
Pfn1
Pgd
Pip4k2b
Pip5k1c
Pitpna
Plau
Plbd2
Plpp2
Pmm2
Pomgnt1
Pomp
Ppard
Ppic
Ppp1r13l
Ppp4c
Ppp4r1
Pqlc1
Prdx1
Prdx2
Prelid1
Prelid3b
Prkar1a
Psd3
Psen1
Psmb10
Psmb3
Psmc1
Psmc3
Psmd6
Ptdss1
Pter
Ptpn1
Ptprg
Qpctl
Rab5if
Rala
Rbm45
Rbx1
Rela
Rer1
Rex1bd
Rftn1
Riox2
Rnf20
Rnh1
Rps6ka4
Rraga
Sac3d1
Sap18
Sap18b
Scamp3
Sdhaf2
Sec13
Sec61a1
Sec61b
Selenos
Selenot
Serp1
Sgta
Shb
Sidt2
Sigmar1
Skiv2l
Slc25a24
Slc25a44
Slc35b2
Slc35c1
Slc35e4
Slc36a4
Slc39a6
Slc48a1
Smad2
Snx17
Sox11
Spg21
Sppl2a
Srp14
Srp19
Srsf6
Ssr3
St7
Stk16
Suds3
Sulf2
Surf2
Sys1
Szrd1
Taf12
Taok3
Tcf19
Tex261
Tfg
Tfip11
Thoc1
Timm22
Tmed2
Tmem160
Tmem167
Tmem168
Tmem181a
Tmem208
Tmem238
Tmem259
Tmem65
Tmx3
Tnfrsf22
Tomm5
Tpgs2
Tpm3
Tpm3-rs7
Tpst2
Trim8
Trir
Tsta3
Ttc13
Txndc17
Txndc9
Uba6
Ube2g2
Ube2l3
Ufm1
Uggt2
Uprt
Urm1
Usp16
Usp4
Vamp3
Vcp
Vcp-rs
Vps26a
Vps29
Vps33a
Vps52
Vps53
Xxylt1
Ywhab
Zcchc17
Zdhhc4
Zfp384
Zfp521
Zfp703
Zfp827
Zmpste24
Znhit2

[truncated: 22 more sheets: Cluster 11, Cluster 12, Cluster 13, Cluster 14, Cluster 15, Cluster 16, Cluster 17, Cluster 18, Cluster 19, Cluster 20, Cluster 21, Cluster 22, Cluster 23, Cluster 24, Cluster 25, Cluster 26, Cluster 27, Epithelial cell proliferation, Chromatin Remodeling, EMT  …]
