# Supplementary material for: Comparative parallel multi-omics analysis during the induction of pluripotent and trophectoderm states
Source: Nat Commun. 2022 Jun 17;13:3475. doi: 10.1038/s41467-022-31131-8 (PMC9205865; doi:10.1038/s41467-022-31131-8)
Supplement: Supplementary file 4 — Supplementary Data 2 [file 41467_2022_31131_MOESM4_ESM.xlsx]

## Sheet: Day 3 (cluster 0-7)
Gene name	p_val	avg_log2FC	pct.1	pct.2	p_val_adj	cluster #	gene
Ier5l	0	1.33382	0.788	0.313	0	0	Ier5l		Cluster 0	Name	P-value	Adjusted p-value	Odds Ratio	Combined score	marker list
Hmgn2	0	1.2087	0.98	0.644	0	0	Hmgn2			Undefined Placental Cells	1.686e-05	0.001467	6.78	74.57	CDC20;H19;POLD2;HMGB3;TK1;FKBP4;NPM3;DUSP9;TEAD2
Dusp9	0	1.18478	0.867	0.401	0	0	Dusp9
Rab34	0	1.1629	0.966	0.582	0	0	Rab34
Gm10076	0	0.939357	0.999	0.995	0	0	Gm10076
Ptma	0	0.858444	1	1	0	0	Ptma
Erh	0	0.834625	0.998	0.948	0	0	Erh
Selenoh	0	0.812083	1	0.957	0	0	Selenoh
Uba52	0	0.807346	1	0.991	0	0	Uba52
Hmgb1	0	0.753542	1	0.989	0	0	Hmgb1
Snrpf	0	0.628905	1	0.993	0	0	Snrpf
Ldha	0	0.615799	1	0.998	0	0	Ldha
Ube2i	0	0.564121	1	0.993	0	0	Ube2i
Hist1h2ap	1.3743e-305	1.50206	0.977	0.723	3.22053e-301	0	Hist1h2ap
Dlk1	5.14232e-302	1.48852	0.663	0.23	1.20505e-297	0	Dlk1
Mif	6.27363e-295	0.560337	1	1	1.47016e-290	0	Mif
Txnrd1	5.26197e-286	0.838591	1	0.967	1.23309e-281	0	Txnrd1
Eno1	2.03661e-276	0.652411	0.998	0.988	4.77258e-272	0	Eno1
Gtf3a	1.87762e-272	0.818285	0.99	0.858	4.40002e-268	0	Gtf3a
Chchd6	2.41972e-271	0.984989	0.913	0.577	5.67038e-267	0	Chchd6
Id3	2.74033e-268	0.951024	0.994	0.868	6.42168e-264	0	Id3
Aprt	1.39927e-266	0.581336	1	0.997	3.27906e-262	0	Aprt
Nme4	7.58711e-250	0.896531	0.959	0.739	1.77796e-245	0	Nme4
Serpinf1	3.32131e-249	1.27376	0.607	0.216	7.78316e-245	0	Serpinf1
Nt5dc2	1.359e-248	0.868492	0.969	0.686	3.18467e-244	0	Nt5dc2
Anp32b	3.49314e-244	0.630876	1	0.994	8.18583e-240	0	Anp32b
Fth1	7.8414e-242	0.669405	1	1	1.83755e-237	0	Fth1
Tead2	9.99989e-233	1.05427	0.749	0.37	2.34337e-228	0	Tead2
Pcbp4	2.72168e-230	0.78945	0.986	0.795	6.37798e-226	0	Pcbp4
Gnb4	2.36677e-227	0.911165	0.645	0.243	5.54628e-223	0	Gnb4
Siva1	5.52111e-225	0.643414	0.999	0.962	1.29382e-220	0	Siva1
Nexn	7.92471e-220	0.893124	0.795	0.371	1.85708e-215	0	Nexn
Epb41l1	7.5483e-218	0.993059	0.612	0.243	1.76887e-213	0	Epb41l1
Lsm5	3.45589e-217	0.58439	0.999	0.956	8.09853e-213	0	Lsm5
Gjc1	5.12542e-212	0.899755	0.721	0.329	1.20109e-207	0	Gjc1
Cbx3	1.52532e-210	0.666031	0.999	0.948	3.57444e-206	0	Cbx3
Tmem158	4.69633e-210	0.985573	0.693	0.308	1.10054e-205	0	Tmem158
Galk1	2.07527e-209	0.695893	0.988	0.85	4.8632e-205	0	Galk1
Fjx1	2.31574e-209	0.939048	0.647	0.274	5.4267e-205	0	Fjx1
Fkbp4	1.58889e-208	0.599006	0.999	0.944	3.72341e-204	0	Fkbp4
Slc7a11	2.74941e-208	1.03932	0.672	0.283	6.44296e-204	0	Slc7a11
Nop58	5.21689e-205	0.589797	0.999	0.966	1.22253e-200	0	Nop58
Ass1	7.35538e-204	0.787112	0.97	0.723	1.72366e-199	0	Ass1
Gstp1	4.38719e-203	0.857435	0.86	0.5	1.0281e-198	0	Gstp1
Dek	6.33679e-203	0.682164	0.997	0.875	1.48496e-198	0	Dek
Rhobtb3	6.78398e-203	0.818624	0.903	0.629	1.58976e-198	0	Rhobtb3
Fscn1	2.58117e-202	0.679452	0.992	0.763	6.04871e-198	0	Fscn1
Npm3	5.98588e-202	0.588036	0.998	0.941	1.40273e-197	0	Npm3
Hmga1	2.71714e-200	0.766281	0.931	0.651	6.36735e-196	0	Hmga1
Ssbp4	7.49707e-199	0.884908	0.903	0.624	1.75686e-194	0	Ssbp4
Bri3bp	9.69227e-199	0.687556	0.977	0.843	2.27129e-194	0	Bri3bp
Egfl7	7.91222e-198	0.764494	0.765	0.347	1.85415e-193	0	Egfl7
Cks1b	1.88659e-195	0.592218	0.999	0.944	4.42104e-191	0	Cks1b
Nenf	1.77476e-192	0.671018	0.964	0.726	4.15897e-188	0	Nenf
Dlx2	4.67799e-192	1.00947	0.617	0.266	1.09624e-187	0	Dlx2
Srsf9	1.51682e-188	0.522738	0.996	0.971	3.55452e-184	0	Srsf9
Ccdc34	9.26343e-188	0.668871	0.983	0.825	2.17079e-183	0	Ccdc34
Bcl7c	4.15912e-187	0.730086	0.949	0.71	9.74648e-183	0	Bcl7c
Mgat4b	1.63582e-186	0.803214	0.83	0.456	3.83338e-182	0	Mgat4b
Twist2	2.22678e-186	0.778973	0.707	0.334	5.21823e-182	0	Twist2
Vegfb	3.14885e-185	0.832126	0.74	0.372	7.37901e-181	0	Vegfb
Hist1h2ae	6.18178e-184	1.17851	0.858	0.553	1.44864e-179	0	Hist1h2ae
Srsf3	8.61315e-182	0.514753	1	0.993	2.01841e-177	0	Srsf3
Crabp1	9.71518e-180	1.06141	0.713	0.404	2.27666e-175	0	Crabp1
Smco4	1.97235e-179	0.741346	0.936	0.712	4.62201e-175	0	Smco4
Tspan4	2.91059e-179	0.717405	0.944	0.69	6.82067e-175	0	Tspan4
Rbm39	1.75513e-177	0.502412	0.999	0.981	4.11297e-173	0	Rbm39
3110082I17Rik	1.25217e-176	0.792	0.837	0.502	2.93433e-172	0	3110082I17Rik
Prr7	5.72594e-176	0.800948	0.903	0.634	1.34182e-171	0	Prr7
Fkbp11	1.56239e-175	0.65796	0.996	0.858	3.6613e-171	0	Fkbp11
Fzd2	5.71978e-174	0.761145	0.538	0.2	1.34037e-169	0	Fzd2
Mfge8	2.86691e-173	0.588782	0.897	0.539	6.71832e-169	0	Mfge8
H2afy2	6.96665e-172	0.798285	0.726	0.369	1.63257e-167	0	H2afy2
Mpp6	1.36682e-171	0.559763	0.996	0.94	3.20301e-167	0	Mpp6
Sox11	5.54646e-171	0.921843	0.843	0.548	1.29976e-166	0	Sox11
Fam111a	1.37311e-169	0.825814	0.795	0.442	3.21774e-165	0	Fam111a
Ccne1	4.1123e-169	0.798019	0.887	0.584	9.63677e-165	0	Ccne1
Srsf2	1.21063e-168	0.504937	1	0.979	2.83698e-164	0	Srsf2
Rrm2	1.1371e-166	0.698918	0.994	0.818	2.66468e-162	0	Rrm2
Srsf7	3.77016e-166	0.549379	0.998	0.963	8.835e-162	0	Srsf7
Nup37	1.21484e-165	0.808316	0.849	0.545	2.84685e-161	0	Nup37
Lsm2	5.49755e-164	0.56248	0.996	0.926	1.28829e-159	0	Lsm2
Cdca7	1.02618e-163	0.733266	0.894	0.583	2.40476e-159	0	Cdca7
Cfap298	3.02853e-163	0.631266	0.965	0.803	7.09706e-159	0	Cfap298
Dut	3.34449e-163	0.596804	1	0.929	7.83749e-159	0	Dut
Eif3j1	5.45797e-162	0.549601	0.99	0.926	1.27902e-157	0	Eif3j1
Ftl1-ps1	8.94841e-162	0.71445	0.808	0.472	2.09697e-157	0	Ftl1-ps1
Hmgb3	6.01545e-160	0.673848	0.956	0.735	1.40966e-155	0	Hmgb3
Marcksl1	7.84306e-160	0.645675	0.97	0.777	1.83794e-155	0	Marcksl1
Necab2	1.88526e-159	0.694498	0.305	0.076	4.41793e-155	0	Necab2
Lyar	3.90499e-159	0.553238	1	0.958	9.15096e-155	0	Lyar
Sox12	1.91195e-158	0.786617	0.632	0.291	4.48046e-154	0	Sox12
Cxxc5	2.90521e-158	0.814262	0.483	0.185	6.80807e-154	0	Cxxc5
Prrx2	7.17358e-158	0.699534	0.652	0.308	1.68106e-153	0	Prrx2
Amn	1.75255e-156	0.974573	0.405	0.134	4.10692e-152	0	Amn
Cmss1	6.99695e-155	0.675032	0.956	0.742	1.63967e-150	0	Cmss1
Dnajc19	2.5657e-154	0.539486	0.989	0.905	6.01247e-150	0	Dnajc19
Gar1	2.70951e-154	0.574151	0.99	0.882	6.34947e-150	0	Gar1
Unc5b	5.34712e-154	0.755461	0.65	0.302	1.25304e-149	0	Unc5b
Cdh3	5.60915e-154	0.678481	0.534	0.209	1.31445e-149	0	Cdh3
Tubb6	3.40328e-153	0.627229	0.971	0.787	7.97525e-149	0	Tubb6
Rbpms2	6.5571e-153	0.718166	0.661	0.314	1.53659e-148	0	Rbpms2
Wdr12	1.12703e-151	0.525535	0.997	0.907	2.64108e-147	0	Wdr12
Nasp	4.06345e-150	0.610781	0.995	0.863	9.52228e-146	0	Nasp
Ssbp1	3.28386e-149	0.524058	0.994	0.93	7.69541e-145	0	Ssbp1
Anp32e	3.37768e-149	0.614972	0.976	0.855	7.91526e-145	0	Anp32e
Hells	2.23232e-147	0.68088	0.952	0.683	5.23122e-143	0	Hells
Ccdc102a	1.06314e-146	0.715389	0.429	0.153	2.49136e-142	0	Ccdc102a
Hnrnpd	3.70387e-145	0.551371	1	0.949	8.67964e-141	0	Hnrnpd
Nfix	1.64095e-144	0.655589	0.934	0.734	3.84541e-140	0	Nfix
Tipin	5.20995e-143	0.583119	0.983	0.802	1.2209e-138	0	Tipin
Ncs1	2.07812e-142	0.736654	0.742	0.431	4.86987e-138	0	Ncs1
Tcf3	1.04001e-141	0.712963	0.854	0.597	2.43715e-137	0	Tcf3
Csnk1e	4.14785e-141	0.660252	0.895	0.653	9.72006e-137	0	Csnk1e
Ruvbl2	1.8054e-140	0.549715	0.987	0.855	4.23078e-136	0	Ruvbl2
Smim11	3.87025e-140	0.57327	0.973	0.858	9.06954e-136	0	Smim11
Zfp639	1.32575e-139	0.703424	0.822	0.546	3.10676e-135	0	Zfp639
Cenpv	1.97173e-138	0.698422	0.911	0.703	4.62056e-134	0	Cenpv
Snai1	6.95136e-138	0.794185	0.453	0.174	1.62898e-133	0	Snai1
Nip7	3.26979e-137	0.506458	0.998	0.951	7.66242e-133	0	Nip7
Gclm	3.4421e-137	0.638122	0.992	0.949	8.06622e-133	0	Gclm
Ctxn1	6.92194e-137	0.716062	0.767	0.449	1.62209e-132	0	Ctxn1
Ets1	9.50491e-135	0.674403	0.622	0.296	2.22738e-130	0	Ets1
Trim47	1.05513e-134	0.672344	0.653	0.323	2.47258e-130	0	Trim47
Arhgdig	2.18973e-134	0.60625	0.94	0.717	5.13141e-130	0	Arhgdig
Nsd2	4.46733e-133	0.642871	0.918	0.639	1.04688e-128	0	Nsd2
Cdh15	1.36765e-132	0.740894	0.279	0.075	3.20496e-128	0	Cdh15
Tcf4	2.83635e-132	0.754229	0.914	0.733	6.6467e-128	0	Tcf4
Pdxp	1.41882e-131	0.681674	0.656	0.331	3.32486e-127	0	Pdxp
Cenpa	4.07592e-131	0.660739	0.97	0.758	9.55151e-127	0	Cenpa
Shmt1	5.26694e-131	0.627532	0.904	0.605	1.23425e-126	0	Shmt1
Inka1	1.51522e-128	0.69228	0.455	0.185	3.55078e-124	0	Inka1
Nfic	1.93391e-128	0.635024	0.817	0.495	4.53192e-124	0	Nfic
Enkd1	3.91359e-126	0.68161	0.624	0.315	9.17111e-122	0	Enkd1
Prkar2b	1.11902e-125	0.704658	0.67	0.37	2.62231e-121	0	Prkar2b
Slc29a1	1.39042e-125	0.675638	0.793	0.486	3.25832e-121	0	Slc29a1
Klf7	1.17694e-124	0.672934	0.717	0.412	2.75805e-120	0	Klf7
Blvrb	1.24493e-124	0.500725	0.835	0.494	2.91738e-120	0	Blvrb
Fosl1	1.37023e-124	0.684967	0.857	0.622	3.21099e-120	0	Fosl1
Ier5	1.91044e-123	0.609328	0.8	0.487	4.47693e-119	0	Ier5
Klhdc2	2.53078e-123	0.518962	0.972	0.862	5.93064e-119	0	Klhdc2
Tex30	5.80066e-123	0.576582	0.951	0.766	1.35933e-118	0	Tex30
Exosc8	8.33151e-122	0.521252	0.983	0.841	1.95241e-117	0	Exosc8
Mrps5	4.35429e-121	0.501842	0.988	0.895	1.02038e-116	0	Mrps5
Pole3	7.25221e-120	0.502835	0.964	0.85	1.69948e-115	0	Pole3
9130401M01Rik	1.11162e-119	0.560039	0.934	0.772	2.60498e-115	0	9130401M01Rik
Fam3c	1.37397e-119	0.572838	0.889	0.652	3.21977e-115	0	Fam3c
Ndufaf6	1.82256e-119	0.579178	0.908	0.699	4.27099e-115	0	Ndufaf6
Tk1	2.90909e-119	0.674523	0.722	0.414	6.81717e-115	0	Tk1
Cdt1	8.11281e-119	0.629112	0.837	0.535	1.90116e-114	0	Cdt1
Timm9	2.61931e-117	0.509175	0.97	0.852	6.1381e-113	0	Timm9
Pimreg	2.72486e-117	0.670222	0.543	0.256	6.38544e-113	0	Pimreg
Mxra7	7.62933e-117	0.545295	0.852	0.557	1.78786e-112	0	Mxra7
Tma16	2.05951e-116	0.51619	0.981	0.865	4.82626e-112	0	Tma16
Ptbp2	2.16869e-116	0.69289	0.714	0.429	5.0821e-112	0	Ptbp2
Hmgb2	3.84645e-116	0.567003	0.994	0.938	9.01378e-112	0	Hmgb2
Rnf138	5.24469e-116	0.522532	0.98	0.863	1.22904e-111	0	Rnf138
Pold2	7.28134e-116	0.561126	0.918	0.692	1.70631e-111	0	Pold2
Tut4	3.96611e-114	0.626467	0.783	0.497	9.29418e-110	0	Tut4
Lmo1	9.86396e-114	0.850513	0.536	0.265	2.31152e-109	0	Lmo1
Ezh2	4.42092e-113	0.527518	0.975	0.819	1.036e-108	0	Ezh2
Bccip	1.17763e-112	0.533193	0.948	0.779	2.75967e-108	0	Bccip
Gclc	1.43991e-112	0.601463	0.888	0.677	3.37427e-108	0	Gclc
Spata24	2.04656e-110	0.622203	0.446	0.193	4.79591e-106	0	Spata24
Sox4	7.46812e-110	0.539783	0.976	0.856	1.75008e-105	0	Sox4
D030056L22Rik	1.15783e-109	0.600619	0.889	0.678	2.71326e-105	0	D030056L22Rik
Pkig	4.66546e-109	0.586605	0.815	0.539	1.0933e-104	0	Pkig
Pcgf6	5.13575e-109	0.583634	0.874	0.652	1.20351e-104	0	Pcgf6
Mex3a	1.39656e-108	0.676034	0.531	0.26	3.2727e-104	0	Mex3a
Creb5	7.93782e-108	0.665011	0.46	0.206	1.86015e-103	0	Creb5
Eif3j2	1.70178e-107	0.506962	0.955	0.813	3.98795e-103	0	Eif3j2
Vgf	1.84023e-107	0.740436	0.25	0.072	4.3124e-103	0	Vgf
Ccna2	2.67904e-106	0.555427	0.941	0.689	6.27806e-102	0	Ccna2
Cdc20	2.76921e-106	0.598813	0.937	0.736	6.48937e-102	0	Cdc20
Apbb1ip	2.92464e-106	0.575591	0.589	0.301	6.85361e-102	0	Apbb1ip
Isy1	4.36291e-106	0.538734	0.929	0.731	1.02241e-101	0	Isy1
Dynlt1f	5.91942e-106	0.62919	0.659	0.378	1.38716e-101	0	Dynlt1f
Gpc3	6.65497e-106	0.666068	0.526	0.258	1.55953e-101	0	Gpc3
Vash2	2.49262e-105	0.509689	0.305	0.103	5.84121e-101	0	Vash2
Fbn2	5.5707e-105	0.629009	0.546	0.268	1.30544e-100	0	Fbn2
Serpine2	6.29065e-105	0.564688	0.89	0.693	1.47415e-100	0	Serpine2
Six1	9.8384e-105	0.523569	0.259	0.077	2.30553e-100	0	Six1
Smad7	1.12724e-102	0.607171	0.858	0.619	2.64157e-98	0	Smad7
Dlk2	4.99502e-102	0.6396	0.421	0.179	1.17053e-97	0	Dlk2
Birc5	2.07348e-101	0.512346	0.974	0.808	4.85898e-97	0	Birc5
E2f4	6.18036e-101	0.564283	0.872	0.677	1.44831e-96	0	E2f4
Il11ra1	8.81108e-101	0.578288	0.429	0.185	2.06479e-96	0	Il11ra1
Mcrip2	1.66904e-100	0.508869	0.929	0.721	3.91122e-96	0	Mcrip2
Slc25a33	4.98517e-100	0.511952	0.888	0.666	1.16822e-95	0	Slc25a33
Pfkl	6.07872e-100	0.600806	0.748	0.48	1.42449e-95	0	Pfkl
Mcm3	1.18363e-99	0.523446	0.904	0.632	2.77372e-95	0	Mcm3
Mettl9	1.70368e-99	0.503567	0.931	0.772	3.99241e-95	0	Mettl9
Sord	1.73709e-99	0.534646	0.61	0.324	4.0707e-95	0	Sord
Pole4	5.45408e-99	0.506102	0.928	0.766	1.27811e-94	0	Pole4
Sgo1	8.31613e-99	0.627137	0.696	0.422	1.9488e-94	0	Sgo1
Dusp2	2.49262e-98	0.557833	0.445	0.197	5.84121e-94	0	Dusp2
Impa2	2.98623e-98	0.56001	0.762	0.482	6.99792e-94	0	Impa2
Prmt7	6.5798e-98	0.509202	0.929	0.735	1.54191e-93	0	Prmt7
Fam216a	1.30031e-97	0.510805	0.924	0.762	3.04714e-93	0	Fam216a
Pclaf	1.03142e-96	0.508721	0.973	0.788	2.41704e-92	0	Pclaf
Pogk	1.04075e-96	0.587465	0.411	0.182	2.43889e-92	0	Pogk
Zmiz1	2.34055e-96	0.601594	0.686	0.412	5.48485e-92	0	Zmiz1
Tfap4	3.98582e-96	0.568541	0.67	0.392	9.34037e-92	0	Tfap4
Siah1b	9.88671e-96	0.608126	0.631	0.363	2.31685e-91	0	Siah1b
Tnfrsf19	1.62692e-95	0.585893	0.4	0.173	3.81253e-91	0	Tnfrsf19
Trnau1ap	1.55465e-94	0.516859	0.89	0.726	3.64316e-90	0	Trnau1ap
Hist1h1b	6.94055e-94	0.675635	0.82	0.562	1.62645e-89	0	Hist1h1b
Bcl7a	1.41251e-93	0.593146	0.608	0.343	3.31008e-89	0	Bcl7a
Haus1	4.70866e-91	0.551472	0.801	0.552	1.10343e-86	0	Haus1
Igf2bp1	1.26643e-90	0.528468	0.899	0.701	2.96775e-86	0	Igf2bp1
Rangrf	3.83486e-90	0.504854	0.895	0.695	8.98661e-86	0	Rangrf
Slc48a1	6.98521e-89	0.504906	0.83	0.571	1.63691e-84	0	Slc48a1
Tsen15	1.53565e-88	0.540154	0.812	0.562	3.59864e-84	0	Tsen15
Arhgef2	1.7162e-88	0.5691	0.617	0.352	4.02175e-84	0	Arhgef2
Pgap2	3.54038e-88	0.571721	0.655	0.405	8.29652e-84	0	Pgap2
Ilf3	1.41892e-87	0.505545	0.882	0.7	3.3251e-83	0	Ilf3
Mnd1	3.96565e-87	0.55175	0.639	0.379	9.29312e-83	0	Mnd1
Mybl2	1.12424e-86	0.540726	0.792	0.541	2.63455e-82	0	Mybl2
Pdxk	1.3234e-86	0.540011	0.634	0.368	3.10125e-82	0	Pdxk
Dusp7	1.3538e-86	0.561558	0.708	0.451	3.17251e-82	0	Dusp7
Cdk1	5.34393e-86	0.552202	0.917	0.703	1.2523e-81	0	Cdk1
Atf1	2.22435e-85	0.50036	0.881	0.676	5.21253e-81	0	Atf1
Tmem107	2.88131e-85	0.556607	0.559	0.306	6.75207e-81	0	Tmem107
Six4	3.99565e-85	0.542189	0.345	0.144	9.36341e-81	0	Six4
Apopt1	1.04419e-84	0.51975	0.852	0.664	2.44695e-80	0	Apopt1
Hnrnph3	3.96128e-83	0.558258	0.696	0.447	9.28286e-79	0	Hnrnph3
Ank	7.18901e-83	0.587201	0.449	0.227	1.68467e-78	0	Ank
H1fx	1.78987e-82	0.54834	0.665	0.411	4.19439e-78	0	H1fx
Dusp12	1.88345e-81	0.514357	0.836	0.634	4.41368e-77	0	Dusp12
Arl4c	4.63194e-81	0.510945	0.541	0.295	1.08545e-76	0	Arl4c
Pmf1	9.31926e-81	0.502581	0.843	0.605	2.18388e-76	0	Pmf1
Ung	1.49888e-80	0.541984	0.733	0.458	3.51247e-76	0	Ung
Ska1	1.96723e-80	0.545782	0.549	0.303	4.61e-76	0	Ska1
Pdzd4	2.35694e-80	0.561384	0.357	0.157	5.52326e-76	0	Pdzd4
AA465934	4.06951e-80	0.514331	0.777	0.533	9.53649e-76	0	AA465934
Slc19a1	8.28014e-80	0.512574	0.809	0.581	1.94037e-75	0	Slc19a1
Dync2li1	9.20243e-80	0.508522	0.446	0.22	2.1565e-75	0	Dync2li1
Tet1	1.07728e-79	0.514448	0.341	0.145	2.52449e-75	0	Tet1
Clspn	1.16739e-79	0.50448	0.745	0.481	2.73566e-75	0	Clspn
Src	1.80218e-79	0.50356	0.535	0.289	4.22322e-75	0	Src
Wee1	2.14949e-79	0.5137	0.679	0.423	5.03711e-75	0	Wee1
Nab2	3.44671e-79	0.56598	0.414	0.197	8.07702e-75	0	Nab2
Samd1	1.36824e-78	0.551941	0.598	0.353	3.20634e-74	0	Samd1
Scmh1	1.92702e-78	0.791738	0.538	0.328	4.51577e-74	0	Scmh1
Cdk18	2.01374e-78	0.519817	0.647	0.399	4.71899e-74	0	Cdk18
Cenpm	2.70469e-78	0.503094	0.643	0.388	6.33817e-74	0	Cenpm
Prc1	2.80663e-78	0.561196	0.86	0.635	6.57706e-74	0	Prc1
Hmmr	2.99812e-77	0.543855	0.836	0.595	7.02579e-73	0	Hmmr
Hist1h3f	7.46853e-76	0.570992	0.343	0.153	1.75018e-71	0	Hist1h3f
Ccdc85c	8.40842e-76	0.538872	0.347	0.153	1.97043e-71	0	Ccdc85c
En1	1.10424e-75	0.71338	0.555	0.343	2.58769e-71	0	En1
Pck2	1.97765e-75	0.597926	0.564	0.335	4.63444e-71	0	Pck2
Tpst1	6.86414e-75	0.512589	0.534	0.296	1.60854e-70	0	Tpst1
9130024F11Rik	3.08976e-74	0.560079	0.34	0.153	7.24054e-70	0	9130024F11Rik
Dancr	5.96583e-74	0.620505	0.844	0.665	1.39803e-69	0	Dancr
Ebf1	2.41586e-73	0.665611	0.348	0.16	5.66134e-69	0	Ebf1
Top2a	2.71168e-73	0.507744	0.872	0.676	6.35456e-69	0	Top2a
Gid4	9.90801e-73	0.506968	0.735	0.516	2.32184e-68	0	Gid4
Hist1h2ab	9.76146e-72	0.531365	0.315	0.138	2.2875e-67	0	Hist1h2ab
Mex3d	2.00584e-71	0.500423	0.505	0.28	4.70049e-67	0	Mex3d
Ptger3	1.60302e-70	0.537647	0.304	0.129	3.75651e-66	0	Ptger3
Nadk2	1.24319e-67	0.530313	0.605	0.383	2.9133e-63	0	Nadk2
Kif23	2.96415e-67	0.500476	0.698	0.461	6.94619e-63	0	Kif23
Dyrk3	1.4332e-66	0.5023	0.571	0.348	3.35856e-62	0	Dyrk3
Gm45716	1.4732e-63	0.515507	0.638	0.42	3.4523e-59	0	Gm45716
Hist1h1e	5.20861e-63	0.615563	0.784	0.587	1.22059e-58	0	Hist1h1e
Ddit4	2.17235e-62	0.562647	0.692	0.477	5.09069e-58	0	Ddit4
Hist1h3c	1.7659e-61	0.575732	0.47	0.268	4.13821e-57	0	Hist1h3c
Slc16a3	1.12203e-59	0.666631	0.395	0.213	2.62937e-55	0	Slc16a3
Hist1h3e	5.06271e-59	0.557813	0.499	0.298	1.1864e-54	0	Hist1h3e
Hist1h4d	1.7686e-45	0.528223	0.641	0.464	4.14454e-41	0	Hist1h4d
H19	8.17118e-23	0.699829	0.22	0.126	1.91483e-18	0	H19
Foxd1	0	2.07297	0.847	0.255	0	1	Foxd1+R[13RC:R[769]C		Cluster 1	Name	P-value	Adjusted p-value	Odds Ratio	Combined score	marker list
Shisa8	0	2.02558	0.943	0.333	0	1	Shisa8			Pluripotent Stem Cells	7.075e-25	1.203e-22	12.91	717.91	ERCC6L;BLM;BUB1B;MCM10;KIF11;PFAS;SLC7A3;CHAF1A;ZIC3;CHEK2;PPAT;CHEK1;FBXO5;HNRNPA1;WDHD1;HELLS;RFC3;RFC4;PARP1;ATAD5;LIG3;CDC7;CDC6;TERF1;NDC80;TICRR;CCNA2;LIN28B;CENPF;MSH2;NASP;CENPH;NCL;MCM3;MCM4;AUNIP;MAD2L1
hOct4	0	1.79507	0.815	0.243	0	1	hOct4
Insm1	0	1.73938	0.67	0.134	0	1	Insm1
Elavl2	0	1.67654	0.9	0.441	0	1	Elavl2
Plek2	0	1.66115	0.613	0.187	0	1	Plek2
Adap1	0	1.6205	0.903	0.294	0	1	Adap1
Nusap1	0	1.60286	0.835	0.405	0	1	Nusap1
L1td1	0	1.48279	0.752	0.25	0	1	L1td1
Lrrc42	0	1.34885	0.945	0.659	0	1	Lrrc42
Arl4a	0	1.26307	0.911	0.608	0	1	Arl4a
Dnajc21	0	1.21919	0.998	0.915	0	1	Dnajc21
Larp1b	0	1.21785	0.951	0.712	0	1	Larp1b
Shisa3	0	1.18787	0.85	0.277	0	1	Shisa3
Rb1	0	1.18036	0.863	0.464	0	1	Rb1
Maz	0	1.10367	0.96	0.799	0	1	Maz
Pclaf1	0	1.04896	0.995	0.784	0	1	Pclaf
Lmo4	0	1.04413	0.98	0.87	0	1	Lmo4
Uchl1	0	1.01977	0.974	0.66	0	1	Uchl1
Tuba1b	0	0.940718	0.999	0.963	0	1	Tuba1b
Fabp5	0	0.889637	1	0.997	0	1	Fabp5
Stmn1	0	0.866385	0.999	0.961	0	1	Stmn1
Sumo3	0	0.848069	0.989	0.93	0	1	Sumo3
Dpy30	0	0.826467	0.996	0.955	0	1	Dpy30
Snrpa1	0	0.744559	0.999	0.981	0	1	Snrpa1
Serbp1	0	0.500538	1	1	0	1	Serbp1
Gng2	3.38698e-306	0.98803	0.976	0.793	7.93704e-302	1	Gng2
Pcolce2	2.56362e-304	0.975381	0.97	0.691	6.00758e-300	1	Pcolce2
Mrpl18	1.61526e-301	0.688442	0.998	0.972	3.78519e-297	1	Mrpl18
Ube2c	1.8763e-299	0.983912	0.996	0.884	4.39691e-295	1	Ube2c
Carnmt1	4.50132e-293	0.749944	0.996	0.949	1.05484e-288	1	Carnmt1
Tmem246	3.38206e-291	1.17995	0.706	0.274	7.92552e-287	1	Tmem246
Vbp1	9.24791e-286	0.832249	0.975	0.881	2.16716e-281	1	Vbp1
Hnrnpa1	1.34542e-282	0.621735	1	0.996	3.15287e-278	1	Hnrnpa1
Mboat1	8.98661e-279	1.26442	0.694	0.312	2.10592e-274	1	Mboat1
Pacs1	1.11056e-277	1.11088	0.862	0.511	2.60249e-273	1	Pacs1
Zdhhc2	1.49355e-275	1.24226	0.801	0.445	3.5e-271	1	Zdhhc2
Pcsk1n	2.03018e-273	0.889623	0.849	0.339	4.75753e-269	1	Pcsk1n
Fah	3.74912e-271	1.14956	0.739	0.315	8.78569e-267	1	Fah
Aurka	3.10985e-270	1.14977	0.901	0.607	7.28762e-266	1	Aurka
Mfsd6	3.31653e-270	0.932898	0.857	0.359	7.77196e-266	1	Mfsd6
Sgo2a	7.80392e-270	1.22745	0.807	0.451	1.82877e-265	1	Sgo2a
Mcm10	4.30133e-266	1.23207	0.749	0.389	1.00797e-261	1	Mcm10
2610318N02Rik	6.27545e-266	1.24676	0.667	0.28	1.47059e-261	1	2610318N02Rik
Stmn2	1.84367e-264	0.831737	0.98	0.46	4.32045e-260	1	Stmn2
Tubb4b	2.83518e-264	0.684331	0.998	0.98	6.64397e-260	1	Tubb4b
Barx1	2.78626e-260	1.28326	0.384	0.079	6.52932e-256	1	Barx1
Tfrc	2.63269e-257	0.939124	0.969	0.836	6.16944e-253	1	Tfrc
Cdc25a	8.77423e-257	1.04755	0.923	0.708	2.05615e-252	1	Cdc25a
Phf5a	1.79998e-252	0.62484	0.998	0.975	4.21807e-248	1	Phf5a
Fut9	5.25547e-249	0.990796	0.286	0.04	1.23157e-244	1	Fut9
Tmem238	1.43353e-248	0.751232	0.992	0.932	3.35933e-244	1	Tmem238
Acot1	9.07602e-246	1.19925	0.684	0.301	2.12687e-241	1	Acot1
Ppat	1.46758e-243	0.954344	0.948	0.786	3.43912e-239	1	Ppat
Ddx21	3.00735e-243	0.665633	0.998	0.968	7.04743e-239	1	Ddx21
Khdrbs3	2.86395e-241	1.03279	0.854	0.577	6.71137e-237	1	Khdrbs3
Glud1	6.34544e-240	0.673159	0.997	0.97	1.48699e-235	1	Glud1
Homer2	5.54163e-239	1.06632	0.841	0.478	1.29863e-234	1	Homer2
Calm1	8.03403e-239	0.521284	1	1	1.88269e-234	1	Calm1
Hck	1.1786e-237	1.06658	0.568	0.189	2.76192e-233	1	Hck
Mcm5	2.18561e-237	0.958114	0.935	0.667	5.12175e-233	1	Mcm5
Rangap1	1.93073e-236	0.740495	0.987	0.915	4.52446e-232	1	Rangap1
Dctpp1	1.38258e-234	0.63666	0.999	0.966	3.23995e-230	1	Dctpp1
Ube2s	6.80551e-234	0.602124	1	0.994	1.5948e-229	1	Ube2s
Mcm7	1.70004e-233	0.887461	0.95	0.765	3.98387e-229	1	Mcm7
Alx1	1.17653e-230	1.1514	0.475	0.141	2.75709e-226	1	Alx1
Mybbp1a	3.4132e-230	0.67154	0.995	0.953	7.99849e-226	1	Mybbp1a
Hmgb21	2.04458e-229	0.845701	1	0.937	4.79126e-225	1	Hmgb2
Hspd1	3.98271e-229	0.527856	1	1	9.33308e-225	1	Hspd1
Npnt	7.52372e-229	0.975183	0.826	0.452	1.76311e-224	1	Npnt
Utp11	8.60807e-229	0.639549	0.988	0.951	2.01722e-224	1	Utp11
Popdc3	1.54003e-228	1.05517	0.463	0.13	3.60892e-224	1	Popdc3
Specc1	5.19328e-227	1.05369	0.837	0.506	1.21699e-222	1	Specc1
AC160336.1	4.04045e-226	0.999206	0.811	0.486	9.46838e-222	1	AC160336.1
H2afx	4.06026e-225	0.97159	0.954	0.822	9.51482e-221	1	H2afx
Uchl3	2.34319e-222	0.666386	0.993	0.949	5.49104e-218	1	Uchl3
Fam49a	1.49082e-221	0.947319	0.683	0.287	3.49358e-217	1	Fam49a
Gkap1	2.2894e-221	0.898418	0.939	0.807	5.36499e-217	1	Gkap1
Aven	3.789e-221	0.88437	0.91	0.732	8.87915e-217	1	Aven
Nab1	1.43346e-218	0.920267	0.92	0.748	3.35918e-214	1	Nab1
Hhip	1.64373e-218	1.17564	0.488	0.157	3.85191e-214	1	Hhip
Map2	2.48908e-217	1.02406	0.523	0.177	5.8329e-213	1	Map2
Gnai3	4.36611e-216	0.757868	0.976	0.899	1.02316e-211	1	Gnai3
Abcf1	1.26147e-215	0.567833	0.993	0.969	2.95613e-211	1	Abcf1
Txnl4a	3.38118e-215	0.52685	1	0.994	7.92346e-211	1	Txnl4a
Usp1	5.76318e-214	0.810773	0.979	0.846	1.35054e-209	1	Usp1
Svbp	2.60171e-213	0.885797	0.939	0.749	6.09685e-209	1	Svbp
Snhg9	3.63529e-213	0.852122	0.925	0.786	8.51893e-209	1	Snhg9
Tcof1	1.4809e-212	0.753763	0.995	0.875	3.47035e-208	1	Tcof1
Dsp	1.44544e-209	0.789996	0.794	0.389	3.38724e-205	1	Dsp
Lig1	2.09068e-209	0.853549	0.919	0.672	4.89931e-205	1	Lig1
Fgf13	3.61e-209	0.985906	0.687	0.317	8.45968e-205	1	Fgf13
Cyp4f39	3.97394e-208	0.655255	0.731	0.269	9.31254e-204	1	Cyp4f39
Sfrp1	5.95703e-206	1.03985	0.652	0.292	1.39597e-201	1	Sfrp1
Bzw2	7.29076e-206	0.637823	0.996	0.936	1.70852e-201	1	Bzw2
Bub1b	1.2309e-203	0.981178	0.821	0.516	2.88449e-199	1	Bub1b
Plekhh1	4.5093e-203	0.866662	0.638	0.252	1.05671e-198	1	Plekhh1
G3bp1	1.59622e-202	0.542469	0.999	0.981	3.74058e-198	1	G3bp1
Cenpu	5.8677e-202	1.04083	0.62	0.287	1.37504e-197	1	Cenpu
Zfp141	6.76187e-202	0.938817	0.73	0.371	1.58458e-197	1	Zfp141
Cenpe	5.99993e-201	0.994245	0.856	0.552	1.40602e-196	1	Cenpe
Imp3	7.52818e-201	0.583116	0.997	0.969	1.76415e-196	1	Imp3
Pcna	7.41988e-200	0.703641	0.983	0.88	1.73877e-195	1	Pcna
Rtkn	1.77222e-198	1.19963	0.704	0.389	4.15301e-194	1	Rtkn
Macrod2	2.72762e-198	1.00669	0.605	0.274	6.39191e-194	1	Macrod2
Parp1	1.93813e-197	0.634366	0.986	0.898	4.54181e-193	1	Parp1
Gm16286	2.3939e-195	0.549873	0.999	0.981	5.60986e-191	1	Gm16286
Pop5	5.67493e-195	0.644049	0.981	0.925	1.32986e-190	1	Pop5
Hirip3	9.71813e-195	1.10952	0.682	0.366	2.27735e-190	1	Hirip3
Prrg3	1.25941e-194	0.846347	0.54	0.19	2.95129e-190	1	Prrg3
Pcmt1	1.86018e-194	0.59334	0.986	0.952	4.35915e-190	1	Pcmt1
Dnajc9	1.04221e-193	0.78238	0.949	0.798	2.44231e-189	1	Dnajc9
Uhrf1	1.34171e-193	1.00861	0.83	0.562	3.14415e-189	1	Uhrf1
Nasp1	6.50349e-193	0.736798	0.992	0.864	1.52403e-188	1	Nasp
Chaf1a	1.16288e-192	1.04605	0.778	0.499	2.7251e-188	1	Chaf1a
Sgk3	1.51469e-192	1.06686	0.589	0.259	3.54953e-188	1	Sgk3
Car13	1.26381e-191	0.907738	0.69	0.32	2.9616e-187	1	Car13
Rfc4	1.21906e-188	0.872276	0.882	0.626	2.85674e-184	1	Rfc4
Smc1a	1.68507e-188	0.704726	0.97	0.877	3.94879e-184	1	Smc1a
Bcorl1	7.75577e-187	1.06037	0.582	0.263	1.81749e-182	1	Bcorl1
Bves	1.51168e-186	1.0234	0.411	0.123	3.54247e-182	1	Bves
Mak16	5.0327e-186	0.506773	0.998	0.98	1.17936e-181	1	Mak16
Ncapg2	7.56384e-186	1.11294	0.718	0.418	1.77251e-181	1	Ncapg2
Zfp106	8.78857e-186	0.624983	0.995	0.957	2.05951e-181	1	Zfp106
Frmd3	4.18041e-185	0.917278	0.498	0.172	9.79636e-181	1	Frmd3
Cmc2	8.88485e-185	0.703455	0.966	0.878	2.08208e-180	1	Cmc2
Znrd2	1.10735e-183	0.582861	0.998	0.973	2.59496e-179	1	Znrd2
Blmh	2.23548e-182	0.686865	0.963	0.864	5.23862e-178	1	Blmh
Sf3b2	1.60908e-181	0.500728	0.998	0.977	3.77071e-177	1	Sf3b2
Ifrd2	2.42535e-181	0.789738	0.922	0.724	5.68356e-177	1	Ifrd2
Csrp2	1.3985e-180	0.794585	0.891	0.703	3.27724e-176	1	Csrp2
Naa10	1.44997e-180	0.666874	0.961	0.854	3.39785e-176	1	Naa10
Hmces	3.00764e-179	0.904864	0.808	0.558	7.04811e-175	1	Hmces
Rdm1	1.27984e-178	0.903752	0.591	0.266	2.99917e-174	1	Rdm1
Sae1	3.34472e-178	0.577636	0.988	0.933	7.83801e-174	1	Sae1
Grb10	4.86502e-178	0.959304	0.454	0.155	1.14007e-173	1	Grb10
Cdca8	7.68128e-178	0.748453	0.951	0.725	1.80003e-173	1	Cdca8
Mki67	1.28916e-175	0.930957	0.806	0.503	3.02102e-171	1	Mki67
D10Wsu102e	7.65008e-175	0.742435	0.949	0.827	1.79272e-170	1	D10Wsu102e
Ncapd3	1.75339e-174	1.01927	0.715	0.444	4.10889e-170	1	Ncapd3
Birc51	3.65532e-174	0.696417	0.99	0.805	8.56589e-170	1	Birc5
Slc7a1	5.95656e-174	0.816845	0.914	0.789	1.39586e-169	1	Slc7a1
Faap24	7.1712e-173	0.997222	0.771	0.537	1.6805e-168	1	Faap24
Mcm6	3.09519e-171	0.771522	0.924	0.696	7.25326e-167	1	Mcm6
Rfc5	3.58276e-171	0.78504	0.898	0.66	8.39585e-167	1	Rfc5
Mrpl12	8.52419e-171	0.511803	0.999	0.981	1.99756e-166	1	Mrpl12
Ncl	1.35495e-170	0.5273	1	1	3.17518e-166	1	Ncl
Prorp	3.01828e-170	0.733572	0.811	0.473	7.07303e-166	1	Prorp
Nsun2	2.59673e-169	0.579504	0.996	0.94	6.08519e-165	1	Nsun2
Gpatch4	3.2745e-169	0.62697	0.974	0.886	7.67346e-165	1	Gpatch4
Tmpo	2.56166e-168	0.687703	0.98	0.859	6.00299e-164	1	Tmpo
Ftsj3	1.57188e-167	0.662313	0.974	0.871	3.68354e-163	1	Ftsj3
Map7d2	6.92486e-166	1.00958	0.541	0.235	1.62277e-161	1	Map7d2
Chl1	1.39408e-165	0.690597	0.209	0.032	3.2669e-161	1	Chl1
Smagp	6.41838e-165	1.27342	0.28	0.064	1.50408e-160	1	Smagp
Eef1e1	8.45608e-165	0.510338	0.993	0.961	1.9816e-160	1	Eef1e1
Cdk11	1.32894e-164	0.719677	0.952	0.697	3.11423e-160	1	Cdk1
Rif1	1.33298e-164	0.796828	0.919	0.733	3.1237e-160	1	Rif1
Racgap1	1.44493e-164	0.813286	0.869	0.597	3.38606e-160	1	Racgap1
Rnps1	1.8227e-164	0.5536	0.996	0.946	4.27132e-160	1	Rnps1
Uba2	3.47532e-164	0.559291	0.984	0.926	8.14407e-160	1	Uba2
Fhl1	3.50324e-164	0.583428	0.861	0.547	8.20949e-160	1	Fhl1
Incenp	1.20959e-163	0.870239	0.836	0.582	2.83456e-159	1	Incenp
Atic	1.4336e-163	0.596287	0.983	0.916	3.35949e-159	1	Atic
Trappc1	4.97832e-162	0.760033	0.908	0.737	1.16662e-157	1	Trappc1
Atad2	2.18808e-161	0.843927	0.885	0.643	5.12755e-157	1	Atad2
Rad51ap1	2.57114e-161	0.952041	0.677	0.383	6.0252e-157	1	Rad51ap1
Ppp2r2d	4.77174e-161	0.671367	0.951	0.844	1.11821e-156	1	Ppp2r2d
Gadd45gip1	7.9815e-161	0.538828	0.996	0.97	1.87039e-156	1	Gadd45gip1
Celf4	8.90591e-161	0.811665	0.873	0.598	2.08701e-156	1	Celf4
Rfc1	2.06547e-160	0.671047	0.951	0.818	4.84023e-156	1	Rfc1
Dpysl5	2.10096e-159	0.847384	0.326	0.089	4.92339e-155	1	Dpysl5
Cdca3	2.61252e-158	0.754816	0.878	0.631	6.12218e-154	1	Cdca3
Gins2	7.27764e-158	0.837827	0.802	0.528	1.70544e-153	1	Gins2
Nifk	9.39806e-158	0.547389	0.989	0.943	2.20234e-153	1	Nifk
Fzd10	1.62122e-157	0.872598	0.379	0.121	3.79916e-153	1	Fzd10
Plp2	3.92393e-157	0.696462	0.926	0.822	9.19535e-153	1	Plp2
Bcl11b	1.44865e-156	0.887069	0.513	0.21	3.39477e-152	1	Bcl11b
Mrpl17	3.43436e-156	0.509177	0.988	0.961	8.04807e-152	1	Mrpl17
Prpf4	1.1825e-155	0.768657	0.897	0.735	2.77106e-151	1	Prpf4
Sema6d	1.18485e-155	0.860653	0.409	0.137	2.77657e-151	1	Sema6d
Klhl3	3.43752e-155	0.936828	0.352	0.104	8.05549e-151	1	Klhl3
Rbmxl1	1.77991e-154	0.645976	0.96	0.86	4.17104e-150	1	Rbmxl1
Morc4	2.29114e-154	0.948578	0.794	0.569	5.36906e-150	1	Morc4
Topbp1	6.70476e-154	0.730459	0.92	0.763	1.57119e-149	1	Topbp1
Sfxn1	9.23442e-154	0.500681	0.996	0.953	2.16399e-149	1	Sfxn1
Mrpl36	1.84881e-153	0.516316	0.982	0.949	4.3325e-149	1	Mrpl36
Brca2	1.85039e-153	0.904584	0.667	0.387	4.3362e-149	1	Brca2
Nolc1	6.15275e-153	0.536398	0.999	0.949	1.44183e-148	1	Nolc1
Megf9	1.51042e-151	0.778974	0.601	0.274	3.53953e-147	1	Megf9
Dhfr	2.0235e-151	0.797257	0.818	0.555	4.74187e-147	1	Dhfr
Tigar	2.37326e-151	0.736084	0.847	0.607	5.56149e-147	1	Tigar
hKlf4	2.46444e-151	0.798153	0.311	0.083	5.77518e-147	1	hKlf4
Coa7	5.12422e-151	0.784019	0.834	0.637	1.20081e-146	1	Coa7
Eif4ebp2	1.53385e-150	0.657869	0.947	0.857	3.59443e-146	1	Eif4ebp2
Top2a1	1.91393e-150	0.779871	0.914	0.668	4.48512e-146	1	Top2a
Nmt2	8.79595e-150	0.651624	0.941	0.852	2.06124e-145	1	Nmt2
Brca1	6.6164e-149	0.958905	0.59	0.31	1.55049e-144	1	Brca1
Ccnb1	9.70836e-149	0.768218	0.923	0.688	2.27506e-144	1	Ccnb1
Agpat2	1.31244e-148	0.834746	0.799	0.584	3.07557e-144	1	Agpat2
Aarsd1	1.38295e-148	0.652338	0.946	0.847	3.24079e-144	1	Aarsd1
Ckap2	2.46672e-148	0.770421	0.904	0.766	5.78051e-144	1	Ckap2
Kif20b	1.16425e-147	0.890294	0.745	0.464	2.7283e-143	1	Kif20b
Cip2a	9.52626e-147	0.898989	0.747	0.483	2.23238e-142	1	Cip2a
Sowahc	1.21427e-146	0.865014	0.654	0.362	2.84551e-142	1	Sowahc
Vwa1	1.60425e-146	0.877574	0.253	0.057	3.75939e-142	1	Vwa1
Grin2b	3.99923e-146	0.802139	0.345	0.103	9.37178e-142	1	Grin2b
Bex4	1.29115e-145	1.00408	0.778	0.519	3.02569e-141	1	Bex4
Phox2a	2.82887e-145	0.91765	0.39	0.132	6.62918e-141	1	Phox2a
Rapgef4	4.08796e-145	0.778829	0.317	0.09	9.57972e-141	1	Rapgef4
Hist1h1b1	9.26467e-145	1.06527	0.815	0.564	2.17108e-140	1	Hist1h1b
Supt16	2.56603e-144	0.573265	0.993	0.935	6.01323e-140	1	Supt16
Smc2	2.59708e-144	0.594923	0.974	0.814	6.086e-140	1	Smc2
Gm42418	2.63859e-144	0.517345	1	1	6.18328e-140	1	Gm42418
Ei24	3.2937e-144	0.552675	0.983	0.94	7.71845e-140	1	Ei24
Tyms	3.77775e-144	0.69891	0.903	0.722	8.85278e-140	1	Tyms
Trip13	3.87447e-144	0.71933	0.89	0.66	9.07944e-140	1	Trip13
Anp32a	8.57657e-144	0.552941	0.989	0.929	2.00983e-139	1	Anp32a
Smarca5	1.06203e-143	0.531009	0.999	0.98	2.48876e-139	1	Smarca5
Smad4	1.18524e-143	0.666775	0.957	0.88	2.7775e-139	1	Smad4
Sapcd2	1.60443e-143	0.983884	0.5	0.229	3.75983e-139	1	Sapcd2
Nt5dc3	2.57997e-143	0.737141	0.784	0.513	6.04589e-139	1	Nt5dc3
Fam117b	2.94292e-143	0.755901	0.787	0.533	6.89644e-139	1	Fam117b
Vps13a	6.48966e-143	0.707474	0.895	0.733	1.52079e-138	1	Vps13a
Gmnn	2.10583e-142	0.757238	0.885	0.653	4.93479e-138	1	Gmnn
Micu1	2.38954e-142	0.697918	0.815	0.551	5.59964e-138	1	Micu1
Ccna21	4.27508e-142	0.652715	0.96	0.686	1.00182e-137	1	Ccna2
Gabra1	5.35081e-142	0.823855	0.291	0.078	1.25391e-137	1	Gabra1
Haus8	9.34139e-142	0.848161	0.75	0.522	2.18906e-137	1	Haus8
Ddit4l	1.84953e-141	0.769854	0.852	0.646	4.33419e-137	1	Ddit4l
Abcb1b	2.35605e-141	0.780328	0.851	0.684	5.52116e-137	1	Abcb1b
Lrrfip1	2.66985e-141	0.543542	0.985	0.959	6.25654e-137	1	Lrrfip1
Rpa2	2.86172e-141	0.819016	0.8	0.536	6.70616e-137	1	Rpa2
Baz1a	4.77279e-141	0.574476	0.98	0.901	1.11846e-136	1	Baz1a
Lsm8	1.07599e-140	0.562706	0.972	0.897	2.52147e-136	1	Lsm8
Pus1	1.45862e-140	0.677131	0.906	0.782	3.41813e-136	1	Pus1
Dcn	1.49716e-140	0.520002	0.678	0.326	3.50845e-136	1	Dcn
Ctcf	1.8919e-140	0.62035	0.96	0.862	4.43348e-136	1	Ctcf
Ccdc50	7.99536e-140	0.636943	0.944	0.867	1.87363e-135	1	Ccdc50
Birc6	4.23277e-139	0.599552	0.974	0.906	9.91908e-135	1	Birc6
Plk1	6.94888e-139	0.825305	0.776	0.506	1.6284e-134	1	Plk1
Cdca5	7.10089e-139	0.903644	0.579	0.313	1.66402e-134	1	Cdca5
Ddx39b	1.26057e-138	0.619856	0.966	0.89	2.95402e-134	1	Ddx39b
Ticrr	1.6322e-138	0.859673	0.466	0.203	3.8249e-134	1	Ticrr
Rpl7l1	1.64419e-138	0.522558	0.984	0.938	3.85299e-134	1	Rpl7l1
Fam114a2	2.02056e-138	0.622228	0.933	0.818	4.73498e-134	1	Fam114a2
Cenpf	4.26646e-138	0.789587	0.83	0.576	9.99801e-134	1	Cenpf
Ccdc43	1.10082e-137	0.740252	0.853	0.683	2.57965e-133	1	Ccdc43
Tmem65	2.1422e-137	0.64107	0.904	0.765	5.02004e-133	1	Tmem65
Bex1	2.80432e-137	0.557493	0.96	0.857	6.57164e-133	1	Bex1
4930550L24Rik	4.01747e-137	0.835604	0.323	0.097	9.41453e-133	1	4930550L24Rik
Cdk2ap1	1.12674e-136	0.608418	0.949	0.855	2.6404e-132	1	Cdk2ap1
Sh2d4a	9.05603e-136	0.7514	0.257	0.062	2.12219e-131	1	Sh2d4a
Ciapin1	3.15591e-135	0.559536	0.964	0.921	7.39557e-131	1	Ciapin1
Tspan13	4.52009e-135	0.835042	0.373	0.132	1.05924e-130	1	Tspan13
Plekhf2	8.17225e-135	0.74941	0.796	0.561	1.91508e-130	1	Plekhf2
Golph3l	1.65785e-134	0.707135	0.642	0.329	3.88501e-130	1	Golph3l
Slc10a4	4.40762e-134	0.738199	0.318	0.094	1.03288e-129	1	Slc10a4
Ap1s3	1.23321e-133	0.862947	0.504	0.234	2.88991e-129	1	Ap1s3
Hpcal1	1.41745e-133	0.720338	0.829	0.628	3.32165e-129	1	Hpcal1
Rcn1	1.89961e-132	0.598598	0.948	0.867	4.45154e-128	1	Rcn1
Tmed1	2.9058e-132	0.778453	0.809	0.634	6.80945e-128	1	Tmed1
Slc7a3	4.03032e-132	0.70548	0.684	0.374	9.44465e-128	1	Slc7a3
Mrpl40	1.35385e-131	0.669516	0.911	0.789	3.17261e-127	1	Mrpl40
Ndufaf4	2.57666e-131	0.548894	0.976	0.899	6.03814e-127	1	Ndufaf4
Rbbp6	1.14399e-130	0.583351	0.965	0.894	2.68082e-126	1	Rbbp6
Atad3a	1.23158e-130	0.574744	0.966	0.878	2.88608e-126	1	Atad3a
Dctn6	3.02792e-130	0.606206	0.929	0.843	7.09562e-126	1	Dctn6
2810403D21Rik	3.47065e-130	0.920615	0.678	0.433	8.13311e-126	1	2810403D21Rik
Orc6	1.02049e-129	0.605455	0.971	0.866	2.39141e-125	1	Orc6
Shcbp1	1.11241e-129	0.793583	0.729	0.466	2.60682e-125	1	Shcbp1
Ak3	8.80732e-129	0.644103	0.87	0.685	2.06391e-124	1	Ak3
Dbf4	1.15517e-128	0.619081	0.948	0.827	2.70702e-124	1	Dbf4
Nipsnap3b	1.53434e-128	0.692412	0.812	0.597	3.59557e-124	1	Nipsnap3b
Dut1	7.44069e-128	0.554689	0.995	0.93	1.74365e-123	1	Dut
Lmnb1	1.61622e-127	0.575136	0.948	0.737	3.78745e-123	1	Lmnb1
Anxa8	1.84315e-127	0.520783	0.818	0.465	4.31923e-123	1	Anxa8
Prelid3b	2.01586e-127	0.530791	0.955	0.906	4.72397e-123	1	Prelid3b
Wasf1	2.28678e-127	0.872674	0.607	0.342	5.35885e-123	1	Wasf1
Fen1	5.96139e-127	0.790903	0.744	0.508	1.39699e-122	1	Fen1
Shoc2	6.29288e-127	0.718165	0.831	0.644	1.47467e-122	1	Shoc2
Ipo7	8.47997e-127	0.563402	0.983	0.933	1.9872e-122	1	Ipo7
Pkp2	4.5803e-126	0.772255	0.771	0.56	1.07335e-121	1	Pkp2
Mrpl49	1.75787e-124	0.633825	0.901	0.795	4.11939e-120	1	Mrpl49
Kif11	7.94859e-124	0.862859	0.654	0.383	1.86267e-119	1	Kif11
Tipin1	8.01018e-124	0.568844	0.976	0.805	1.8771e-119	1	Tipin
Emp2	2.38665e-123	0.832826	0.668	0.388	5.59288e-119	1	Emp2
Zranb3	3.10628e-123	0.598059	0.545	0.248	7.27925e-119	1	Zranb3
Pou4f1	6.17204e-123	0.744989	0.34	0.115	1.44636e-118	1	Pou4f1
Prkaa2	6.52098e-123	0.798248	0.544	0.277	1.52813e-118	1	Prkaa2
Noa1	1.22798e-122	0.720427	0.828	0.651	2.87765e-118	1	Noa1
Usp12	1.66696e-122	0.841051	0.636	0.394	3.90636e-118	1	Usp12
Tpx2	2.94591e-122	0.602755	0.936	0.763	6.90345e-118	1	Tpx2
Zic3	1.45404e-121	0.762454	0.264	0.073	3.40739e-117	1	Zic3
Tmem108	1.9738e-121	0.788034	0.398	0.154	4.62541e-117	1	Tmem108
Slc24a5	2.28847e-121	0.612723	0.963	0.871	5.36281e-117	1	Slc24a5
Raph1	3.84933e-121	0.602808	0.914	0.763	9.02052e-117	1	Raph1
Emb	6.95743e-121	0.753681	0.824	0.639	1.6304e-116	1	Emb
Mtr	7.74915e-121	0.708892	0.74	0.485	1.81594e-116	1	Mtr
Vars	2.23591e-120	0.582895	0.936	0.838	5.23962e-116	1	Vars
Prim1	2.56906e-120	0.734337	0.724	0.461	6.02034e-116	1	Prim1
Zfp326	3.09428e-120	0.673129	0.875	0.737	7.25113e-116	1	Zfp326
Prelid2	7.29938e-120	1.05316	0.649	0.431	1.71054e-115	1	Prelid2
Tnfrsf13c	8.53281e-120	0.72424	0.28	0.083	1.99958e-115	1	Tnfrsf13c
Fancm	1.23379e-119	0.87917	0.529	0.282	2.89127e-115	1	Fancm
Elovl6	4.81746e-119	0.645332	0.895	0.753	1.12892e-114	1	Elovl6
Mcm4	6.94477e-119	0.663492	0.872	0.664	1.62744e-114	1	Mcm4
Nol4l	1.02704e-118	0.787756	0.525	0.254	2.40677e-114	1	Nol4l
Wdr76	1.64683e-118	0.897503	0.505	0.253	3.85918e-114	1	Wdr76
Map1b	2.5587e-118	0.576474	0.977	0.934	5.99607e-114	1	Map1b
Cited1	2.61418e-118	0.95386	0.43	0.189	6.12607e-114	1	Cited1
Idi1	3.41603e-118	0.69472	0.878	0.739	8.00512e-114	1	Idi1
Tdg	6.92671e-118	0.643724	0.887	0.761	1.6232e-113	1	Tdg
Prmt5	7.13431e-118	0.57645	0.944	0.832	1.67186e-113	1	Prmt5
Mybl1	9.29366e-118	0.883637	0.56	0.32	2.17788e-113	1	Mybl1
Surf6	1.0424e-117	0.754987	0.739	0.524	2.44277e-113	1	Surf6
Ptprz1	1.66021e-117	0.703227	0.506	0.231	3.89053e-113	1	Ptprz1
Nol11	1.91687e-117	0.521131	0.967	0.87	4.49199e-113	1	Nol11
Ctsc	2.35449e-117	0.793979	0.532	0.273	5.51752e-113	1	Ctsc
Pcgf5	8.41209e-117	0.776685	0.737	0.534	1.97129e-112	1	Pcgf5
Aspm	1.23854e-116	0.826669	0.578	0.314	2.9024e-112	1	Aspm
Plxnc1	1.82744e-116	0.600002	0.195	0.041	4.28243e-112	1	Plxnc1
Zpr1	2.07763e-116	0.58301	0.908	0.814	4.86872e-112	1	Zpr1
Klf8	2.40603e-116	0.747972	0.367	0.141	5.6383e-112	1	Klf8
Eif1b	1.43026e-115	0.592443	0.936	0.839	3.35166e-111	1	Eif1b
Gnai1	2.5671e-115	0.640328	0.88	0.723	6.01575e-111	1	Gnai1
Podxl	1.8971e-114	0.584873	0.674	0.382	4.44566e-110	1	Podxl
Mphosph10	2.10658e-114	0.552451	0.97	0.877	4.93657e-110	1	Mphosph10
Tlx2	3.20277e-114	0.699963	0.315	0.103	7.50538e-110	1	Tlx2
hSox2	4.15512e-114	0.632526	0.229	0.058	9.73712e-110	1	hSox2
Dnaaf2	4.48468e-114	0.738382	0.742	0.536	1.05094e-109	1	Dnaaf2
Jcad	5.22281e-114	0.828405	0.675	0.455	1.22391e-109	1	Jcad
Enah	5.8976e-114	0.607175	0.901	0.766	1.38204e-109	1	Enah
Hells1	7.66236e-114	0.613937	0.925	0.69	1.7956e-109	1	Hells
Cers4	9.49055e-114	0.806056	0.54	0.28	2.22402e-109	1	Cers4
Surf2	1.82915e-113	0.610557	0.909	0.796	4.28643e-109	1	Surf2
Melk	2.20925e-113	0.815127	0.606	0.37	5.17715e-109	1	Melk
Rab4a	2.24351e-113	0.609363	0.889	0.719	5.25745e-109	1	Rab4a
Grwd1	2.76476e-113	0.637999	0.881	0.739	6.47893e-109	1	Grwd1
Eri1	7.00286e-113	0.599904	0.887	0.755	1.64105e-108	1	Eri1
Klf3	8.56668e-113	0.535769	0.887	0.669	2.00752e-108	1	Klf3
Kmt2c	1.60999e-112	0.828304	0.702	0.492	3.77284e-108	1	Kmt2c
Tdh	3.42927e-112	0.821509	0.299	0.097	8.03615e-108	1	Tdh
Pkn2	1.18671e-111	0.539605	0.97	0.922	2.78093e-107	1	Pkn2
Jph1	1.29324e-111	0.821254	0.532	0.29	3.03058e-107	1	Jph1
Mcm31	3.11723e-111	0.631717	0.873	0.64	7.30491e-107	1	Mcm3
Kif22	5.08047e-111	0.744852	0.677	0.452	1.19056e-106	1	Kif22
Sephs2	6.09082e-111	0.719507	0.813	0.645	1.42732e-106	1	Sephs2
Herc1	6.27033e-111	0.585281	0.889	0.776	1.46939e-106	1	Herc1
Ovol2	1.99841e-110	0.635916	0.222	0.056	4.68308e-106	1	Ovol2
Hmmr1	2.20565e-110	0.588546	0.873	0.589	5.16872e-106	1	Hmmr
Gtf2f1	2.57873e-110	0.51205	0.925	0.857	6.04301e-106	1	Gtf2f1
Hist1h1e1	2.66599e-110	0.856349	0.792	0.586	6.24749e-106	1	Hist1h1e
Cenph	3.96107e-110	0.717708	0.723	0.493	9.28237e-106	1	Cenph
Aurkb	4.91295e-110	0.784681	0.665	0.41	1.1513e-105	1	Aurkb
1600002K03Rik	5.35538e-110	0.651597	0.837	0.684	1.25498e-105	1	1600002K03Rik
Trim27	1.02325e-109	0.547889	0.935	0.835	2.39789e-105	1	Trim27
Clspn1	1.13616e-109	0.772314	0.737	0.484	2.66249e-105	1	Clspn
Ckap2l	1.62267e-109	0.771229	0.62	0.366	3.80256e-105	1	Ckap2l
Dlgap5	2.71214e-109	0.743782	0.636	0.383	6.35564e-105	1	Dlgap5
Epop	1.20804e-108	0.513236	0.895	0.699	2.83092e-104	1	Epop
Chd3	1.41127e-108	0.559549	0.955	0.89	3.30718e-104	1	Chd3
Msh2	2.53419e-108	0.799086	0.655	0.435	5.93861e-104	1	Msh2
Nkd2	5.16538e-108	0.76485	0.299	0.105	1.21046e-103	1	Nkd2
Cxadr	1.06212e-107	0.632326	0.723	0.45	2.48898e-103	1	Cxadr
Tom1l1	2.31934e-107	0.751881	0.652	0.425	5.43514e-103	1	Tom1l1
Aida	3.56079e-107	0.628808	0.829	0.651	8.34436e-103	1	Aida
Pgm2l1	5.24779e-107	0.725902	0.534	0.282	1.22977e-102	1	Pgm2l1
Add3	5.9798e-107	0.779991	0.542	0.299	1.40131e-102	1	Add3
Rfc3	8.4511e-107	0.6836	0.771	0.564	1.98043e-102	1	Rfc3
Cnr1	1.30264e-106	0.560103	0.178	0.038	3.05262e-102	1	Cnr1
Crmp1	2.75557e-106	0.803221	0.4	0.173	6.45741e-102	1	Crmp1
Spink2	2.82764e-106	0.96475	0.352	0.135	6.62628e-102	1	Spink2
Cacna2d1	2.8366e-106	0.721967	0.648	0.402	6.6473e-102	1	Cacna2d1
Mettl1	3.91738e-106	0.574571	0.903	0.783	9.17999e-102	1	Mettl1
Ilf2	5.03066e-106	0.529183	0.936	0.851	1.17888e-101	1	Ilf2
Aadac	7.86002e-106	0.554577	0.421	0.169	1.84192e-101	1	Aadac
Cacng4	9.03502e-106	0.527359	0.152	0.027	2.11727e-101	1	Cacng4
Flrt3	1.06696e-105	0.75845	0.393	0.168	2.50032e-101	1	Flrt3
Bcl9	2.02779e-105	0.928851	0.595	0.37	4.75192e-101	1	Bcl9
Hat1	8.67299e-105	0.518127	0.951	0.799	2.03243e-100	1	Hat1
Pfkp	1.03229e-104	0.648203	0.841	0.677	2.41908e-100	1	Pfkp
Kcns3	1.21107e-104	0.565212	0.186	0.042	2.83803e-100	1	Kcns3
Neto2	1.21554e-104	0.794526	0.595	0.37	2.8485e-100	1	Neto2
Nubp2	4.3714e-104	0.570063	0.886	0.766	1.02439e-99	1	Nubp2
Kif2c	5.20887e-104	0.765394	0.583	0.34	1.22065e-99	1	Kif2c
Mrpl19	5.71062e-104	0.51585	0.942	0.839	1.33823e-99	1	Mrpl19
Hjurp	9.89293e-104	0.722673	0.698	0.48	2.31831e-99	1	Hjurp
Snrnp25	2.63643e-103	0.594891	0.873	0.77	6.17821e-99	1	Snrnp25
Trim37	1.6891e-102	0.753494	0.775	0.601	3.95824e-98	1	Trim37
Slc35g1	4.59488e-102	0.76217	0.577	0.344	1.07676e-97	1	Slc35g1
Rad51	6.15969e-102	0.670592	0.708	0.463	1.44346e-97	1	Rad51
Gm45184	6.45055e-102	0.925415	0.46	0.226	1.51162e-97	1	Gm45184
Cdkn2aipnl	7.4479e-102	0.637565	0.794	0.634	1.74534e-97	1	Cdkn2aipnl
Smyd2	1.77771e-101	0.501376	0.938	0.872	4.16589e-97	1	Smyd2
Cntrob	1.8041e-101	0.74125	0.304	0.112	4.22773e-97	1	Cntrob
Wdr77	2.88321e-101	0.533915	0.939	0.858	6.75651e-97	1	Wdr77
Fam78b	1.09788e-100	0.586744	0.216	0.058	2.57276e-96	1	Fam78b
Atad5	1.34476e-100	0.824507	0.547	0.318	3.1513e-96	1	Atad5
2810408I11Rik	1.4214e-100	0.723719	0.629	0.417	3.33091e-96	1	2810408I11Rik
Dhrs7b	1.5857e-100	0.607507	0.862	0.743	3.71592e-96	1	Dhrs7b
Dcaf12l1	1.87473e-100	0.67651	0.437	0.198	4.39324e-96	1	Dcaf12l1
Rpf2	3.38686e-100	0.544545	0.92	0.823	7.93677e-96	1	Rpf2
Kif4	4.09442e-100	0.750695	0.577	0.338	9.59487e-96	1	Kif4
Tmod3	6.44193e-100	0.523393	0.903	0.796	1.5096e-95	1	Tmod3
Mrps34	7.20039e-100	0.524487	0.941	0.875	1.68734e-95	1	Mrps34
Zfp422	8.67577e-100	0.69955	0.647	0.423	2.03308e-95	1	Zfp422
Dnmt1	1.23514e-99	0.551236	0.913	0.72	2.89443e-95	1	Dnmt1
Cad	1.65571e-99	0.525062	0.925	0.805	3.88e-95	1	Cad
Nup93	1.7076e-99	0.611072	0.838	0.692	4.00159e-95	1	Nup93
Pbdc1	1.8157e-99	0.543642	0.913	0.816	4.25492e-95	1	Pbdc1
Scarb2	1.95502e-99	0.518988	0.794	0.575	4.58138e-95	1	Scarb2
Rbm22	7.42229e-99	0.567781	0.896	0.798	1.73934e-94	1	Rbm22
Dbnl	1.20918e-98	0.557317	0.859	0.741	2.83359e-94	1	Dbnl
Tox3	1.67306e-98	0.635305	0.33	0.124	3.92064e-94	1	Tox3
Thoc1	3.09417e-98	0.557915	0.92	0.848	7.25089e-94	1	Thoc1
Prc11	1.05817e-97	0.528642	0.872	0.634	2.47972e-93	1	Prc1
Bst2	2.08384e-97	0.619639	0.933	0.842	4.88327e-93	1	Bst2
Zmynd19	2.22916e-97	0.622546	0.876	0.732	5.22382e-93	1	Zmynd19
Peg12	5.74136e-97	0.672735	0.75	0.566	1.34543e-92	1	Peg12
Ube2d1	6.0411e-97	0.636392	0.794	0.642	1.41567e-92	1	Ube2d1
Blm	6.55886e-97	0.73804	0.57	0.348	1.537e-92	1	Blm
Pelp1	7.7321e-97	0.608606	0.846	0.711	1.81194e-92	1	Pelp1
Ak4	8.82477e-97	0.78317	0.711	0.529	2.068e-92	1	Ak4
Adamts19	1.46029e-96	0.55126	0.16	0.033	3.42204e-92	1	Adamts19
Pom121	3.79379e-96	0.55098	0.923	0.824	8.89038e-92	1	Pom121
Arhgap10	4.06203e-96	0.622451	0.878	0.735	9.51896e-92	1	Arhgap10
Elovl4	1.10618e-95	0.796779	0.616	0.41	2.59222e-91	1	Elovl4
Pcnt	5.26043e-95	0.752717	0.647	0.455	1.23273e-90	1	Pcnt
Jmjd6	6.78874e-95	0.527549	0.905	0.82	1.59087e-90	1	Jmjd6
Spdl1	2.05291e-94	0.728893	0.632	0.409	4.8108e-90	1	Spdl1
Lpgat1	4.37032e-94	0.649247	0.851	0.754	1.02414e-89	1	Lpgat1
Smc4	4.70359e-94	0.530346	0.931	0.785	1.10224e-89	1	Smc4
Mpped2	7.17328e-94	0.74754	0.463	0.235	1.68099e-89	1	Mpped2
Tet2	1.34234e-93	0.657682	0.538	0.298	3.14563e-89	1	Tet2
Hspa14	1.68414e-93	0.527558	0.921	0.805	3.94661e-89	1	Hspa14
Polr1e	2.51168e-93	0.574194	0.837	0.699	5.88587e-89	1	Polr1e
Kif5c	7.91655e-93	0.738452	0.354	0.151	1.85516e-88	1	Kif5c
Nedd4l	1.26719e-92	0.671382	0.626	0.399	2.96954e-88	1	Nedd4l
Srgap1	1.75724e-92	0.65429	0.601	0.356	4.11792e-88	1	Srgap1
Fam122b	2.00456e-92	0.601522	0.588	0.345	4.69749e-88	1	Fam122b
Hmgn3	2.39643e-92	0.504585	0.91	0.753	5.61578e-88	1	Hmgn3
Thumpd1	2.47355e-92	0.553555	0.893	0.796	5.79651e-88	1	Thumpd1
Ccdc92	2.56803e-92	0.705768	0.487	0.258	6.01793e-88	1	Ccdc92
Rrm1	3.07282e-92	0.50862	0.939	0.819	7.20084e-88	1	Rrm1
Haspin	3.12969e-92	0.754119	0.428	0.218	7.33412e-88	1	Haspin
Trim36	5.93544e-92	0.613119	0.229	0.071	1.39091e-87	1	Trim36
Leo1	6.13857e-92	0.663474	0.785	0.644	1.43851e-87	1	Leo1
Spc24	7.19188e-92	0.567739	0.887	0.676	1.68535e-87	1	Spc24
Rbm27	1.71008e-91	0.522427	0.917	0.83	4.00741e-87	1	Rbm27
Lbr	1.73828e-91	0.633568	0.786	0.596	4.07349e-87	1	Lbr
Mad2l1	2.17998e-91	0.610556	0.787	0.575	5.10857e-87	1	Mad2l1
Mthfd1	3.096e-91	0.579537	0.848	0.709	7.25516e-87	1	Mthfd1
Trerf1	4.47575e-91	0.666791	0.594	0.356	1.04885e-86	1	Trerf1
Agl	6.18798e-91	0.842753	0.719	0.536	1.45009e-86	1	Agl
Fam241a	1.07828e-90	0.683248	0.6	0.385	2.52685e-86	1	Fam241a
Pwp1	1.33958e-90	0.503053	0.925	0.817	3.13917e-86	1	Pwp1
Med4	1.43681e-90	0.555881	0.876	0.767	3.36702e-86	1	Med4
Rcc1	1.58422e-90	0.507517	0.91	0.77	3.71245e-86	1	Rcc1
Fbxo22	1.70235e-90	0.537009	0.879	0.774	3.98928e-86	1	Fbxo22
Mrpl16	2.16556e-90	0.518425	0.914	0.822	5.07477e-86	1	Mrpl16
Nt5c3	2.23556e-90	0.575505	0.826	0.675	5.23881e-86	1	Nt5c3
Chek1	2.50411e-90	0.661802	0.709	0.488	5.86813e-86	1	Chek1
Aunip	4.44144e-90	0.734576	0.516	0.297	1.04081e-85	1	Aunip
Slc4a7	4.80721e-90	0.602552	0.81	0.652	1.12652e-85	1	Slc4a7
Heg1	6.4399e-90	0.652311	0.491	0.261	1.50913e-85	1	Heg1
Tshz3	6.93732e-90	0.669807	0.274	0.1	1.62569e-85	1	Tshz3
Hmgcr	8.00373e-90	0.572815	0.86	0.712	1.87559e-85	1	Hmgcr
Foxm1	1.61266e-89	0.695492	0.529	0.314	3.77912e-85	1	Foxm1
Tirap	3.71466e-89	0.710327	0.601	0.395	8.70494e-85	1	Tirap
Dock5	4.52483e-89	0.541355	0.761	0.547	1.06035e-84	1	Dock5
Cox10	5.22362e-89	0.60891	0.799	0.643	1.2241e-84	1	Cox10
Nrarp	5.62068e-89	0.680916	0.332	0.137	1.31715e-84	1	Nrarp
Apc	5.70424e-89	0.601974	0.862	0.742	1.33673e-84	1	Apc
Eif5a2	6.14673e-89	0.752451	0.578	0.375	1.44043e-84	1	Eif5a2
Nom1	1.6786e-88	0.579965	0.862	0.74	3.93363e-84	1	Nom1
Zfp638	2.46439e-88	0.570041	0.857	0.742	5.77505e-84	1	Zfp638
G6pc3	4.16428e-88	0.648821	0.654	0.452	9.75858e-84	1	G6pc3
Wdr35	4.71056e-88	0.694083	0.746	0.586	1.10387e-83	1	Wdr35
Fam57a	4.7357e-88	0.722931	0.455	0.246	1.10976e-83	1	Fam57a
Tm2d3	5.59217e-88	0.576057	0.825	0.683	1.31047e-83	1	Tm2d3
Nfyc	6.61428e-88	0.568767	0.854	0.749	1.54999e-83	1	Nfyc
Baz1b	7.83714e-88	0.533993	0.916	0.794	1.83656e-83	1	Baz1b
Larp4b	1.1191e-87	0.505672	0.954	0.895	2.6225e-83	1	Larp4b
Pnma2	2.04503e-87	0.573316	0.222	0.068	4.79232e-83	1	Pnma2
Zmat4	2.09639e-87	0.577907	0.263	0.09	4.91269e-83	1	Zmat4
Irx2	4.46219e-87	0.678533	0.69	0.486	1.04567e-82	1	Irx2
Ncapg	5.74643e-87	0.652905	0.617	0.39	1.34662e-82	1	Ncapg
Tubg1	1.3155e-86	0.60921	0.786	0.64	3.08273e-82	1	Tubg1
Kif15	1.48686e-86	0.65673	0.642	0.409	3.4843e-82	1	Kif15
Exosc2	2.39268e-86	0.570313	0.797	0.617	5.607e-82	1	Exosc2
Seh1l	3.06458e-86	0.504108	0.919	0.827	7.18155e-82	1	Seh1l
Asf1b	3.44025e-86	0.637772	0.63	0.406	8.06188e-82	1	Asf1b
Mrpl46	3.4741e-86	0.50832	0.897	0.801	8.1412e-82	1	Mrpl46
Agfg1	8.15021e-86	0.555758	0.882	0.797	1.90992e-81	1	Agfg1
Fgf18	8.33554e-86	0.561926	0.383	0.17	1.95335e-81	1	Fgf18
Itpk1	1.52324e-85	0.750694	0.583	0.376	3.56956e-81	1	Itpk1
Ppih	7.24649e-85	0.523182	0.905	0.774	1.69814e-80	1	Ppih
Fmr1	1.09248e-84	0.507276	0.932	0.839	2.56012e-80	1	Fmr1
Itgb3bp	1.29083e-84	0.655065	0.689	0.512	3.02493e-80	1	Itgb3bp
2610002M06Rik	2.25818e-84	0.63113	0.701	0.521	5.29182e-80	1	2610002M06Rik
Knstrn	2.71845e-84	0.61448	0.657	0.43	6.37041e-80	1	Knstrn
Gm15879	7.51068e-84	0.629597	0.477	0.252	1.76005e-79	1	Gm15879
Pou2f1	1.16457e-83	0.702731	0.58	0.383	2.72906e-79	1	Pou2f1
Pspc1	1.243e-83	0.627578	0.712	0.53	2.91285e-79	1	Pspc1
Dclk1	1.96381e-83	0.614972	0.682	0.472	4.602e-79	1	Dclk1
Etaa1	6.02341e-83	0.690698	0.575	0.372	1.41153e-78	1	Etaa1
Slbp	9.69989e-83	0.663485	0.863	0.736	2.27307e-78	1	Slbp
Depdc1a	1.29188e-82	0.700047	0.572	0.353	3.02739e-78	1	Depdc1a
Dnph1	1.55179e-82	0.517329	0.912	0.775	3.63647e-78	1	Dnph1
Rad51d	1.90159e-82	0.71358	0.538	0.342	4.45619e-78	1	Rad51d
Gemin6	2.71587e-82	0.532041	0.82	0.659	6.36436e-78	1	Gemin6
Ndc1	3.86243e-82	0.64556	0.693	0.515	9.05122e-78	1	Ndc1
Arfip2	5.3451e-82	0.612547	0.747	0.592	1.25257e-77	1	Arfip2
Ddias	7.59494e-82	0.696872	0.657	0.473	1.7798e-77	1	Ddias
Erich1	8.90145e-82	0.552405	0.856	0.754	2.08597e-77	1	Erich1
Mboat2	1.17795e-81	0.602467	0.506	0.282	2.7604e-77	1	Mboat2
Ankrd49	2.2606e-81	0.683306	0.68	0.509	5.2975e-77	1	Ankrd49
Thra	3.04917e-81	0.672169	0.583	0.373	7.14541e-77	1	Thra
Ercc6l	3.67485e-81	0.702621	0.46	0.252	8.61165e-77	1	Ercc6l
Zbtb7c	6.91512e-81	0.550913	0.362	0.159	1.62049e-76	1	Zbtb7c
Znhit3	1.49452e-80	0.512132	0.878	0.75	3.50225e-76	1	Znhit3
Plekha1	2.0382e-80	0.609564	0.683	0.498	4.77632e-76	1	Plekha1
Ctnnbl1	2.8291e-80	0.58636	0.759	0.607	6.62971e-76	1	Ctnnbl1
Dock11	3.95989e-80	0.514031	0.713	0.492	9.27962e-76	1	Dock11
Dock3	4.60403e-80	0.582861	0.199	0.061	1.07891e-75	1	Dock3
Btbd7	7.11437e-80	0.58152	0.826	0.705	1.66718e-75	1	Btbd7
Barx2	1.56169e-79	0.684729	0.266	0.099	3.65966e-75	1	Barx2
Arl13b	1.62903e-79	0.704369	0.624	0.443	3.81746e-75	1	Arl13b
AU020206	4.70196e-79	0.686021	0.674	0.503	1.10186e-74	1	AU020206
Cyp2s1	6.64377e-79	0.58086	0.216	0.07	1.5569e-74	1	Cyp2s1
Ddx55	7.74954e-79	0.630788	0.682	0.51	1.81603e-74	1	Ddx55
Nin	1.17488e-78	0.753204	0.631	0.449	2.75322e-74	1	Nin
Wdr4	4.50263e-78	0.563273	0.792	0.651	1.05515e-73	1	Wdr4
Knl1	5.32195e-78	0.57836	0.611	0.379	1.24715e-73	1	Knl1
Kctd8	9.50768e-78	0.549056	0.25	0.09	2.22803e-73	1	Kctd8
Bicd1	9.7103e-78	0.634726	0.531	0.318	2.27551e-73	1	Bicd1
Ddx19a	2.20691e-77	0.572623	0.777	0.637	5.17166e-73	1	Ddx19a
Pqlc1	2.44133e-77	0.518384	0.79	0.63	5.72101e-73	1	Pqlc1
Elovl5	3.11647e-77	0.620872	0.6	0.415	7.30314e-73	1	Elovl5
Mdm4	3.79917e-77	0.591898	0.831	0.718	8.90297e-73	1	Mdm4
Chek2	6.98556e-77	0.65556	0.419	0.225	1.637e-72	1	Chek2
Brd9	7.28395e-77	0.556232	0.764	0.625	1.70692e-72	1	Brd9
Nos1ap	8.80792e-77	0.523405	0.215	0.071	2.06405e-72	1	Nos1ap
Taf1c	1.30487e-76	0.663424	0.58	0.385	3.05783e-72	1	Taf1c
Arhgap11a	2.05789e-76	0.633131	0.683	0.504	4.82245e-72	1	Arhgap11a
Gm45518	2.10879e-76	0.536811	0.173	0.048	4.94174e-72	1	Gm45518
Slc25a13	2.4285e-76	0.550909	0.801	0.675	5.69096e-72	1	Slc25a13
Nek2	2.80945e-76	0.701294	0.465	0.266	6.58367e-72	1	Nek2
Acsl3	2.88826e-76	0.626975	0.659	0.474	6.76835e-72	1	Acsl3
Nup210	3.25377e-76	0.639025	0.419	0.221	7.62489e-72	1	Nup210
Cpped1	3.9597e-76	0.639575	0.705	0.546	9.27917e-72	1	Cpped1
Hltf	1.34463e-75	0.63813	0.619	0.433	3.15101e-71	1	Hltf
Mid1ip1	1.47194e-75	0.658096	0.683	0.52	3.44934e-71	1	Mid1ip1
Uhrf2	2.09463e-75	0.582362	0.799	0.673	4.90855e-71	1	Uhrf2
Heatr3	2.24454e-75	0.512248	0.881	0.771	5.25986e-71	1	Heatr3
Pbk	2.60499e-75	0.517877	0.713	0.475	6.10453e-71	1	Pbk
Rbmx2	3.27943e-75	0.553178	0.794	0.653	7.68501e-71	1	Rbmx2
Npr3	3.47279e-75	0.664291	0.39	0.199	8.13813e-71	1	Npr3
Samhd1	3.76421e-75	0.58043	0.728	0.571	8.82106e-71	1	Samhd1
Ramp3	4.26635e-75	0.501889	0.332	0.145	9.99776e-71	1	Ramp3
Fhdc1	4.70466e-75	0.65289	0.355	0.168	1.10249e-70	1	Fhdc1
Terf1	1.0297e-74	0.598437	0.676	0.501	2.41299e-70	1	Terf1
Exo1	1.16852e-74	0.650774	0.537	0.329	2.73832e-70	1	Exo1
Zfp750	4.89073e-74	0.588182	0.276	0.111	1.14609e-69	1	Zfp750
Ccnb1ip1	6.32639e-74	0.800647	0.507	0.321	1.48253e-69	1	Ccnb1ip1
Rassf3	1.1968e-73	0.704679	0.527	0.341	2.80457e-69	1	Rassf3
Glt1d1	1.21888e-73	0.624525	0.328	0.152	2.85632e-69	1	Glt1d1
Ndc80	1.35989e-73	0.627864	0.561	0.368	3.18678e-69	1	Ndc80
Pou4f2	1.74804e-73	0.534229	0.261	0.097	4.09635e-69	1	Pou4f2
Ubash3a	1.84792e-73	0.602121	0.355	0.163	4.33041e-69	1	Ubash3a
E130309D02Rik	1.87049e-73	0.532467	0.746	0.579	4.38331e-69	1	E130309D02Rik
Casp8ap2	2.139e-73	0.656961	0.717	0.556	5.01253e-69	1	Casp8ap2
Cxcl14	2.88362e-73	0.512035	0.36	0.167	6.75748e-69	1	Cxcl14
Tc2n	2.95861e-73	0.746711	0.359	0.174	6.9332e-69	1	Tc2n
Atg4d	4.09974e-73	0.663817	0.499	0.307	9.60734e-69	1	Atg4d
Phtf2	7.33774e-73	0.599617	0.689	0.52	1.71953e-68	1	Phtf2
Dclk2	9.15953e-73	0.508778	0.39	0.186	2.14644e-68	1	Dclk2
Kat6a	1.05754e-72	0.604288	0.766	0.64	2.47825e-68	1	Kat6a
Sac3d1	1.50599e-72	0.501838	0.85	0.743	3.52914e-68	1	Sac3d1
Wdr55	2.23806e-72	0.564805	0.788	0.64	5.24467e-68	1	Wdr55
Cnot3	3.27713e-72	0.515386	0.825	0.718	7.67962e-68	1	Cnot3
Polr2b	4.64193e-72	0.527681	0.824	0.706	1.08779e-67	1	Polr2b
Stard7	5.49857e-72	0.539193	0.755	0.61	1.28854e-67	1	Stard7
Exoc6	7.59365e-72	0.630082	0.406	0.217	1.7795e-67	1	Exoc6
Rnd2	1.08233e-71	0.642108	0.399	0.209	2.53634e-67	1	Rnd2
Bysl	1.14617e-71	0.508813	0.855	0.761	2.68594e-67	1	Bysl
Tsr1	2.00216e-71	0.505104	0.878	0.779	4.69187e-67	1	Tsr1
Cdc14b	2.19162e-71	0.650988	0.604	0.428	5.13583e-67	1	Cdc14b
Stk19	3.62648e-71	0.522057	0.826	0.736	8.49829e-67	1	Stk19
Cog8	5.46661e-71	0.572688	0.699	0.554	1.28104e-66	1	Cog8
Ahsa2	1.09532e-70	0.528447	0.805	0.7	2.56677e-66	1	Ahsa2
Rfc2	1.11091e-70	0.508266	0.816	0.683	2.6033e-66	1	Rfc2
Slc25a38	1.41255e-70	0.568384	0.592	0.392	3.31018e-66	1	Slc25a38
Ankrd13b	1.61217e-70	0.647872	0.586	0.406	3.77796e-66	1	Ankrd13b
Armc6	2.58332e-70	0.636713	0.616	0.454	6.05374e-66	1	Armc6
Ccny	2.77519e-70	0.528601	0.867	0.781	6.50337e-66	1	Ccny
Nudt1	5.88591e-70	0.606267	0.669	0.511	1.37931e-65	1	Nudt1
Rtca	1.42601e-69	0.526316	0.812	0.713	3.34172e-65	1	Rtca
Polr3g	1.71542e-69	0.51488	0.821	0.694	4.01991e-65	1	Polr3g
Dgat2	1.94199e-69	0.736712	0.574	0.404	4.55086e-65	1	Dgat2
Suv39h1	1.94778e-69	0.599561	0.627	0.44	4.56443e-65	1	Suv39h1
Ado	2.24563e-69	0.533289	0.789	0.679	5.2624e-65	1	Ado
Ptcd2	4.37363e-69	0.517938	0.816	0.699	1.02492e-64	1	Ptcd2
Dhcr24	4.89647e-69	0.501758	0.679	0.48	1.14744e-64	1	Dhcr24
Zmiz2	1.38129e-68	0.56959	0.677	0.52	3.23691e-64	1	Zmiz2
Tubgcp3	1.55091e-68	0.538497	0.742	0.598	3.6344e-64	1	Tubgcp3
Tgm2	2.20821e-68	0.547423	0.333	0.156	5.17472e-64	1	Tgm2
Zdbf2	2.79033e-68	0.568759	0.71	0.545	6.53887e-64	1	Zdbf2
Saysd1	3.20333e-68	0.599525	0.607	0.423	7.50667e-64	1	Saysd1
Eml4	3.56688e-68	0.518566	0.811	0.663	8.35862e-64	1	Eml4
Hspa4l	4.70188e-68	0.60262	0.57	0.376	1.10184e-63	1	Hspa4l
Bard1	6.89594e-68	0.66612	0.34	0.171	1.61599e-63	1	Bard1
Yeats2	8.5833e-68	0.616931	0.706	0.556	2.01141e-63	1	Yeats2
Nudt11	1.67786e-67	0.622058	0.441	0.256	3.93191e-63	1	Nudt11
Kifc1	1.77714e-67	0.626778	0.438	0.254	4.16456e-63	1	Kifc1
Rab8b	2.0889e-67	0.521337	0.735	0.579	4.89513e-63	1	Rab8b
Cxcl5	2.34716e-67	0.521637	0.228	0.083	5.50033e-63	1	Cxcl5
Golm1	2.40405e-67	0.641544	0.548	0.367	5.63365e-63	1	Golm1
Dqx1	2.57973e-67	0.668543	0.399	0.207	6.04535e-63	1	Dqx1
Dtl	7.01315e-67	0.643182	0.692	0.503	1.64346e-62	1	Dtl
Slc16a1	1.22737e-66	0.549278	0.797	0.65	2.87622e-62	1	Slc16a1
Ocel1	1.24997e-66	0.554742	0.629	0.431	2.92917e-62	1	Ocel1
Fsd1l	1.33033e-66	0.550905	0.343	0.167	3.1175e-62	1	Fsd1l
Dsc2	2.6225e-66	0.541665	0.285	0.124	6.14557e-62	1	Dsc2
Sidt2	3.09818e-66	0.562935	0.795	0.705	7.26027e-62	1	Sidt2
Trmt2a	6.40325e-66	0.617141	0.567	0.4	1.50054e-61	1	Trmt2a
Msc	7.73701e-66	0.520996	0.178	0.056	1.81309e-61	1	Msc
Ddx49	3.12209e-65	0.516469	0.788	0.672	7.3163e-61	1	Ddx49
Tmod2	4.90064e-65	0.614142	0.492	0.31	1.14842e-60	1	Tmod2
Pms1	5.32544e-65	0.601052	0.368	0.196	1.24796e-60	1	Pms1
Rcan1	1.20999e-64	0.547796	0.649	0.473	2.83549e-60	1	Rcan1
Cdca7l	1.54827e-64	0.571842	0.637	0.463	3.62821e-60	1	Cdca7l
Olfr655	2.32785e-64	0.558351	0.324	0.152	5.45509e-60	1	Olfr655
Cpne8	2.93868e-64	0.515698	0.66	0.486	6.8865e-60	1	Cpne8
Lcp1	5.33157e-64	0.530669	0.32	0.152	1.2494e-59	1	Lcp1
Gpank1	5.61439e-64	0.585507	0.6	0.43	1.31568e-59	1	Gpank1
Chd7	6.73788e-64	0.604424	0.591	0.416	1.57896e-59	1	Chd7
Chaf1b	7.11491e-64	0.53531	0.657	0.475	1.66731e-59	1	Chaf1b
Cd2bp2	8.17087e-64	0.551616	0.674	0.523	1.91476e-59	1	Cd2bp2
B230312C02Rik	1.40087e-63	0.611061	0.374	0.193	3.2828e-59	1	B230312C02Rik
Inka2	2.76709e-63	0.602224	0.534	0.353	6.4844e-59	1	Inka2
Fyn	3.07535e-63	0.503372	0.724	0.553	7.20677e-59	1	Fyn
Mybl21	3.61714e-63	0.505678	0.746	0.552	8.4764e-59	1	Mybl2
Ints7	3.63813e-63	0.607883	0.552	0.389	8.52559e-59	1	Ints7
Pknox1	8.01149e-63	0.666168	0.54	0.375	1.87741e-58	1	Pknox1
Lin28b	1.32554e-62	0.592977	0.328	0.162	3.10627e-58	1	Lin28b
Svil	1.47436e-62	0.519982	0.744	0.608	3.45501e-58	1	Svil
Mcur1	1.54023e-62	0.564152	0.679	0.537	3.60938e-58	1	Mcur1
Dbr1	2.34076e-62	0.571274	0.663	0.504	5.48534e-58	1	Dbr1
Osgepl1	2.98205e-62	0.569544	0.639	0.482	6.98813e-58	1	Osgepl1
Fbxo5	7.18401e-62	0.625012	0.654	0.456	1.6835e-57	1	Fbxo5
Helb	1.60497e-61	0.574714	0.324	0.161	3.76108e-57	1	Helb
Cdca2	2.6002e-61	0.609828	0.506	0.324	6.09331e-57	1	Cdca2
Skp2	5.55545e-60	0.555246	0.675	0.512	1.30186e-55	1	Skp2
Ncaph	5.87596e-60	0.563802	0.562	0.378	1.37697e-55	1	Ncaph
Dok4	6.81132e-60	0.615672	0.289	0.139	1.59616e-55	1	Dok4
Gnptab	8.54425e-60	0.541469	0.715	0.582	2.00226e-55	1	Gnptab
Zdhhc23	9.24426e-60	0.609372	0.465	0.283	2.1663e-55	1	Zdhhc23
Mns1	1.40131e-59	0.550947	0.585	0.403	3.28382e-55	1	Mns1
Kansl3	1.52772e-59	0.578531	0.604	0.45	3.58005e-55	1	Kansl3
Usp37	2.22908e-59	0.612577	0.537	0.374	5.22363e-55	1	Usp37
Setdb1	3.54675e-59	0.59011	0.632	0.485	8.31146e-55	1	Setdb1
Krtdap	4.31855e-59	0.60484	0.256	0.109	1.01201e-54	1	Krtdap
Ncbp3	3.03981e-58	0.50911	0.707	0.557	7.12349e-54	1	Ncbp3
Ing3	6.12047e-58	0.601451	0.544	0.387	1.43427e-53	1	Ing3
Ralgps2	6.16619e-58	0.603908	0.569	0.4	1.44499e-53	1	Ralgps2
Mrm3	6.81741e-58	0.590635	0.57	0.415	1.59759e-53	1	Mrm3
Rapgef6	1.01075e-57	0.532331	0.711	0.577	2.36859e-53	1	Rapgef6
Pola1	1.27412e-57	0.521821	0.638	0.469	2.98577e-53	1	Pola1
Cdc45	1.89521e-57	0.607827	0.378	0.213	4.44122e-53	1	Cdc45
Taf5l	2.77258e-57	0.511645	0.754	0.635	6.49726e-53	1	Taf5l
Dars2	3.01207e-57	0.602056	0.373	0.213	7.05849e-53	1	Dars2
Kif20a	5.51285e-57	0.504328	0.635	0.447	1.29188e-52	1	Kif20a
Myo9a	6.19624e-57	0.595446	0.561	0.406	1.45203e-52	1	Myo9a
Dck	8.5328e-57	0.602133	0.537	0.364	1.99958e-52	1	Dck
Utp6	1.0078e-56	0.500141	0.791	0.674	2.36167e-52	1	Utp6
Rtel1	1.30575e-56	0.573661	0.522	0.359	3.05989e-52	1	Rtel1
Erc1	1.5869e-56	0.549629	0.605	0.448	3.71874e-52	1	Erc1
Hpdl	2.28116e-56	0.557722	0.354	0.19	5.34566e-52	1	Hpdl
Rprm	2.75124e-56	0.609088	0.292	0.144	6.44725e-52	1	Rprm
Cbfb	7.23205e-56	0.508664	0.775	0.675	1.69476e-51	1	Cbfb
Ncapd2	1.24995e-55	0.547819	0.578	0.405	2.92914e-51	1	Ncapd2
Pycard	1.27316e-55	0.544682	0.409	0.231	2.98352e-51	1	Pycard
Mogs	2.00945e-55	0.582294	0.522	0.364	4.70895e-51	1	Mogs
Gm26917	2.38195e-55	0.667511	0.926	0.857	5.58186e-51	1	Gm26917
Dnaja3	4.02606e-55	0.520886	0.675	0.541	9.43467e-51	1	Dnaja3
Msh3	4.46779e-55	0.575327	0.46	0.294	1.04698e-50	1	Msh3
Mis18bp1	4.64482e-55	0.55383	0.595	0.416	1.08847e-50	1	Mis18bp1
Kif21a	1.17706e-54	0.572031	0.635	0.484	2.75832e-50	1	Kif21a
Pole	1.45667e-54	0.574086	0.493	0.33	3.41355e-50	1	Pole
Chtf18	2.8258e-54	0.552772	0.331	0.178	6.62197e-50	1	Chtf18
Gm41611	3.69765e-54	0.512632	0.264	0.12	8.66507e-50	1	Gm41611
Rnf219	6.19674e-54	0.563753	0.614	0.458	1.45214e-49	1	Rnf219
Cdc7	9.75861e-54	0.578695	0.535	0.373	2.28683e-49	1	Cdc7
Ppp2r5a	1.67091e-53	0.508589	0.735	0.635	3.9156e-49	1	Ppp2r5a
Dido1	3.74047e-53	0.567033	0.638	0.503	8.76543e-49	1	Dido1
Lig3	4.0644e-53	0.504885	0.716	0.58	9.52452e-49	1	Lig3
Txnrd3	4.5709e-53	0.603672	0.525	0.374	1.07114e-48	1	Txnrd3
Zcchc8	1.04912e-52	0.518054	0.676	0.537	2.4585e-48	1	Zcchc8
Xrcc6	3.47942e-52	0.522154	0.616	0.465	8.15366e-48	1	Xrcc6
Zfp770	4.03505e-52	0.55637	0.557	0.409	9.45574e-48	1	Zfp770
Senp1	5.64638e-52	0.535515	0.655	0.518	1.32317e-47	1	Senp1
Stard4	5.64859e-52	0.534231	0.674	0.541	1.32369e-47	1	Stard4
N4bp2	1.76297e-51	0.501524	0.569	0.403	4.13134e-47	1	N4bp2
Slc35d1	2.96522e-51	0.515501	0.676	0.549	6.9487e-47	1	Slc35d1
Ccnk	3.86565e-51	0.507926	0.682	0.573	9.05877e-47	1	Ccnk
Dcaf17	3.9794e-51	0.61191	0.544	0.396	9.32532e-47	1	Dcaf17
Plcb4	4.44163e-51	0.563209	0.351	0.199	1.04085e-46	1	Plcb4
Snhg5	1.18836e-50	0.508427	0.68	0.555	2.7848e-46	1	Snhg5
Osbpl11	1.28939e-50	0.536538	0.56	0.402	3.02155e-46	1	Osbpl11
Traip	1.51311e-50	0.514338	0.418	0.256	3.54582e-46	1	Traip
Snx1	1.68925e-50	0.517395	0.649	0.526	3.95858e-46	1	Snx1
Kif18a	2.01091e-50	0.516989	0.468	0.297	4.71237e-46	1	Kif18a
Epn2	2.33369e-50	0.54451	0.597	0.452	5.46878e-46	1	Epn2
Wdhd1	2.97014e-50	0.57662	0.458	0.3	6.96021e-46	1	Wdhd1
Lnpk	6.20038e-50	0.529958	0.668	0.538	1.453e-45	1	Lnpk
Mospd3	1.42555e-49	0.536501	0.602	0.463	3.34063e-45	1	Mospd3
Arhgap28	2.9727e-49	0.565077	0.458	0.306	6.96621e-45	1	Arhgap28
Ttll4	3.75625e-49	0.529687	0.516	0.36	8.80239e-45	1	Ttll4
Etv5	5.13202e-49	0.507421	0.522	0.359	1.20264e-44	1	Etv5
Sun1	5.19834e-49	0.521016	0.568	0.41	1.21818e-44	1	Sun1
Rab39b	1.03948e-48	0.51648	0.323	0.176	2.43592e-44	1	Rab39b
Il17d	1.14084e-48	0.546738	0.462	0.304	2.67345e-44	1	Il17d
Hist2h2ac	3.53664e-48	0.55704	0.392	0.233	8.28775e-44	1	Hist2h2ac
Lrr1	4.17061e-48	0.503854	0.293	0.154	9.77341e-44	1	Lrr1
Fancl	4.70166e-48	0.554233	0.376	0.229	1.10179e-43	1	Fancl
Rbm10	9.304e-48	0.514523	0.619	0.489	2.1803e-43	1	Rbm10
Ints3	1.00895e-47	0.517801	0.61	0.482	2.36437e-43	1	Ints3
Rbbp8	1.67356e-47	0.517755	0.661	0.541	3.92183e-43	1	Rbbp8
Atp11c	4.50888e-47	0.53663	0.524	0.374	1.05661e-42	1	Atp11c
Ercc6l2	6.70111e-47	0.522291	0.563	0.419	1.57034e-42	1	Ercc6l2
Zwilch	1.12756e-46	0.519885	0.508	0.353	2.64234e-42	1	Zwilch
Slc6a15	1.79524e-46	0.555634	0.535	0.391	4.20697e-42	1	Slc6a15
Nuf2	2.64098e-46	0.500277	0.497	0.335	6.18888e-42	1	Nuf2
Miip	6.30101e-46	0.57562	0.402	0.257	1.47658e-41	1	Miip
Pxmp2	9.66647e-46	0.510433	0.294	0.159	2.26524e-41	1	Pxmp2
Pfas	1.55578e-45	0.507396	0.672	0.527	3.64582e-41	1	Pfas
Morc2a	2.15367e-45	0.506521	0.557	0.417	5.0469e-41	1	Morc2a
Wdr92	3.82765e-45	0.507766	0.59	0.464	8.96972e-41	1	Wdr92
Arpin	8.12682e-45	0.518891	0.48	0.336	1.90444e-40	1	Arpin
Gxylt1	9.44636e-45	0.537737	0.585	0.457	2.21366e-40	1	Gxylt1
Helq	1.36665e-44	0.541854	0.36	0.218	3.20262e-40	1	Helq
Fign	1.47034e-44	0.502068	0.293	0.157	3.4456e-40	1	Fign
Gmcl1	3.0674e-44	0.817317	0.57	0.44	7.18815e-40	1	Gmcl1
Atm	3.44736e-44	0.504755	0.588	0.454	8.07854e-40	1	Atm
Iffo1	4.48069e-44	0.519229	0.337	0.195	1.05001e-39	1	Iffo1
Rnf216	2.43139e-43	0.5128	0.627	0.511	5.69772e-39	1	Rnf216
D1Ertd622e	3.76158e-43	0.500514	0.643	0.525	8.81488e-39	1	D1Ertd622e
Ccne2	2.05844e-42	0.624707	0.568	0.427	4.82376e-38	1	Ccne2
Kif14	1.045e-41	0.513941	0.264	0.14	2.44886e-37	1	Kif14
Dscc1	5.91186e-41	0.508809	0.314	0.182	1.38538e-36	1	Dscc1
Utp14b	9.95294e-41	0.530824	0.3	0.173	2.33237e-36	1	Utp14b
Tinf2	1.77249e-40	0.512258	0.362	0.227	4.15366e-36	1	Tinf2
Bend4	2.77055e-40	0.537906	0.328	0.196	6.4925e-36	1	Bend4
Pde3b	1.3586e-39	0.508781	0.391	0.253	3.18374e-35	1	Pde3b
Satb1	1.65545e-39	0.5133	0.332	0.196	3.87937e-35	1	Satb1
Chml	1.68736e-39	0.549318	0.412	0.278	3.95416e-35	1	Chml
Itpripl1	2.41776e-39	0.55943	0.403	0.271	5.66578e-35	1	Itpripl1
Rpgrip1	2.90426e-39	0.534428	0.707	0.591	6.80585e-35	1	Rpgrip1
Dcbld1	3.07187e-39	0.55884	0.381	0.252	7.19863e-35	1	Dcbld1
Cdc6	3.98827e-39	0.594224	0.425	0.287	9.3461e-35	1	Cdc6
Hist1h1a	1.10365e-37	0.517419	0.376	0.237	2.58629e-33	1	Hist1h1a
Pim1	1.03262e-36	0.537029	0.526	0.399	2.41985e-32	1	Pim1
Poc1b	2.04059e-35	0.505877	0.405	0.278	4.78192e-31	1	Poc1b
Nanos1	6.02618e-35	0.519028	0.424	0.298	1.41217e-30	1	Nanos1
Cadm1	9.30095e-35	0.506536	0.422	0.289	2.17959e-30	1	Cadm1
Gm32913	3.10112e-31	0.587977	0.197	0.099	7.26717e-27	1	Gm32913
Stk26	3.45457e-31	0.556928	0.228	0.125	8.09543e-27	1	Stk26
Olfr1369-ps1	2.64043e-26	0.50819	0.279	0.173	6.18758e-22	1	Olfr1369-ps1
Ly6a	0	4.39418	0.953	0.451	0	2	Ly6a		Cluster 2	Name	P-value	Adjusted p-value	Odds Ratio	Combined score	marker list
Cryab	0	3.73875	1	0.744	0	2	Cryab			Basal Cells	2.901e-19	5.136e-17	6.29	268.48	EHF;CD151;TINAGL1;SDC4;EPAS1;ITGB4;HSPB1;LAMC2;CST6;ACTG2;LGALS3;DPP7;RRAS;S100A16;PERP;SFN;ANXA8;EPS8L2;S100A14;TMEM14A;KRT6B;S100A11;KRT6A;FGFBP1;ANXA2;MYOF;ANXA11;EMP1;FBXO32;RHOC;TM4SF1;KRT19;MYO1C;GJB4;KRT17;CDC42EP5;KRT16;MALL;KRT14;PKP1;CD9;TAX1BP3;S100A3;IRF6;LTBR;PLP2;OPTN;SPRR1B
Mal	0	3.6009	0.638	0.131	0	2	Mal
Msln	0	3.42971	0.674	0.133	0	2	Msln
Itgb4	0	3.37014	0.759	0.095	0	2	Itgb4
Nupr1	0	3.35548	0.971	0.623	0	2	Nupr1
Aldh3a1	0	3.22529	0.696	0.13	0	2	Aldh3a1
Hbb-y	0	3.13815	0.752	0.229	0	2	Hbb-y
Crabp2	0	3.12607	0.571	0.095	0	2	Crabp2
Ly6c1	0	2.93769	0.533	0.075	0	2	Ly6c1
Psca	0	2.86751	0.429	0.049	0	2	Psca
Col6a1	0	2.775	0.677	0.16	0	2	Col6a1
Nppb	0	2.75955	0.65	0.174	0	2	Nppb
Edn2	0	2.75404	0.309	0.028	0	2	Edn2
Gsta4	0	2.71032	0.935	0.59	0	2	Gsta4
Fgfbp1	0	2.697	0.523	0.079	0	2	Fgfbp1
Timp3	0	2.57556	0.865	0.407	0	2	Timp3
Sat1	0	2.5605	0.99	0.773	0	2	Sat1
Cemip	0	2.49522	0.674	0.086	0	2	Cemip
Ckb	0	2.44563	0.995	0.841	0	2	Ckb
Gabra2	0	2.44077	0.448	0.048	0	2	Gabra2
Dusp14	0	2.43942	0.945	0.563	0	2	Dusp14
Nccrp1	0	2.43031	0.318	0.016	0	2	Nccrp1
Nrg1	0	2.42009	0.764	0.324	0	2	Nrg1
S100a4	0	2.40038	0.999	0.898	0	2	S100a4
Krt13	0	2.38859	0.566	0.146	0	2	Krt13
Defb1	0	2.36769	0.31	0.03	0	2	Defb1
Mgst3	0	2.35887	0.909	0.434	0	2	Mgst3
Pla2g7	0	2.2708	0.616	0.097	0	2	Pla2g7
Aqp3	0	2.2344	0.417	0.066	0	2	Aqp3
Lgals3	0	2.21824	0.988	0.918	0	2	Lgals3
S100a3	0	2.20297	0.719	0.229	0	2	S100a3
Laptm5	0	2.17885	0.481	0.06	0	2	Laptm5
Hist1h2bc	0	2.14967	0.968	0.69	0	2	Hist1h2bc
Plpp1	0	2.12663	0.76	0.299	0	2	Plpp1
Avpi1	0	2.12658	0.994	0.887	0	2	Avpi1
Cd9	0	2.12582	0.994	0.89	0	2	Cd9
Prss35	0	2.10185	0.748	0.175	0	2	Prss35
Jup	0	2.08823	0.903	0.43	0	2	Jup
Elmod1	0	2.08355	0.573	0.137	0	2	Elmod1
Dcn1	0	2.0699	0.8	0.318	0	2	Dcn
Abca1	0	2.05618	0.72	0.2	0	2	Abca1
Urah	0	2.03138	0.491	0.107	0	2	Urah
Ociad2	0	2.02216	0.736	0.292	0	2	Ociad2
Ecscr	0	2.01445	0.641	0.166	0	2	Ecscr
Tubb2a	0	2.0074	0.958	0.591	0	2	Tubb2a
Serpinb9b	0	1.98156	0.691	0.229	0	2	Serpinb9b
Mras	0	1.95647	0.855	0.427	0	2	Mras
Atp2b4	0	1.94492	0.669	0.128	0	2	Atp2b4
Stmn21	0	1.94299	0.995	0.476	0	2	Stmn2
Scg5	0	1.93559	0.824	0.239	0	2	Scg5
Jam2	0	1.9168	0.603	0.151	0	2	Jam2
Sesn3	0	1.872	0.726	0.275	0	2	Sesn3
Mxd4	0	1.86196	0.904	0.472	0	2	Mxd4
Mme	0	1.86049	0.551	0.098	0	2	Mme
Cobl	0	1.84831	0.81	0.307	0	2	Cobl
Prr13	0	1.84826	0.986	0.768	0	2	Prr13
Cdh13	0	1.80277	0.642	0.163	0	2	Cdh13
Golph3	0	1.79693	0.971	0.779	0	2	Golph3
Lrpap1	0	1.79434	0.955	0.663	0	2	Lrpap1
Clu	0	1.78387	0.69	0.217	0	2	Clu
Slco2a1	0	1.76788	0.817	0.315	0	2	Slco2a1
Tmc6	0	1.74735	0.736	0.251	0	2	Tmc6
Ctsd	0	1.70692	0.999	0.959	0	2	Ctsd
Tmbim1	0	1.66806	0.945	0.619	0	2	Tmbim1
Gabarap	0	1.65663	0.996	0.929	0	2	Gabarap
Scrn1	0	1.65287	0.742	0.249	0	2	Scrn1
Anxa81	0	1.65235	0.931	0.458	0	2	Anxa8
Tns1	0	1.64563	0.826	0.369	0	2	Tns1
1700019D03Rik	0	1.63145	0.615	0.179	0	2	1700019D03Rik
Sfxn3	0	1.61539	0.817	0.371	0	2	Sfxn3
Cd24a	0	1.61442	0.988	0.86	0	2	Cd24a
Vtcn1	0	1.60489	0.491	0.064	0	2	Vtcn1
Plcl1	0	1.6028	0.675	0.202	0	2	Plcl1
Arhgef28	0	1.59616	0.578	0.123	0	2	Arhgef28
Rab11fip5	0	1.58261	0.657	0.208	0	2	Rab11fip5
Chmp4c	0	1.57235	0.486	0.085	0	2	Chmp4c
Sod1	0	1.56238	0.995	0.922	0	2	Sod1
Myo1e	0	1.54306	0.848	0.444	0	2	Myo1e
Cltb	0	1.49333	0.981	0.846	0	2	Cltb
Vamp8	0	1.47837	0.958	0.727	0	2	Vamp8
Gm867	0	1.46922	0.359	0.025	0	2	Gm867
Sparc	0	1.44937	0.997	0.904	0	2	Sparc
Dpysl3	0	1.43823	0.991	0.847	0	2	Dpysl3
S100a6	0	1.43047	1	1	0	2	S100a6
Ccnd2	0	1.41794	0.999	0.996	0	2	Ccnd2
Birc7	0	1.40965	0.307	0.024	0	2	Birc7
Lamc2	0	1.4045	0.428	0.074	0	2	Lamc2
Gm10369	0	1.39464	0.345	0.04	0	2	Gm10369
Itm2b	0	1.34792	0.996	0.937	0	2	Itm2b
Cd81	0	1.34532	0.998	0.988	0	2	Cd81
Bnip3l	0	1.28279	0.97	0.844	0	2	Bnip3l
Pdzd2	0	1.26496	0.387	0.048	0	2	Pdzd2
Perp	0	1.25251	0.991	0.832	0	2	Perp
Capns1	0	1.22113	0.999	0.953	0	2	Capns1
Rnasek	0	1.195	0.999	0.979	0	2	Rnasek
Tmem59	0	1.17054	0.997	0.948	0	2	Tmem59
Ostf1	0	1.12166	0.99	0.905	0	2	Ostf1
Atp6v0c	0	0.964914	1	0.996	0	2	Atp6v0c
Etl4	9.0285e-308	1.54194	0.66	0.215	2.11574e-303	2	Etl4
Orai1	2.34556e-306	1.48913	0.904	0.56	5.49658e-302	2	Orai1
4930461G14Rik	9.24998e-306	1.27018	0.323	0.037	2.16764e-301	2	4930461G14Rik
Mtch1	2.98918e-305	1.15557	0.991	0.922	7.00485e-301	2	Mtch1
Me1	6.85886e-301	1.1688	0.989	0.888	1.60731e-296	2	Me1
Gngt2	2.71708e-300	1.36145	0.328	0.039	6.36719e-296	2	Gngt2
Ecm1	3.2207e-300	1.79508	0.703	0.253	7.54739e-296	2	Ecm1
mt-Co1	1.00375e-299	1.12648	1	0.999	2.35218e-295	2	mt-Co1
Ypel5	3.84102e-299	1.62466	0.824	0.418	9.00105e-295	2	Ypel5
Spink6	4.9358e-299	1.67799	0.22	0.01	1.15665e-294	2	Spink6
Ahnak2	3.49724e-298	1.71859	0.884	0.532	8.19544e-294	2	Ahnak2
Lamp1	1.77354e-297	0.7515	1	0.997	4.15612e-293	2	Lamp1
Stom	5.84836e-295	1.54944	0.605	0.184	1.3705e-290	2	Stom
Aqp5	7.31258e-294	2.9225	0.308	0.035	1.71363e-289	2	Aqp5
Fam102a	1.62486e-293	1.26375	0.432	0.083	3.8077e-289	2	Fam102a
2200002D01Rik	1.05743e-292	1.59091	0.916	0.626	2.47799e-288	2	2200002D01Rik
Sprr3	5.55762e-292	1.36437	0.271	0.024	1.30237e-287	2	Sprr3
Lgr6	3.57653e-291	1.68526	0.509	0.122	8.38124e-287	2	Lgr6
Ddah2	4.98957e-289	2.16041	0.652	0.242	1.16926e-284	2	Ddah2
Lama4	2.72325e-288	1.42769	0.575	0.159	6.38166e-284	2	Lama4
Gnas	6.48684e-286	0.722882	1	0.999	1.52013e-281	2	Gnas
Fam20c	8.06236e-286	1.6788	0.561	0.164	1.88933e-281	2	Fam20c
Smpdl3a	1.1979e-285	1.54416	0.582	0.171	2.80715e-281	2	Smpdl3a
Tmem35a	2.46554e-285	1.6882	0.662	0.227	5.77775e-281	2	Tmem35a
Wdr45	4.58787e-285	1.48367	0.692	0.276	1.07512e-280	2	Wdr45
Hspb1	1.01573e-283	1.85933	0.992	0.895	2.38025e-279	2	Hspb1
Ube2h	6.12233e-283	1.48204	0.84	0.495	1.43471e-278	2	Ube2h
Nefl	7.84034e-283	2.43945	0.698	0.258	1.83731e-278	2	Nefl
Map1lc3b	7.58973e-282	0.941744	0.996	0.99	1.77858e-277	2	Map1lc3b
Rab32	1.25176e-281	1.40354	0.756	0.336	2.93337e-277	2	Rab32
Gsto1	2.65246e-280	1.3277	0.999	0.992	6.21578e-276	2	Gsto1
Ap3s1	2.57541e-279	1.14924	0.973	0.87	6.03523e-275	2	Ap3s1
Klk14	3.97527e-279	1.51666	0.246	0.019	9.31565e-275	2	Klk14
Ano1	3.62047e-278	1.9236	0.759	0.357	8.48421e-274	2	Ano1
Glmp	3.81788e-278	1.36173	0.84	0.446	8.94683e-274	2	Glmp
Aplp1	5.58196e-277	1.59069	0.539	0.15	1.30808e-272	2	Aplp1
Atp12a	8.53541e-277	1.7165	0.392	0.069	2.00019e-272	2	Atp12a
Ahnak	5.16264e-276	1.12932	0.999	0.977	1.20981e-271	2	Ahnak
S100a13	2.82139e-273	1.64033	0.927	0.672	6.61164e-269	2	S100a13
Parm1	8.44875e-273	1.24028	0.325	0.045	1.97988e-268	2	Parm1
Slurp1	3.51172e-272	2.89604	0.304	0.038	8.22937e-268	2	Slurp1
Anxa2	3.56421e-272	1.26148	0.999	0.982	8.35238e-268	2	Anxa2
Ephx1	2.2393e-271	1.5286	0.832	0.463	5.24758e-267	2	Ephx1
Aopep	9.99114e-269	1.38266	0.931	0.723	2.34132e-264	2	Aopep
Tmem43	1.26066e-268	1.37163	0.87	0.566	2.95424e-264	2	Tmem43
Gjb4	2.43167e-268	1.32515	0.325	0.046	5.69838e-264	2	Gjb4
Emp1	2.54751e-268	1.3155	0.97	0.787	5.96982e-264	2	Emp1
Plin2	5.54373e-267	1.96884	0.903	0.648	1.29912e-262	2	Plin2
Grn	7.30285e-267	1.52176	0.841	0.483	1.71135e-262	2	Grn
Atp6v0e	6.33386e-266	0.705379	0.999	0.994	1.48428e-261	2	Atp6v0e
Ccl7	1.75421e-265	1.70249	0.721	0.299	4.11082e-261	2	Ccl7
Cd109	1.22159e-264	1.34471	0.96	0.817	2.86267e-260	2	Cd109
Id4	1.24696e-262	1.66977	0.589	0.191	2.92212e-258	2	Id4
Fam174b	2.09326e-262	1.42163	0.69	0.259	4.90535e-258	2	Fam174b
Akap13	3.61533e-262	1.34779	0.859	0.493	8.47216e-258	2	Akap13
Gltp	8.62972e-262	1.5875	0.84	0.54	2.02229e-257	2	Gltp
Lgals9	1.79051e-261	1.5787	0.637	0.228	4.19589e-257	2	Lgals9
S100a16	8.74346e-260	2.03777	0.731	0.304	2.04894e-255	2	S100a16
Ppp1r2	5.04595e-259	1.08843	0.995	0.975	1.18247e-254	2	Ppp1r2
Ypel2	1.20618e-258	1.29325	0.395	0.076	2.82656e-254	2	Ypel2
Scd1	2.21755e-258	1.64549	0.802	0.465	5.19661e-254	2	Scd1
Smdt1	8.34788e-258	0.682613	0.999	0.994	1.95624e-253	2	Smdt1
Pcsk1n1	3.6196e-257	1.51933	0.824	0.362	8.48217e-253	2	Pcsk1n
Psenen	1.63043e-256	1.04696	0.973	0.865	3.82075e-252	2	Psenen
Cst3	6.36444e-256	1.00726	0.998	0.972	1.49144e-251	2	Cst3
Cxcl16	1.22652e-254	1.70534	0.381	0.074	2.87423e-250	2	Cxcl16
Agpat4	1.85221e-254	1.41539	0.868	0.573	4.34047e-250	2	Agpat4
Malat1	2.28089e-254	1.96854	1	0.998	5.34505e-250	2	Malat1
Sh3pxd2a	4.47929e-254	1.39068	0.772	0.393	1.04968e-249	2	Sh3pxd2a
Ypel3	2.39692e-253	1.56482	0.597	0.207	5.61695e-249	2	Ypel3
Atp6v1a	5.64873e-253	1.0517	0.978	0.9	1.32372e-248	2	Atp6v1a
A330076H08Rik	7.19556e-253	1.39397	0.414	0.084	1.68621e-248	2	A330076H08Rik
Zfhx3	1.79457e-252	1.20476	0.976	0.824	4.20539e-248	2	Zfhx3
Spsb2	3.90376e-252	1.5278	0.601	0.208	9.14807e-248	2	Spsb2
Ggh	7.70126e-252	1.45379	0.904	0.568	1.80471e-247	2	Ggh
Tnip1	1.50793e-251	1.5603	0.735	0.365	3.53369e-247	2	Tnip1
Mfsd61	3.59381e-250	1.2252	0.847	0.378	8.42174e-246	2	Mfsd6
Slc25a1	2.12358e-249	1.29268	0.895	0.642	4.97639e-245	2	Slc25a1
Tpp1	1.06321e-247	1.21554	0.944	0.759	2.49152e-243	2	Tpp1
Map1lc3a	1.21425e-247	1.19242	0.94	0.7	2.84546e-243	2	Map1lc3a
Nat8l	5.97601e-247	1.57776	0.532	0.158	1.40042e-242	2	Nat8l
Fam25c	3.18801e-246	1.90584	0.291	0.039	7.47078e-242	2	Fam25c
Ndufv3	5.38273e-246	1.0515	0.958	0.849	1.26139e-241	2	Ndufv3
Renbp	1.22191e-245	1.38196	0.467	0.119	2.86342e-241	2	Renbp
Bhlhe40	2.12998e-245	1.49228	0.638	0.251	4.9914e-241	2	Bhlhe40
Cdo1	1.6211e-244	1.4326	0.325	0.052	3.7989e-240	2	Cdo1
Ubl5	1.90916e-244	0.651758	0.999	0.995	4.47394e-240	2	Ubl5
Plagl1	9.32578e-244	1.80316	0.711	0.33	2.1854e-239	2	Plagl1
Hist1h1c	5.67078e-243	1.64414	0.902	0.662	1.32889e-238	2	Hist1h1c
Fbln5	6.54351e-242	1.91928	0.634	0.242	1.53341e-237	2	Fbln5
Tmem134	8.94249e-242	1.28504	0.924	0.749	2.09558e-237	2	Tmem134
Slc35e4	2.73423e-241	1.23893	0.887	0.636	6.4074e-237	2	Slc35e4
Anxa7	4.5381e-241	1.05378	0.958	0.812	1.06346e-236	2	Anxa7
Wdr26	8.20808e-241	1.12565	0.952	0.82	1.92348e-236	2	Wdr26
Tek	2.38877e-239	1.13039	0.423	0.094	5.59785e-235	2	Tek
Aoah	7.53546e-239	1.324	0.348	0.062	1.76586e-234	2	Aoah
Mall	2.19384e-238	0.853383	0.16	0.005	5.14105e-234	2	Mall
Cd55	8.21562e-238	1.53834	0.623	0.234	1.92525e-233	2	Cd55
Arid5b	1.33655e-237	1.21606	0.946	0.751	3.13207e-233	2	Arid5b
Macf1	8.06121e-237	1.16153	0.964	0.861	1.88906e-232	2	Macf1
Mgat4a	8.15856e-237	1.35758	0.345	0.062	1.91188e-232	2	Mgat4a
Rnf13	1.12416e-236	1.47069	0.797	0.465	2.63435e-232	2	Rnf13
Fxyd6	6.73916e-236	1.94399	0.487	0.139	1.57926e-231	2	Fxyd6
Klf31	1.32414e-235	1.1795	0.936	0.668	3.103e-231	2	Klf3
Pnp	3.5012e-235	1.49383	0.936	0.823	8.20471e-231	2	Pnp
Akr1c18	9.45082e-235	2.72035	0.255	0.03	2.2147e-230	2	Akr1c18
Dhrs3	1.98749e-234	1.1581	0.335	0.058	4.65748e-230	2	Dhrs3
Wnt7a	2.96572e-233	1.02988	0.191	0.012	6.94987e-229	2	Wnt7a
Atp6v1f	6.93539e-233	0.76013	0.995	0.987	1.62524e-228	2	Atp6v1f
Atp6v0b	7.41134e-233	0.881791	0.995	0.975	1.73677e-228	2	Atp6v0b
Tuba1a	2.54376e-232	1.1208	0.993	0.927	5.96105e-228	2	Tuba1a
Prnp	3.26115e-232	1.2091	0.929	0.684	7.64217e-228	2	Prnp
Krt16	4.01467e-232	3.63693	0.349	0.067	9.40798e-228	2	Krt16
Tapbp	7.81668e-232	1.25348	0.445	0.111	1.83176e-227	2	Tapbp
Klk10	8.56581e-232	1.24673	0.24	0.025	2.00731e-227	2	Klk10
Tubb2b	8.71884e-232	1.38631	0.91	0.625	2.04317e-227	2	Tubb2b
Dynlrb1	2.05551e-231	0.859445	0.981	0.951	4.81689e-227	2	Dynlrb1
Rnh1	5.72935e-231	1.11977	0.984	0.918	1.34261e-226	2	Rnh1
Mgst2	5.92753e-231	1.74827	0.369	0.077	1.38906e-226	2	Mgst2
Arhgef18	8.41379e-230	1.28326	0.752	0.383	1.97169e-225	2	Arhgef18
Fam214b	8.57848e-229	1.20184	0.508	0.149	2.01028e-224	2	Fam214b
Id1	7.38245e-228	1.25346	0.989	0.913	1.73e-223	2	Id1
Arhgef3	8.59695e-228	1.00817	0.269	0.035	2.01461e-223	2	Arhgef3
Adam15	1.51543e-227	1.27514	0.829	0.501	3.55125e-223	2	Adam15
Rab7b	7.71587e-227	1.05277	0.33	0.059	1.80814e-222	2	Rab7b
Asah1	1.18291e-226	1.08201	0.934	0.74	2.77202e-222	2	Asah1
Kank2	9.82388e-226	1.35132	0.663	0.289	2.30213e-221	2	Kank2
Laptm4a	3.41416e-223	0.841196	0.991	0.957	8.00073e-219	2	Laptm4a
Rgs20	5.87221e-223	1.14025	0.486	0.135	1.37609e-218	2	Rgs20
Mindy1	7.73017e-222	1.22502	0.788	0.441	1.81149e-217	2	Mindy1
Sfn	6.02608e-221	2.32962	0.479	0.141	1.41215e-216	2	Sfn
S100a11	1.80178e-219	0.667926	1	1	4.2223e-215	2	S100a11
Ptms	2.89534e-219	1.48724	0.965	0.871	6.78495e-215	2	Ptms
Parp12	3.47669e-219	1.29305	0.464	0.13	8.14726e-215	2	Parp12
Bcr	5.3558e-219	1.27934	0.757	0.403	1.25508e-214	2	Bcr
Igfbp3	1.93961e-217	2.94568	0.41	0.107	4.54529e-213	2	Igfbp3
Samd12	2.41397e-217	1.26701	0.593	0.222	5.65689e-213	2	Samd12
Tubb3	5.56407e-215	1.59428	0.769	0.395	1.30388e-210	2	Tubb3
Sptbn1	7.97402e-215	0.870734	0.996	0.947	1.86863e-210	2	Sptbn1
Nbdy	1.25821e-214	0.995473	0.937	0.8	2.9485e-210	2	Nbdy
Ngfr	2.22385e-214	1.35536	0.271	0.039	5.21138e-210	2	Ngfr
Ntn1	3.84799e-214	0.995975	0.238	0.028	9.01738e-210	2	Ntn1
Apcdd1	7.42234e-214	1.32029	0.34	0.068	1.73935e-209	2	Apcdd1
Atp6v1d	1.24702e-213	1.09739	0.927	0.765	2.92226e-209	2	Atp6v1d
Dst	1.21458e-212	1.18036	0.969	0.878	2.84625e-208	2	Dst
Id2	5.09939e-212	1.37939	0.954	0.835	1.19499e-207	2	Id2
Tenm4	8.10115e-211	1.2165	0.538	0.173	1.89842e-206	2	Tenm4
L1td11	1.78705e-210	1.31553	0.695	0.277	4.18776e-206	2	L1td1
Btg2	2.06263e-210	1.62225	0.838	0.577	4.83357e-206	2	Btg2
Atp9a	2.32987e-210	1.10488	0.443	0.119	5.45983e-206	2	Atp9a
Serpinb8	6.75321e-209	1.32974	0.534	0.187	1.58255e-204	2	Serpinb8
Lamp2	1.2085e-208	0.997302	0.943	0.747	2.832e-204	2	Lamp2
Dlgap1	4.07746e-208	1.21955	0.413	0.105	9.55512e-204	2	Dlgap1
Vpreb3	7.50362e-208	0.706827	0.193	0.016	1.7584e-203	2	Vpreb3
Slco1a5	6.52024e-207	1.09188	0.226	0.026	1.52795e-202	2	Slco1a5
Myof	8.53017e-206	1.21179	0.932	0.752	1.99896e-201	2	Myof
Gabarapl2	8.82335e-206	0.844454	0.986	0.969	2.06766e-201	2	Gabarapl2
Pfn2	2.28807e-205	1.14944	0.849	0.54	5.36186e-201	2	Pfn2
Snrpn	9.11175e-204	1.32197	0.873	0.634	2.13525e-199	2	Snrpn
Camk2d	4.05091e-203	1.05534	0.937	0.72	9.4929e-199	2	Camk2d
Zbtb4	4.56594e-203	0.987641	0.369	0.083	1.06998e-198	2	Zbtb4
Ccdc80	9.82659e-203	1.83193	0.455	0.134	2.30276e-198	2	Ccdc80
Ptgfrn	1.0516e-202	1.33258	0.697	0.353	2.46432e-198	2	Ptgfrn
Msrb1	4.36969e-202	1.05152	0.883	0.643	1.02399e-197	2	Msrb1
App	1.21672e-201	1.11624	0.955	0.835	2.85125e-197	2	App
Map4	1.58883e-201	1.02657	0.937	0.782	3.72326e-197	2	Map4
Snx7	3.71519e-201	1.06746	0.886	0.624	8.70618e-197	2	Snx7
2310030G06Rik	3.00756e-200	1.2028	0.467	0.144	7.04792e-196	2	2310030G06Rik
Osbp2	4.4951e-200	1.3477	0.429	0.115	1.05338e-195	2	Osbp2
Tob1	5.6335e-200	1.43618	0.735	0.421	1.32015e-195	2	Tob1
Ceacam1	6.06146e-200	0.807885	0.143	0.006	1.42044e-195	2	Ceacam1
Atp11a	3.42757e-199	1.25073	0.771	0.456	8.03217e-195	2	Atp11a
Adrb3	5.94634e-199	1.10794	0.375	0.09	1.39346e-194	2	Adrb3
Kif1a	8.68197e-198	1.15636	0.366	0.084	2.03453e-193	2	Kif1a
Neat1	1.09624e-197	1.64701	0.922	0.717	2.56893e-193	2	Neat1
Jund	1.72396e-197	1.27158	0.978	0.91	4.03993e-193	2	Jund
Cxcr6	2.30966e-197	0.922686	0.153	0.008	5.41246e-193	2	Cxcr6
Slc9a3r1	4.88935e-196	1.29042	0.703	0.359	1.14577e-191	2	Slc9a3r1
Ablim1	6.75247e-195	1.36096	0.538	0.197	1.58237e-190	2	Ablim1
Esyt3	8.96114e-195	0.763105	0.171	0.013	2.09995e-190	2	Esyt3
Vat1	9.69171e-195	0.970107	0.937	0.793	2.27116e-190	2	Vat1
Pkn1	1.11478e-194	1.24489	0.757	0.429	2.61237e-190	2	Pkn1
Kif13a	5.54629e-194	1.30931	0.703	0.363	1.29972e-189	2	Kif13a
2900026A02Rik	7.29422e-194	1.23195	0.639	0.287	1.70933e-189	2	2900026A02Rik
Car131	8.29523e-194	1.21988	0.716	0.329	1.9439e-189	2	Car13
Wwtr1	2.18693e-193	1.02675	0.888	0.672	5.12486e-189	2	Wwtr1
Scd2	1.83048e-192	1.18781	0.933	0.799	4.28955e-188	2	Scd2
Anxa5	6.22958e-192	0.79343	0.998	0.987	1.45984e-187	2	Anxa5
Atp6v1e1	6.86416e-192	0.881409	0.979	0.927	1.60855e-187	2	Atp6v1e1
Timp1	4.59362e-191	1.3652	0.968	0.9	1.07647e-186	2	Timp1
Krt6a	1.01294e-190	3.03178	0.215	0.026	2.37372e-186	2	Krt6a
Sbspon	1.64059e-189	1.33318	0.338	0.075	3.84456e-185	2	Sbspon
Atp6ap1	2.37025e-188	1.03652	0.878	0.661	5.55445e-184	2	Atp6ap1
Optn	3.00749e-188	1.11496	0.338	0.077	7.04775e-184	2	Optn
Endod1	6.03228e-188	1.36279	0.425	0.126	1.4136e-183	2	Endod1
Cdkn1a	3.86626e-187	0.844271	1	0.993	9.0602e-183	2	Cdkn1a
Ctsf	1.47041e-186	1.41692	0.412	0.116	3.44576e-182	2	Ctsf
Itgb5	8.29901e-186	1.27593	0.763	0.455	1.94479e-181	2	Itgb5
Actn4	1.41569e-185	0.658998	0.997	0.984	3.31752e-181	2	Actn4
Capn5	1.9858e-185	0.821922	0.235	0.033	4.65353e-181	2	Capn5
Suox	2.62397e-185	1.13139	0.481	0.158	6.14902e-181	2	Suox
Cacnb3	4.25472e-185	1.31323	0.596	0.255	9.97051e-181	2	Cacnb3
Ube2b	5.12208e-185	0.732875	0.986	0.962	1.20031e-180	2	Ube2b
Nacc2	8.47123e-185	1.06029	0.366	0.092	1.98515e-180	2	Nacc2
Rhof	4.21431e-184	1.01173	0.187	0.019	9.87582e-180	2	Rhof
Sec14l1	3.32567e-183	1.22956	0.816	0.526	7.79338e-179	2	Sec14l1
Gstt3	5.65929e-183	0.950305	0.387	0.102	1.3262e-178	2	Gstt3
Hspb2	6.40289e-183	1.3197	0.374	0.095	1.50045e-178	2	Hspb2
Actg2	8.96144e-183	1.49649	0.6	0.249	2.10002e-178	2	Actg2
Ttc28	2.12927e-182	1.17527	0.787	0.474	4.98974e-178	2	Ttc28
Sdcbp2	2.77938e-182	1.49524	0.305	0.065	6.51321e-178	2	Sdcbp2
Trim2	2.79434e-182	1.24625	0.628	0.283	6.54826e-178	2	Trim2
Unc5d	4.62322e-182	1.10026	0.317	0.067	1.08341e-177	2	Unc5d
Rnf128	7.35186e-182	1.3947	0.757	0.46	1.72283e-177	2	Rnf128
Cyp2j6	1.8068e-181	1.29718	0.581	0.234	4.23405e-177	2	Cyp2j6
Iqgap2	4.3254e-181	1.29661	0.521	0.194	1.01362e-176	2	Iqgap2
Lxn	9.30752e-181	1.28287	0.777	0.483	2.18112e-176	2	Lxn
Smap1	9.73143e-181	0.683021	0.986	0.96	2.28046e-176	2	Smap1
Fetub	1.13863e-180	1.54273	0.558	0.209	2.66828e-176	2	Fetub
Serpinb1a	1.92822e-180	1.22605	0.213	0.027	4.5186e-176	2	Serpinb1a
Myl12b	1.1344e-179	0.986565	0.904	0.7	2.65834e-175	2	Myl12b
Idh1	1.9889e-179	1.08402	0.814	0.5	4.6608e-175	2	Idh1
Serinc1	2.47816e-179	0.86813	0.962	0.859	5.80731e-175	2	Serinc1
S100a10	3.31918e-179	0.745392	1	1	7.77818e-175	2	S100a10
Vma21	5.24089e-179	0.950441	0.977	0.962	1.22815e-174	2	Vma21
Atp6v0d1	1.04891e-178	0.971351	0.924	0.776	2.45801e-174	2	Atp6v0d1
Adipor1	4.18987e-178	0.827245	0.967	0.891	9.81854e-174	2	Adipor1
Plec	1.48807e-177	1.0468	0.963	0.827	3.48714e-173	2	Plec
Flrt2	5.5295e-177	1.4244	0.743	0.428	1.29578e-172	2	Flrt2
Fam20a	1.2439e-176	0.631458	0.166	0.014	2.91495e-172	2	Fam20a
Spata6	1.4201e-176	1.06621	0.616	0.273	3.32786e-172	2	Spata6
Gnai2	1.45813e-176	0.806972	0.989	0.932	3.41697e-172	2	Gnai2
Epb41l2	3.85737e-176	1.25532	0.888	0.722	9.03937e-172	2	Epb41l2
Prss23	1.2843e-175	1.25641	0.879	0.586	3.00963e-171	2	Prss23
Wls	2.03797e-175	1.05482	0.885	0.63	4.77578e-171	2	Wls
Tnrc6b	2.63447e-175	1.0591	0.831	0.561	6.17363e-171	2	Tnrc6b
Upk1b	2.80677e-175	2.14529	0.567	0.237	6.57739e-171	2	Upk1b
Cyp4f391	6.47773e-175	1.30608	0.673	0.295	1.51799e-170	2	Cyp4f39
Miat	6.78619e-175	1.1894	0.49	0.164	1.59028e-170	2	Miat
Gchfr	9.6926e-175	1.30719	0.49	0.177	2.27136e-170	2	Gchfr
Avil	3.98946e-174	1.43727	0.594	0.241	9.3489e-170	2	Avil
Prkch	9.12573e-174	0.556942	0.15	0.01	2.13852e-169	2	Prkch
Crb3	3.83593e-173	1.18131	0.189	0.022	8.98911e-169	2	Crb3
Creb3	8.05406e-173	1.09959	0.805	0.514	1.88739e-168	2	Creb3
Prelp	3.08106e-172	1.07824	0.147	0.01	7.22016e-168	2	Prelp
Pipox	8.1977e-172	0.823924	0.204	0.026	1.92105e-167	2	Pipox
Chrdl1	1.01032e-171	1.35807	0.266	0.05	2.36758e-167	2	Chrdl1
Grina	2.43377e-171	1.23645	0.702	0.387	5.7033e-167	2	Grina
Hmgn31	2.77082e-171	0.86381	0.937	0.755	6.49313e-167	2	Hmgn3
Tgm1	3.61472e-171	0.948274	0.168	0.016	8.47073e-167	2	Tgm1
Tes	3.9946e-171	0.864545	0.924	0.751	9.36095e-167	2	Tes
Mgst1	4.23154e-171	1.49945	0.754	0.46	9.91619e-167	2	Mgst1
Trim16	6.94447e-171	1.13702	0.592	0.263	1.62737e-166	2	Trim16
Loxl4	1.99995e-170	0.94583	0.262	0.048	4.68667e-166	2	Loxl4
Papss1	7.71904e-170	1.27219	0.701	0.4	1.80888e-165	2	Papss1
Scp2	9.33923e-170	0.8443	0.97	0.906	2.18855e-165	2	Scp2
Dusp1	1.38803e-169	1.51408	0.685	0.368	3.25271e-165	2	Dusp1
Cxadr1	1.50601e-169	1.12874	0.769	0.451	3.52919e-165	2	Cxadr
Adam23	1.09186e-168	1.16438	0.494	0.179	2.55867e-164	2	Adam23
Gcnt3	1.32791e-168	0.653455	0.109	0.003	3.11182e-164	2	Gcnt3
Hrct1	2.13867e-168	0.895844	0.266	0.05	5.01175e-164	2	Hrct1
Galnt2	9.25347e-168	1.04806	0.865	0.639	2.16846e-163	2	Galnt2
Snap47	2.40686e-167	1.03149	0.797	0.516	5.64024e-163	2	Snap47
Dynlt3	2.85301e-167	0.841232	0.934	0.799	6.68575e-163	2	Dynlt3
Fam43a	4.88663e-167	1.18473	0.515	0.197	1.14513e-162	2	Fam43a
Pik3c2a	1.08351e-165	1.01045	0.888	0.68	2.53909e-161	2	Pik3c2a
Gch1	4.3153e-165	1.61635	0.629	0.298	1.01125e-160	2	Gch1
Cd44	6.9987e-165	1.03165	0.97	0.898	1.64008e-160	2	Cd44
Nptx1	8.26134e-165	1.74501	0.281	0.059	1.93596e-160	2	Nptx1
Neu1	1.23816e-164	1.09074	0.58	0.253	2.90152e-160	2	Neu1
Dsp1	1.51881e-164	1.38909	0.758	0.409	3.55918e-160	2	Dsp
Ube2dnl1	1.54232e-163	0.769384	0.102	0.002	3.61428e-159	2	Ube2dnl1
Trim12c	1.72139e-163	0.819897	0.276	0.056	4.03392e-159	2	Trim12c
Cast	3.19541e-163	0.850974	0.952	0.813	7.48813e-159	2	Cast
Tjp2	2.19326e-162	1.14471	0.734	0.439	5.1397e-158	2	Tjp2
Atg2a	2.71204e-162	1.11115	0.637	0.308	6.3554e-158	2	Atg2a
Epha7	3.6331e-162	1.01052	0.356	0.096	8.51381e-158	2	Epha7
Atp2b1	4.15306e-162	1.21592	0.966	0.884	9.73229e-158	2	Atp2b1
Atp6v1g1	5.07372e-162	0.53087	0.998	0.992	1.18897e-157	2	Atp6v1g1
Nub1	1.75864e-161	1.40773	0.848	0.631	4.1212e-157	2	Nub1
2300002M23Rik	2.49356e-161	1.12236	0.11	0.004	5.8434e-157	2	2300002M23Rik
Sprr2b	5.8601e-161	2.09496	0.158	0.015	1.37326e-156	2	Sprr2b
Pnrc1	6.06452e-161	1.12709	0.77	0.477	1.42116e-156	2	Pnrc1
mt-Co2	1.17225e-160	0.593782	1	1	2.74705e-156	2	mt-Co2
Anxa6	8.5917e-160	0.868749	0.862	0.551	2.01338e-155	2	Anxa6
Cflar	8.72524e-160	1.04052	0.747	0.437	2.04467e-155	2	Cflar
Yipf3	1.47509e-159	0.924026	0.872	0.671	3.45673e-155	2	Yipf3
Taok3	1.84737e-159	1.08393	0.725	0.406	4.32912e-155	2	Taok3
Sbsn	2.20397e-159	1.90745	0.666	0.367	5.16478e-155	2	Sbsn
Slc8b1	3.60628e-159	0.80496	0.261	0.051	8.45096e-155	2	Slc8b1
Snx18	5.52306e-159	1.16077	0.797	0.55	1.29427e-154	2	Snx18
Cdh1	6.60183e-159	1.515	0.377	0.112	1.54707e-154	2	Cdh1
Trp53inp1	1.59546e-158	1.14486	0.806	0.533	3.73881e-154	2	Trp53inp1
Ubc	4.82733e-158	0.872312	0.987	0.958	1.13124e-153	2	Ubc
Ush1c	5.94102e-158	0.783496	0.198	0.027	1.39222e-153	2	Ush1c
Tent5b	1.31831e-157	0.844614	0.273	0.057	3.08932e-153	2	Tent5b
Syt1	2.60756e-157	1.0367	0.477	0.164	6.11055e-153	2	Syt1
Tiparp	6.53075e-157	1.02996	0.86	0.631	1.53042e-152	2	Tiparp
Mafb	6.75057e-157	0.951706	0.22	0.035	1.58193e-152	2	Mafb
Lrp10	2.6114e-156	1.03083	0.821	0.57	6.11956e-152	2	Lrp10
Supt4a	5.47444e-156	0.661191	0.985	0.965	1.28288e-151	2	Supt4a
Tax1bp3	6.4479e-156	0.898634	0.852	0.598	1.511e-151	2	Tax1bp3
Podxl1	9.65575e-156	1.31977	0.697	0.388	2.26273e-151	2	Podxl
Vat1l	9.85983e-156	1.05303	0.292	0.067	2.31055e-151	2	Vat1l
Svbp1	1.00549e-155	0.886261	0.929	0.757	2.35626e-151	2	Svbp
Dctn3	1.05626e-155	0.672191	0.99	0.971	2.47524e-151	2	Dctn3
Baiap2	1.12579e-155	1.29778	0.795	0.569	2.63818e-151	2	Baiap2
Cavin1	1.70241e-155	0.796674	0.971	0.896	3.98943e-151	2	Cavin1
Chmp2b	2.48422e-155	0.830071	0.947	0.843	5.82152e-151	2	Chmp2b
Cystm1	4.87614e-155	1.09971	0.737	0.437	1.14267e-150	2	Cystm1
Serinc3	6.92865e-155	0.93892	0.809	0.542	1.62366e-150	2	Serinc3
Zfand3	8.91655e-155	0.876997	0.877	0.708	2.0895e-150	2	Zfand3
Agtr1a	9.44754e-155	0.901098	0.153	0.014	2.21394e-150	2	Agtr1a
Nova2	1.43541e-154	0.78726	0.341	0.088	3.36375e-150	2	Nova2
Rhou	1.54971e-154	1.21809	0.784	0.545	3.63158e-150	2	Rhou
Htatip2	1.58558e-154	1.02405	0.814	0.558	3.71566e-150	2	Htatip2
Prorp1	2.03161e-154	1.1064	0.808	0.485	4.76088e-150	2	Prorp
Tanc1	1.59497e-153	1.04432	0.714	0.414	3.73765e-149	2	Tanc1
Arhgap44	1.83849e-153	1.0013	0.369	0.11	4.30831e-149	2	Arhgap44
Clic3	2.02334e-153	0.71359	0.142	0.011	4.74149e-149	2	Clic3
Dmd	2.40896e-153	1.08729	0.536	0.216	5.64515e-149	2	Dmd
Mef2a	3.94422e-153	1.10241	0.855	0.649	9.24289e-149	2	Mef2a
Gna14	1.30427e-152	0.833371	0.181	0.023	3.05642e-148	2	Gna14
Golgb1	1.52593e-152	0.887364	0.895	0.708	3.57586e-148	2	Golgb1
Mir22hg	1.96433e-152	1.08536	0.598	0.285	4.60322e-148	2	Mir22hg
Aig1	2.00882e-152	1.09296	0.721	0.42	4.70746e-148	2	Aig1
Zbtb32	2.58873e-152	0.838725	0.22	0.037	6.06643e-148	2	Zbtb32
Selenok	5.86761e-152	0.58582	0.988	0.97	1.37502e-147	2	Selenok
Rai14	1.55866e-151	1.13586	0.778	0.517	3.65257e-147	2	Rai14
Ly6g6c	2.46519e-151	2.65611	0.156	0.016	5.77692e-147	2	Ly6g6c
Gm35248	5.23447e-151	0.865199	0.26	0.053	1.22665e-146	2	Gm35248
Uchl11	5.46806e-151	0.972955	0.932	0.678	1.28139e-146	2	Uchl1
Pdcd4	7.35385e-150	1.03254	0.785	0.504	1.7233e-145	2	Pdcd4
Adrb2	1.07573e-149	1.02947	0.421	0.146	2.52087e-145	2	Adrb2
Mroh1	2.21765e-149	0.900665	0.431	0.148	5.19684e-145	2	Mroh1
Slc26a2	4.0369e-149	1.24855	0.573	0.276	9.46008e-145	2	Slc26a2
Mbnl2	7.17414e-149	0.788935	0.968	0.884	1.68119e-144	2	Mbnl2
4833415N18Rik	1.28415e-148	0.622683	0.163	0.018	3.00928e-144	2	4833415N18Rik
Ehd1	1.6704e-148	0.743598	0.963	0.883	3.9144e-144	2	Ehd1
Sptan1	3.03006e-148	0.91434	0.91	0.748	7.10065e-144	2	Sptan1
Trim24	6.35279e-148	1.18745	0.697	0.414	1.48871e-143	2	Trim24
Tmem151a	2.02523e-147	1.08816	0.357	0.105	4.74593e-143	2	Tmem151a
St3gal6	2.03654e-147	1.17357	0.536	0.23	4.77243e-143	2	St3gal6
2210408F21Rik	2.63521e-147	0.745792	0.277	0.063	6.17535e-143	2	2210408F21Rik
Upp1	8.69323e-146	1.03631	0.356	0.104	2.03717e-141	2	Upp1
Ddc	1.28052e-145	1.13126	0.583	0.255	3.00077e-141	2	Ddc
Pcolce21	1.48187e-145	0.88107	0.921	0.709	3.4726e-141	2	Pcolce2
Flnb	2.01513e-145	0.792976	0.973	0.854	4.72227e-141	2	Flnb
Dock111	2.73216e-145	1.13492	0.758	0.492	6.40255e-141	2	Dock11
Sdc2	2.99263e-145	0.963603	0.801	0.538	7.01292e-141	2	Sdc2
Pi16	5.33235e-145	0.914352	0.22	0.039	1.24958e-140	2	Pi16
Dync1h1	1.48913e-144	0.792798	0.951	0.854	3.48963e-140	2	Dync1h1
Wdr6	1.68469e-144	1.1652	0.716	0.444	3.94791e-140	2	Wdr6
Slc31a2	1.74627e-144	0.976117	0.503	0.205	4.0922e-140	2	Slc31a2
Ifitm2	1.95918e-144	0.696966	0.995	0.985	4.59114e-140	2	Ifitm2
Cacna2d2	2.0621e-144	0.538303	0.122	0.008	4.83234e-140	2	Cacna2d2
Mgat4c	4.47518e-144	1.92152	0.202	0.033	1.04871e-139	2	Mgat4c
Stx7	5.44675e-144	0.850149	0.86	0.636	1.27639e-139	2	Stx7
Gpm6b	5.57235e-144	1.19199	0.55	0.237	1.30582e-139	2	Gpm6b
Slc52a3	5.73824e-144	0.734533	0.192	0.028	1.3447e-139	2	Slc52a3
Tesc	6.03797e-144	1.10586	0.176	0.024	1.41494e-139	2	Tesc
Rab1a	8.52579e-144	0.604256	0.983	0.943	1.99793e-139	2	Rab1a
Nhsl2	1.0274e-143	0.818022	0.197	0.031	2.4076e-139	2	Nhsl2
Nf2	1.04961e-143	1.13839	0.792	0.575	2.45967e-139	2	Nf2
Ndfip1	1.32579e-143	0.719988	0.977	0.941	3.10686e-139	2	Ndfip1
Mien1	1.44433e-143	0.711788	0.955	0.887	3.38464e-139	2	Mien1
Slco3a1	2.2298e-143	1.04263	0.674	0.373	5.22531e-139	2	Slco3a1
Adipor2	2.73344e-143	1.02415	0.752	0.492	6.40554e-139	2	Adipor2
Chp1	5.11916e-143	0.974202	0.786	0.537	1.19962e-138	2	Chp1
Elovl7	5.75469e-143	1.22604	0.503	0.211	1.34855e-138	2	Elovl7
Tmem18	4.30872e-142	0.98485	0.558	0.258	1.00971e-137	2	Tmem18
Mkrn1	1.09309e-141	0.776867	0.927	0.812	2.56155e-137	2	Mkrn1
Socs6	1.64163e-141	1.01426	0.845	0.652	3.847e-137	2	Socs6
Vamp5	1.80061e-141	1.42671	0.421	0.151	4.21956e-137	2	Vamp5
Tcf7l2	4.38511e-141	1.0238	0.832	0.608	1.02761e-136	2	Tcf7l2
mt-Cytb	5.66587e-141	0.543398	1	1	1.32774e-136	2	mt-Cytb
Otud7b	6.28406e-141	1.08803	0.759	0.508	1.47261e-136	2	Otud7b
Arl6ip5	2.05003e-140	0.808264	0.943	0.863	4.80403e-136	2	Arl6ip5
Als2cl	2.31723e-140	0.652852	0.202	0.034	5.43021e-136	2	Als2cl
C1s1	3.06069e-140	0.609436	0.13	0.011	7.17241e-136	2	C1s1
Dmkn	4.07022e-140	1.07805	0.169	0.022	9.53815e-136	2	Dmkn
Thrb	4.20271e-140	0.753135	0.251	0.053	9.84864e-136	2	Thrb
Gypa	4.41514e-140	0.606378	0.138	0.013	1.03464e-135	2	Gypa
Plxdc2	4.46548e-140	0.937052	0.64	0.324	1.04644e-135	2	Plxdc2
Nrd1	5.4014e-140	0.811861	0.93	0.834	1.26576e-135	2	Nrd1
Cpn1	7.97122e-140	1.55818	0.395	0.134	1.86798e-135	2	Cpn1
Pink1	9.53173e-140	0.894203	0.431	0.155	2.23366e-135	2	Pink1
S100a14	1.52467e-139	1.25288	0.123	0.009	3.57291e-135	2	S100a14
Anxa3	4.11045e-139	0.900279	0.951	0.774	9.63243e-135	2	Anxa3
Pdgfrl	7.24561e-139	0.922645	0.238	0.049	1.69794e-134	2	Pdgfrl
Fam126a	5.63604e-138	0.981409	0.729	0.447	1.32075e-133	2	Fam126a
Fbp2	5.72937e-138	0.683546	0.115	0.007	1.34262e-133	2	Fbp2
Fam110c	5.78223e-138	0.897478	0.49	0.187	1.35501e-133	2	Fam110c
Necab1	9.96188e-138	0.890004	0.215	0.039	2.33447e-133	2	Necab1
Zbtb7c1	1.10461e-137	1.05552	0.433	0.154	2.58854e-133	2	Zbtb7c
Ccnd1	3.56799e-137	0.899571	0.991	0.981	8.36124e-133	2	Ccnd1
Selenov	3.84875e-137	1.09453	0.404	0.134	9.01915e-133	2	Selenov
Glo1	4.91761e-137	0.581899	0.982	0.966	1.15239e-132	2	Glo1
Stk38	5.0619e-137	0.91146	0.79	0.53	1.18621e-132	2	Stk38
Itgbl1	5.56083e-137	0.65037	0.13	0.011	1.30313e-132	2	Itgbl1
Ano10	7.12118e-137	0.947012	0.522	0.232	1.66878e-132	2	Ano10
Pkp1	7.69734e-137	0.72607	0.181	0.027	1.80379e-132	2	Pkp1
Arf3	1.81316e-136	0.799816	0.891	0.725	4.24895e-132	2	Arf3
Ube2r2	3.03186e-136	0.631336	0.97	0.935	7.10485e-132	2	Ube2r2
P3h4	1.05794e-135	1.08945	0.788	0.567	2.47917e-131	2	P3h4
Wnk4	1.10305e-135	0.602082	0.131	0.012	2.58489e-131	2	Wnk4
Stim2	2.27163e-135	1.08898	0.623	0.338	5.32334e-131	2	Stim2
Wbp2	2.3198e-135	0.934421	0.716	0.444	5.43621e-131	2	Wbp2
Atp6ap2	3.38866e-135	0.894975	0.822	0.596	7.94098e-131	2	Atp6ap2
Irf6	3.82635e-135	0.717991	0.141	0.014	8.96667e-131	2	Irf6
Atp6v1c1	6.03846e-135	0.842044	0.929	0.825	1.41505e-130	2	Atp6v1c1
Smim14	1.19958e-134	0.86988	0.803	0.568	2.8111e-130	2	Smim14
Tle5	2.21512e-134	0.796406	0.958	0.883	5.19091e-130	2	Tle5
Plekha6	2.41736e-134	0.592354	0.165	0.022	5.66485e-130	2	Plekha6
Pik3r3	2.55152e-134	1.19486	0.425	0.163	5.97923e-130	2	Pik3r3
Fgf4	4.15155e-134	0.976013	0.249	0.054	9.72875e-130	2	Fgf4
Arf5	9.47556e-134	0.516341	0.993	0.981	2.2205e-129	2	Arf5
Gm27234	4.08157e-133	0.68181	0.158	0.02	9.56475e-129	2	Gm27234
Pde8a	5.46052e-133	1.00724	0.498	0.202	1.27962e-128	2	Pde8a
Limd2	7.49154e-133	1.21671	0.719	0.46	1.75557e-128	2	Limd2
Crebrf	1.40895e-132	0.940512	0.371	0.123	3.30172e-128	2	Crebrf
Rbp1	2.86125e-132	1.32565	0.719	0.439	6.70506e-128	2	Rbp1
Fbxo25	2.99482e-132	0.902896	0.654	0.347	7.01806e-128	2	Fbxo25
Nynrin	5.78424e-132	0.832084	0.224	0.045	1.35548e-127	2	Nynrin
Cpq	2.23693e-131	0.816972	0.323	0.092	5.24202e-127	2	Cpq
Bvht	2.8914e-131	0.987115	0.454	0.184	6.77571e-127	2	Bvht
Armcx3	3.76063e-131	0.920198	0.594	0.289	8.81265e-127	2	Armcx3
Gal3st1	3.8508e-131	0.542076	0.12	0.009	9.02395e-127	2	Gal3st1
Ptpn3	4.14488e-131	0.883092	0.348	0.11	9.71312e-127	2	Ptpn3
Apela	5.15082e-131	1.28304	0.248	0.055	1.20704e-126	2	Apela
Abhd2	6.19591e-131	1.04878	0.679	0.401	1.45195e-126	2	Abhd2
Shroom3	9.07608e-131	0.923434	0.575	0.258	2.12689e-126	2	Shroom3
Tspan17	9.70599e-131	1.06184	0.451	0.178	2.2745e-126	2	Tspan17
Ehf	9.85788e-131	1.35691	0.259	0.061	2.31009e-126	2	Ehf
Ptprf	1.4938e-130	0.989187	0.819	0.608	3.50057e-126	2	Ptprf
Fstl1	1.82087e-130	0.747978	0.967	0.861	4.26702e-126	2	Fstl1
Nhsl1	4.77017e-130	1.03882	0.457	0.187	1.11784e-125	2	Nhsl1
C1qtnf4	8.34316e-130	0.940402	0.441	0.172	1.95514e-125	2	C1qtnf4
Pdgfb	1.68492e-129	1.12188	0.335	0.103	3.94843e-125	2	Pdgfb
Nudt18	2.14835e-129	0.94576	0.413	0.155	5.03445e-125	2	Nudt18
Atp1a1	2.75143e-129	0.648743	0.986	0.943	6.4477e-125	2	Atp1a1
Tuft1	3.35086e-129	0.944534	0.385	0.133	7.85241e-125	2	Tuft1
Dyrk1b	3.55648e-129	0.702743	0.261	0.062	8.33426e-125	2	Dyrk1b
Uso1	7.76337e-129	0.848707	0.867	0.69	1.81927e-124	2	Uso1
Nbr1	8.15124e-129	0.864513	0.742	0.46	1.91016e-124	2	Nbr1
Megf91	9.99894e-129	0.909113	0.6	0.285	2.34315e-124	2	Megf9
Sprr1b	1.05874e-128	1.65099	0.243	0.055	2.48105e-124	2	Sprr1b
Lmo7	1.33099e-128	1.23932	0.418	0.157	3.11905e-124	2	Lmo7
Cltc	1.47322e-128	0.665168	0.976	0.938	3.45235e-124	2	Cltc
Adgrg6	3.28209e-128	1.02915	0.452	0.18	7.69124e-124	2	Adgrg6
Rap1gap2	7.80476e-128	1.04686	0.389	0.138	1.82897e-123	2	Rap1gap2
Dhrs1	1.01484e-127	1.25498	0.669	0.408	2.37818e-123	2	Dhrs1
Kdm7a	1.25054e-127	0.987329	0.635	0.341	2.93051e-123	2	Kdm7a
Nfatc4	2.34119e-127	0.698912	0.184	0.03	5.48633e-123	2	Nfatc4
Gm41724	4.03643e-127	1.62835	0.524	0.235	9.45896e-123	2	Gm41724
Meg3	1.28744e-126	1.26322	0.822	0.577	3.01699e-122	2	Meg3
Fam91a1	1.3536e-126	0.744722	0.936	0.813	3.17202e-122	2	Fam91a1
Marcks	2.22625e-126	0.706278	0.976	0.935	5.217e-122	2	Marcks
Capn2	3.89401e-126	0.725666	0.921	0.754	9.12522e-122	2	Capn2
Tmem37	5.05036e-126	1.40753	0.671	0.4	1.1835e-121	2	Tmem37
Shisa5	5.31818e-126	0.856175	0.78	0.533	1.24626e-121	2	Shisa5
U90926	5.52609e-126	1.88782	0.443	0.177	1.29498e-121	2	U90926
Panct2	5.93017e-126	0.512841	0.142	0.016	1.38967e-121	2	Panct2
Naxe	6.75354e-126	0.990024	0.662	0.376	1.58262e-121	2	Naxe
Ifi209	9.67368e-126	0.627899	0.153	0.02	2.26693e-121	2	Ifi209
Cstb	1.18253e-125	0.694123	0.981	0.902	2.77114e-121	2	Cstb
Nptn	2.01499e-125	0.716311	0.942	0.839	4.72194e-121	2	Nptn
Arhgef5	2.27227e-125	1.07946	0.62	0.351	5.32484e-121	2	Arhgef5
Gas6	3.77884e-125	1.22367	0.569	0.293	8.85533e-121	2	Gas6
Calr	5.58644e-125	0.543552	0.998	0.997	1.30913e-120	2	Calr
Tmbim4	1.62146e-124	0.721125	0.949	0.871	3.79973e-120	2	Tmbim4
Gm26532	2.08426e-124	1.13558	0.526	0.25	4.88425e-120	2	Gm26532
Micu11	7.2697e-124	0.909258	0.811	0.561	1.70358e-119	2	Micu1
Nmnat2	1.87344e-123	0.51181	0.135	0.015	4.39021e-119	2	Nmnat2
Acap2	1.87727e-123	0.946264	0.772	0.55	4.3992e-119	2	Acap2
Cyb5r3	2.70038e-123	0.762952	0.96	0.883	6.32807e-119	2	Cyb5r3
Crybg1	3.6199e-123	1.15612	0.28	0.077	8.48287e-119	2	Crybg1
Bcl2l1	6.4659e-123	0.944212	0.695	0.429	1.51522e-118	2	Bcl2l1
Prss12	1.21633e-122	1.03778	0.328	0.101	2.85034e-118	2	Prss12
Emp3	2.11263e-122	0.707838	0.996	0.964	4.95073e-118	2	Emp3
Cpne3	3.29102e-122	0.812174	0.909	0.778	7.71217e-118	2	Cpne3
C1qtnf1	1.2636e-121	0.607496	0.179	0.03	2.96113e-117	2	C1qtnf1
4931406P16Rik	1.33623e-121	0.780151	0.871	0.713	3.13131e-117	2	4931406P16Rik
Hagh	4.87133e-121	0.888677	0.818	0.613	1.14155e-116	2	Hagh
Fndc3b	7.46387e-121	0.837193	0.833	0.615	1.74908e-116	2	Fndc3b
Adamts7	1.10618e-120	0.846055	0.364	0.122	2.59222e-116	2	Adamts7
Rnf19a	1.10849e-120	1.07158	0.657	0.391	2.59763e-116	2	Rnf19a
Hbp1	2.09128e-120	0.979112	0.6	0.321	4.90071e-116	2	Hbp1
Abr	2.15915e-120	1.04265	0.465	0.206	5.05976e-116	2	Abr
2310046K23Rik	3.18539e-120	2.98335	0.212	0.045	7.46464e-116	2	2310046K23Rik
Itgav	3.49635e-120	0.793801	0.888	0.684	8.19335e-116	2	Itgav
She	4.38321e-120	0.992747	0.36	0.118	1.02716e-115	2	She
Arhgef12	5.37188e-120	0.777035	0.886	0.738	1.25885e-115	2	Arhgef12
Nckap1	7.40801e-120	0.647941	0.952	0.894	1.73599e-115	2	Nckap1
Impact	7.56222e-120	0.632971	0.996	0.98	1.77213e-115	2	Impact
mt-Co3	8.79328e-120	0.573627	1	1	2.06062e-115	2	mt-Co3
Sqor	2.1506e-119	0.969217	0.332	0.108	5.03972e-115	2	Sqor
Tmem14a	2.35487e-119	0.874788	0.443	0.184	5.51839e-115	2	Tmem14a
Fbn1	9.10168e-119	0.981785	0.811	0.626	2.13289e-114	2	Fbn1
Myo10	1.30814e-118	1.02174	0.801	0.583	3.06549e-114	2	Myo10
S100a1	1.39164e-118	1.00892	0.735	0.479	3.26117e-114	2	S100a1
Eno3	1.40844e-118	1.95233	0.551	0.297	3.30055e-114	2	Eno3
Plgrkt	1.62573e-118	0.899996	0.818	0.625	3.80973e-114	2	Plgrkt
Rnase4	8.51833e-118	0.815295	0.816	0.553	1.99619e-113	2	Rnase4
Dok1	1.54381e-117	0.93321	0.582	0.299	3.61775e-113	2	Dok1
Ctsa	1.65953e-117	0.857634	0.801	0.572	3.88893e-113	2	Ctsa
Parvaos	2.8922e-117	0.616837	0.131	0.015	6.77758e-113	2	Parvaos
Lamtor2	3.00017e-117	0.570832	0.979	0.953	7.03059e-113	2	Lamtor2
Ncoa7	1.19039e-116	1.09509	0.62	0.356	2.78957e-112	2	Ncoa7
Notch2	1.61697e-116	1.02178	0.739	0.501	3.78921e-112	2	Notch2
Gba	2.03301e-116	0.898212	0.549	0.282	4.76416e-112	2	Gba
Chmp3	2.50556e-116	0.573877	0.946	0.883	5.87153e-112	2	Chmp3
Dusp4	4.22173e-116	1.00475	0.754	0.52	9.89321e-112	2	Dusp4
Ift20	6.40117e-116	0.636756	0.939	0.857	1.50005e-111	2	Ift20
Chpf2	8.39141e-116	0.878314	0.505	0.237	1.96644e-111	2	Chpf2
Zfp385a	8.65422e-116	0.938325	0.706	0.448	2.02803e-111	2	Zfp385a
Npc2	1.84501e-115	0.504744	0.991	0.975	4.32361e-111	2	Npc2
Tcn2	2.61488e-115	0.712083	0.31	0.093	6.12772e-111	2	Tcn2
Sh3kbp1	3.75848e-115	0.774359	0.805	0.546	8.80762e-111	2	Sh3kbp1
Flywch2	1.22422e-114	0.756047	0.293	0.085	2.86884e-110	2	Flywch2
Gng13	1.56521e-114	0.598129	0.153	0.022	3.6679e-110	2	Gng13
Thbd	1.95188e-114	0.935447	0.305	0.091	4.57403e-110	2	Thbd
Cox14	2.22655e-114	0.60245	0.981	0.954	5.21769e-110	2	Cox14
Pls1	2.61615e-114	0.688772	0.186	0.035	6.13069e-110	2	Pls1
Snx16	3.88952e-114	1.13521	0.691	0.461	9.11471e-110	2	Snx16
2022-03-10	4.48446e-114	0.616043	0.213	0.046	1.05089e-109	2	2022-03-10
Zyg11b	7.10002e-114	0.918484	0.735	0.494	1.66382e-109	2	Zyg11b
Akap12	8.29199e-114	0.950191	0.909	0.734	1.94315e-109	2	Akap12
Haghl	9.06795e-114	0.901221	0.351	0.124	2.12498e-109	2	Haghl
Lmbr1	9.6903e-114	0.834422	0.408	0.16	2.27082e-109	2	Lmbr1
Psme2	2.08314e-113	0.855984	0.739	0.487	4.88163e-109	2	Psme2
Kctd12	2.80911e-113	1.13059	0.643	0.371	6.58287e-109	2	Kctd12
Nav1	3.46504e-113	1.01328	0.726	0.488	8.11997e-109	2	Nav1
Slc5a9	4.79165e-113	0.536	0.145	0.02	1.12288e-108	2	Slc5a9
Sqstm1	1.15814e-112	0.812733	0.925	0.786	2.71397e-108	2	Sqstm1
Gprc5a	1.20001e-112	0.99479	0.448	0.193	2.8121e-108	2	Gprc5a
B3galnt1	1.35778e-112	0.950512	0.519	0.251	3.18182e-108	2	B3galnt1
Itpr3	1.38113e-112	0.964367	0.51	0.251	3.23655e-108	2	Itpr3
Gm10522	3.05623e-112	1.14702	0.479	0.201	7.16196e-108	2	Gm10522
Scnn1a	3.07266e-112	0.539478	0.102	0.008	7.20047e-108	2	Scnn1a
Prx	3.12557e-112	0.762205	0.234	0.057	7.32447e-108	2	Prx
Cpeb4	3.7002e-112	0.876749	0.466	0.203	8.67104e-108	2	Cpeb4
Phc1	9.42422e-112	1.03694	0.486	0.23	2.20847e-107	2	Phc1
Cyld	1.01934e-111	1.01384	0.697	0.462	2.38872e-107	2	Cyld
Armcx1	1.33371e-111	1.0407	0.51	0.235	3.12541e-107	2	Armcx1
Ebp	1.38965e-111	0.940218	0.816	0.631	3.2565e-107	2	Ebp
Tgfbr2	1.78118e-111	1.0185	0.508	0.25	4.17401e-107	2	Tgfbr2
Rora	2.64076e-111	0.859037	0.262	0.072	6.18836e-107	2	Rora
Trp53inp2	3.40007e-111	0.667991	0.3	0.091	7.96773e-107	2	Trp53inp2
Nfe2l1	4.38386e-111	0.74771	0.877	0.745	1.02731e-106	2	Nfe2l1
Prxl2a	1.66733e-110	1.35916	0.59	0.338	3.90722e-106	2	Prxl2a
Chmp5	2.08816e-110	0.562456	0.963	0.915	4.89339e-106	2	Chmp5
Asap1	2.343e-110	0.854866	0.9	0.753	5.49059e-106	2	Asap1
Atp6v0a2	5.91815e-110	0.88836	0.641	0.38	1.38686e-105	2	Atp6v0a2
Lats2	6.98287e-110	0.88942	0.773	0.554	1.63637e-105	2	Lats2
Sdcbp	1.06775e-109	0.589459	0.95	0.862	2.50217e-105	2	Sdcbp
Mfsd1	1.28324e-109	0.801923	0.843	0.689	3.00713e-105	2	Mfsd1
Gm2a	1.4497e-109	0.984191	0.534	0.267	3.39722e-105	2	Gm2a
Ppp2r5b	4.34814e-109	0.752956	0.354	0.126	1.01894e-104	2	Ppp2r5b
Efnb1	7.88514e-109	1.18254	0.523	0.27	1.8478e-104	2	Efnb1
Bcap31	8.05031e-109	0.621325	0.97	0.937	1.88651e-104	2	Bcap31
Runx1t1	1.21428e-108	1.22769	0.378	0.146	2.84554e-104	2	Runx1t1
Tacc2	1.35781e-108	0.778043	0.875	0.745	3.1819e-104	2	Tacc2
Gm4208	1.87614e-108	0.761087	0.166	0.029	4.39654e-104	2	Gm4208
Rec114	2.94376e-108	0.512396	0.112	0.011	6.89841e-104	2	Rec114
B630019K06Rik	3.25075e-108	0.99013	0.365	0.137	7.61781e-104	2	B630019K06Rik
Plekhb2	3.85001e-108	0.868199	0.631	0.364	9.02212e-104	2	Plekhb2
Ptgs2	4.88782e-108	1.01895	0.656	0.384	1.14541e-103	2	Ptgs2
Serpinb6a	5.03245e-108	0.646063	0.976	0.941	1.1793e-103	2	Serpinb6a
Bmp2k	9.55908e-108	0.940063	0.716	0.461	2.24008e-103	2	Bmp2k
Garem1	9.65349e-108	0.915907	0.418	0.176	2.2622e-103	2	Garem1
Hsd17b11	1.07106e-107	0.826198	0.37	0.139	2.50993e-103	2	Hsd17b11
Bex3	1.42253e-107	0.611149	0.993	0.988	3.33357e-103	2	Bex3
Dusp8	1.48912e-107	0.865718	0.421	0.177	3.48959e-103	2	Dusp8
Fry	1.60095e-107	0.882545	0.35	0.124	3.75166e-103	2	Fry
Ifitm10	2.33079e-107	0.763495	0.245	0.065	5.46198e-103	2	Ifitm10
Col6a2	3.53664e-107	0.709761	0.222	0.053	8.28775e-103	2	Col6a2
Pcmtd1	4.278e-107	0.943182	0.621	0.37	1.00251e-102	2	Pcmtd1
Acox1	4.42035e-107	0.871945	0.535	0.276	1.03586e-102	2	Acox1
Mapre3	8.80677e-107	0.724862	0.347	0.123	2.06378e-102	2	Mapre3
Lurap1l	9.19199e-107	0.865046	0.444	0.19	2.15405e-102	2	Lurap1l
Rock2	9.3591e-107	0.808085	0.972	0.931	2.19321e-102	2	Rock2
Ackr3	9.92336e-107	0.848557	0.204	0.046	2.32544e-102	2	Ackr3
Zbtb20	1.19879e-106	1.04339	0.581	0.31	2.80925e-102	2	Zbtb20
Dctn2	1.22164e-106	0.568348	0.967	0.916	2.86279e-102	2	Dctn2
Cript	1.55367e-106	0.543241	0.957	0.915	3.64088e-102	2	Cript
Kcnk13	1.97487e-106	0.686074	0.244	0.064	4.6279e-102	2	Kcnk13
Ndufb6	2.00729e-106	0.537128	0.995	0.992	4.70388e-102	2	Ndufb6
Limk2	2.70035e-106	0.82181	0.703	0.475	6.32801e-102	2	Limk2
Nr4a1	3.05139e-106	1.07194	0.495	0.244	7.15062e-102	2	Nr4a1
Hcfc1r1	4.87097e-106	0.881223	0.84	0.654	1.14146e-101	2	Hcfc1r1
Ap3b1	5.07177e-106	0.736579	0.842	0.645	1.18852e-101	2	Ap3b1
Klhl24	6.43975e-106	0.942416	0.46	0.212	1.50909e-101	2	Klhl24
Myo6	1.15152e-105	0.876281	0.474	0.22	2.69846e-101	2	Myo6
Mavs	3.07804e-105	0.944368	0.601	0.353	7.21309e-101	2	Mavs
1700042O10Rik	4.35234e-105	0.848953	0.243	0.065	1.01993e-100	2	1700042O10Rik
Trappc11	4.49214e-105	0.61756	0.901	0.744	1.05269e-100	2	Trappc1
Pbxip1	8.8009e-105	0.806104	0.425	0.18	2.0624e-100	2	Pbxip1
Cyth3	8.96362e-105	0.918386	0.677	0.429	2.10053e-100	2	Cyth3
Sprr1a	1.10271e-104	1.46727	0.181	0.037	2.58409e-100	2	Sprr1a
2610203C22Rik	1.13614e-104	0.528769	0.151	0.025	2.66244e-100	2	2610203C22Rik
Cdh6	1.4198e-104	0.697889	0.183	0.037	3.32716e-100	2	Cdh6
Ubtd1	2.21951e-104	0.852025	0.559	0.299	5.2012e-100	2	Ubtd1
Mindy3	4.10733e-104	0.775707	0.851	0.69	9.62513e-100	2	Mindy3
Abhd17a	4.26209e-104	0.613538	0.929	0.839	9.98778e-100	2	Abhd17a
Bmper	5.78426e-104	0.828229	0.301	0.099	1.35548e-99	2	Bmper
Vstm5	6.40337e-104	0.53139	0.164	0.029	1.50057e-99	2	Vstm5
Emc9	6.71342e-104	0.838304	0.342	0.124	1.57322e-99	2	Emc9
Chst15	1.00138e-103	0.722953	0.269	0.079	2.34664e-99	2	Chst15
Carhsp1	2.44286e-103	0.595857	0.955	0.926	5.7246e-99	2	Carhsp1
Hmgcs1	3.48428e-103	1.05348	0.798	0.599	8.16506e-99	2	Hmgcs1
Ltbr	4.2743e-103	0.811232	0.526	0.266	1.00164e-98	2	Ltbr
Fnip1	5.61057e-103	0.837228	0.681	0.437	1.31478e-98	2	Fnip1
2022-03-02	6.65899e-103	0.773995	0.688	0.44	1.56047e-98	2	2022-03-02
Abcc5	6.83164e-103	0.90967	0.67	0.423	1.60093e-98	2	Abcc5
Prrx1	9.1924e-103	1.08574	0.826	0.635	2.15415e-98	2	Prrx1
Cdkn2b	1.41034e-102	1.0218	0.559	0.3	3.305e-98	2	Cdkn2b
Card19	3.34601e-102	0.925541	0.709	0.467	7.84103e-98	2	Card19
Ramp31	3.53135e-102	0.978878	0.377	0.144	8.27536e-98	2	Ramp3
Wbp1	4.17878e-102	0.758782	0.451	0.203	9.79256e-98	2	Wbp1
Nipal3	7.48998e-102	0.574051	0.199	0.045	1.7552e-97	2	Nipal3
Zfand6	1.12005e-101	0.666014	0.905	0.788	2.62473e-97	2	Zfand6
Gsk3b	1.17569e-101	0.61018	0.962	0.902	2.75511e-97	2	Gsk3b
Glb1	4.02285e-101	0.773387	0.536	0.272	9.42714e-97	2	Glb1
Ddr1	4.37319e-101	0.895431	0.528	0.27	1.02481e-96	2	Ddr1
Nat3	8.60924e-101	0.588052	0.187	0.04	2.01749e-96	2	Nat3
Vps41	8.79727e-101	0.669755	0.862	0.691	2.06155e-96	2	Vps41
Uap1l1	1.92351e-100	0.88379	0.431	0.19	4.50756e-96	2	Uap1l1
Tmcc3	6.21666e-100	0.844649	0.636	0.375	1.45681e-95	2	Tmcc3
Klc4	6.58952e-100	0.62171	0.224	0.057	1.54419e-95	2	Klc4
Kctd9	7.0557e-100	0.777475	0.651	0.399	1.65343e-95	2	Kctd9
Pcyt1b	9.20187e-100	0.768381	0.37	0.141	2.15637e-95	2	Pcyt1b
Itpripl2	9.92596e-100	0.751897	0.873	0.709	2.32605e-95	2	Itpripl2
Fras1	2.46744e-99	0.655574	0.231	0.061	5.78219e-95	2	Fras1
Plin3	2.62985e-99	0.894015	0.609	0.362	6.16278e-95	2	Plin3
Prkci	3.13932e-99	0.925994	0.698	0.488	7.35667e-95	2	Prkci
2022-03-02	8.4752e-99	0.803625	0.925	0.858	1.98608e-94	2	2022-03-02
Npy	1.31477e-98	0.968283	0.103	0.01	3.08103e-94	2	Npy
Rab4b	1.82827e-98	0.769248	0.702	0.461	4.28437e-94	2	Rab4b
Trip12	2.60714e-98	0.666888	0.908	0.786	6.10957e-94	2	Trip12
Stx5a	2.6676e-98	0.786211	0.579	0.324	6.25125e-94	2	Stx5a
Numbl	6.43947e-98	0.793824	0.64	0.386	1.50903e-93	2	Numbl
Krt19	8.51832e-98	2.31331	0.644	0.434	1.99618e-93	2	Krt19
Smarca2	2.8972e-97	0.887523	0.726	0.5	6.78929e-93	2	Smarca2
Fgf131	3.25377e-97	0.856346	0.613	0.343	7.62487e-93	2	Fgf13
Otud1	4.04428e-97	0.92446	0.342	0.131	9.47736e-93	2	Otud1
Pqlc2	5.58803e-97	0.727296	0.33	0.12	1.3095e-92	2	Pqlc2
Rnf10	6.14802e-97	0.526728	0.963	0.921	1.44073e-92	2	Rnf10
Pcdh19	7.48301e-97	0.877739	0.551	0.286	1.75357e-92	2	Pcdh19
Zkscan2	9.36316e-97	0.772325	0.266	0.081	2.19416e-92	2	Zkscan2
Anxa11	1.02427e-96	1.00105	0.533	0.292	2.40027e-92	2	Anxa11
Rcan2	1.59726e-96	0.754586	0.314	0.108	3.74301e-92	2	Rcan2
Acyp2	1.99542e-96	0.732278	0.601	0.337	4.67606e-92	2	Acyp2
Ciao3	2.91096e-96	0.867519	0.576	0.342	6.82155e-92	2	Ciao3
Dgka	3.92272e-96	0.865997	0.419	0.189	9.1925e-92	2	Dgka
Npnt1	4.16913e-96	0.804199	0.762	0.476	9.76995e-92	2	Npnt
Dcaf12l11	4.30455e-96	0.83252	0.452	0.204	1.00873e-91	2	Dcaf12l1
Tgoln1	4.51447e-96	0.748002	0.814	0.646	1.05792e-91	2	Tgoln1
Tm4sf1	4.67711e-96	0.809326	0.913	0.772	1.09603e-91	2	Tm4sf1
S100a7a	5.84809e-96	1.64533	0.341	0.132	1.37044e-91	2	S100a7a
Rab5b	1.21558e-95	0.799348	0.557	0.305	2.84859e-91	2	Rab5b
Hist1h4i	2.44664e-95	0.89154	0.853	0.733	5.73346e-91	2	Hist1h4i
Etv1	5.02047e-95	0.722561	0.238	0.067	1.1765e-90	2	Etv1
Lbh	5.04287e-95	0.701549	0.647	0.373	1.18175e-90	2	Lbh
Pou6f1	1.28534e-94	0.593933	0.245	0.07	3.01206e-90	2	Pou6f1
Fabp7	1.38668e-94	1.14103	0.183	0.041	3.24955e-90	2	Fabp7
Rragc	2.7447e-94	0.652858	0.862	0.737	6.43193e-90	2	Rragc
Thbs3	2.99151e-94	0.744476	0.325	0.121	7.01029e-90	2	Thbs3
Scarb21	3.25281e-94	0.80817	0.787	0.584	7.62264e-90	2	Scarb2
Asap2	3.55882e-94	0.894241	0.64	0.408	8.33975e-90	2	Asap2
Borcs8	4.87508e-94	0.627469	0.884	0.779	1.14243e-89	2	Borcs8
Syn3	7.15346e-94	0.761862	0.194	0.046	1.67634e-89	2	Syn3
Lmbrd1	1.19679e-93	0.79126	0.566	0.315	2.80456e-89	2	Lmbrd1
Osbpl3	1.35662e-93	0.944331	0.43	0.202	3.1791e-89	2	Osbpl3
Hck1	1.88175e-93	0.913784	0.477	0.218	4.4097e-89	2	Hck
Tmem50a	2.095e-93	0.639677	0.906	0.807	4.90942e-89	2	Tmem50a
Aass	2.3693e-93	0.635197	0.126	0.019	5.55221e-89	2	Aass
Cd34	2.38654e-93	1.28138	0.243	0.071	5.59262e-89	2	Cd34
Vgll3	4.73102e-93	0.819762	0.773	0.561	1.10867e-88	2	Vgll3
Mt4	1.56744e-92	0.649988	0.111	0.014	3.67315e-88	2	Mt4
Gmfg	1.70443e-92	0.594343	0.228	0.063	3.99417e-88	2	Gmfg
Celf41	1.92944e-92	0.823665	0.828	0.615	4.52145e-88	2	Celf4
Tagln3	2.31665e-92	0.621658	0.153	0.029	5.42883e-88	2	Tagln3
Grtp1	2.64066e-92	0.755471	0.325	0.122	6.18812e-88	2	Grtp1
Fryl	2.72954e-92	0.766274	0.705	0.466	6.3964e-88	2	Fryl
Abi1	3.83434e-92	0.654624	0.878	0.758	8.98539e-88	2	Abi1
Ptprm	4.00443e-92	0.764571	0.365	0.15	9.38398e-88	2	Ptprm
Kpna7	5.73561e-92	0.631596	0.189	0.044	1.34408e-87	2	Kpna7
Dennd1b	6.41945e-92	0.924633	0.629	0.387	1.50434e-87	2	Dennd1b
Map4k4	7.98048e-92	0.599216	0.961	0.909	1.87014e-87	2	Map4k4
Dnpep	8.13259e-92	0.751682	0.679	0.45	1.90579e-87	2	Dnpep
Dap	1.30484e-91	0.803985	0.702	0.451	3.05777e-87	2	Dap
Jkamp	1.86698e-91	0.649926	0.857	0.733	4.37508e-87	2	Jkamp
Washc5	6.59044e-91	0.695538	0.825	0.665	1.5444e-86	2	Washc5
Higd2a	7.098e-91	0.547262	0.948	0.895	1.66334e-86	2	Higd2a
Spint2	1.50059e-90	1.00118	0.477	0.245	3.51648e-86	2	Spint2
Hint3	1.61123e-90	0.799617	0.665	0.432	3.77577e-86	2	Hint3
Aim2	1.65004e-90	0.732106	0.271	0.087	3.86671e-86	2	Aim2
Pstpip1	2.54151e-90	0.738	0.171	0.038	5.95577e-86	2	Pstpip1
Msmo1	3.45674e-90	0.924945	0.841	0.693	8.10052e-86	2	Msmo1
Mink1	4.25734e-90	0.756408	0.608	0.366	9.97664e-86	2	Mink1
Rras	6.29667e-90	0.808497	0.68	0.452	1.47556e-85	2	Rras
Tbc1d24	6.45722e-90	0.928819	0.483	0.249	1.51319e-85	2	Tbc1d24
Dtna	7.44305e-90	0.841994	0.349	0.142	1.7442e-85	2	Dtna
Plet1	8.24604e-90	1.0731	0.266	0.088	1.93238e-85	2	Plet1
Ccndbp1	9.18769e-90	0.75757	0.71	0.501	2.15304e-85	2	Ccndbp1
Ell2	9.8284e-90	0.818529	0.508	0.264	2.30319e-85	2	Ell2
Nrp2	1.14548e-89	1.19064	0.663	0.459	2.68431e-85	2	Nrp2
Ugt8a	1.22902e-89	0.746495	0.199	0.051	2.88009e-85	2	Ugt8a
Evpl	1.29737e-89	0.507892	0.102	0.012	3.04026e-85	2	Evpl
Efna3	1.32197e-89	0.732816	0.283	0.097	3.0979e-85	2	Efna3
Dll3	5.2942e-89	0.636567	0.19	0.046	1.24064e-84	2	Dll3
Kremen1	6.6816e-89	0.75463	0.492	0.246	1.56577e-84	2	Kremen1
Zdhhc20	7.34076e-89	0.756636	0.805	0.631	1.72023e-84	2	Zdhhc20
Jak2	8.03959e-89	0.894162	0.42	0.2	1.884e-84	2	Jak2
Spg21	8.17954e-89	0.603505	0.914	0.873	1.91679e-84	2	Spg21
Mov10	8.42985e-89	0.666156	0.256	0.082	1.97545e-84	2	Mov10
Rhoc	1.17808e-88	0.568299	0.86	0.64	2.76072e-84	2	Rhoc
Sh3glb2	1.47046e-88	0.81971	0.744	0.567	3.44588e-84	2	Sh3glb2
Commd4	1.47079e-88	0.644975	0.896	0.814	3.44664e-84	2	Commd4
Ywhag	1.68903e-88	0.507123	0.986	0.97	3.95807e-84	2	Ywhag
Map7	5.64818e-88	0.546582	0.168	0.037	1.32359e-83	2	Map7
Bsdc1	5.88352e-88	0.772552	0.482	0.247	1.37874e-83	2	Bsdc1
AW551984	7.85539e-88	0.642201	0.142	0.026	1.84083e-83	2	AW551984
Ammecr1	8.21328e-88	0.943314	0.867	0.785	1.9247e-83	2	Ammecr1
Qsox1	1.14318e-87	0.743103	0.637	0.39	2.67892e-83	2	Qsox1
Rusc2	1.31845e-87	0.713594	0.402	0.178	3.08965e-83	2	Rusc2
Sprr2k	1.69283e-87	0.999499	0.222	0.063	3.96699e-83	2	Sprr2k
Ccdc141	2.3007e-87	0.907896	0.24	0.074	5.39146e-83	2	Ccdc141
Nucb1	2.34e-87	0.710758	0.735	0.524	5.48356e-83	2	Nucb1
Gmpr	2.48217e-87	0.981395	0.446	0.222	5.81671e-83	2	Gmpr
Krcc1	1.00548e-86	0.73482	0.77	0.59	2.35624e-82	2	Krcc1
Smurf1	1.04554e-86	0.775472	0.683	0.472	2.45012e-82	2	Smurf1
Wbp1l	1.20698e-86	0.725815	0.662	0.433	2.82843e-82	2	Wbp1l
Hint2	1.5871e-86	0.670816	0.83	0.667	3.71921e-82	2	Hint2
Gm26708	1.72882e-86	0.556924	0.163	0.035	4.05131e-82	2	Gm26708
Daam1	2.36367e-86	0.979137	0.562	0.332	5.53902e-82	2	Daam1
M1ap	2.42565e-86	0.649173	0.158	0.033	5.68426e-82	2	M1ap
Rusc1	2.63835e-86	0.697481	0.312	0.117	6.18271e-82	2	Rusc1
Xpa	2.97153e-86	0.800675	0.694	0.493	6.96348e-82	2	Xpa
Dhcr241	3.53298e-86	0.792948	0.705	0.482	8.27919e-82	2	Dhcr24
Slc28a1	4.93995e-86	0.812035	0.229	0.067	1.15763e-81	2	Slc28a1
Nbeal1	6.25576e-86	0.759678	0.614	0.372	1.46598e-81	2	Nbeal1
Slc6a4	8.42897e-86	0.692114	0.117	0.018	1.97524e-81	2	Slc6a4
Slc22a23	9.68092e-86	0.698479	0.261	0.087	2.26863e-81	2	Slc22a23
Mlx	1.21168e-85	0.700519	0.78	0.612	2.83944e-81	2	Mlx
Lamtor4	1.3564e-85	0.606684	0.937	0.895	3.17859e-81	2	Lamtor4
Jak1	4.64504e-85	0.627525	0.892	0.792	1.08852e-80	2	Jak1
Mllt3	4.86017e-85	0.874211	0.58	0.353	1.13893e-80	2	Mllt3
Crip1	4.97263e-85	1.61766	0.787	0.648	1.16529e-80	2	Crip1
Ccdc186	5.28468e-85	0.822227	0.707	0.517	1.23841e-80	2	Ccdc186
Eps8	5.42609e-85	0.926421	0.705	0.482	1.27155e-80	2	Eps8
Plekhh11	5.95974e-85	0.766789	0.546	0.281	1.39661e-80	2	Plekhh1
Anxa10	6.84089e-85	0.73448	0.115	0.017	1.60309e-80	2	Anxa10
Epas1	6.94291e-85	0.522456	0.127	0.022	1.627e-80	2	Epas1
Rnf150	7.6899e-85	0.675458	0.314	0.118	1.80205e-80	2	Rnf150
Cish	1.3345e-84	0.798601	0.346	0.143	3.12727e-80	2	Cish
Rab27b	1.38322e-84	0.702472	0.329	0.128	3.24145e-80	2	Rab27b
Psap	4.03243e-84	0.62829	0.886	0.757	9.44959e-80	2	Psap
Rab4a1	4.18945e-84	0.612617	0.865	0.729	9.81756e-80	2	Rab4a
Fgf181	6.26593e-84	0.856957	0.393	0.176	1.46836e-79	2	Fgf18
Plp21	6.37123e-84	0.559862	0.915	0.828	1.49303e-79	2	Plp2
Trappc2l	7.00431e-84	0.546466	0.941	0.898	1.64139e-79	2	Trappc2l
Elk3	8.17207e-84	0.763973	0.662	0.426	1.91504e-79	2	Elk3
Snhg11	1.35539e-83	0.78513	0.156	0.033	3.17623e-79	2	Snhg11
Rian	2.28479e-83	0.864451	0.719	0.486	5.35419e-79	2	Rian
4930523C07Rik	2.59609e-83	0.860431	0.423	0.2	6.08367e-79	2	4930523C07Rik
Strn	4.06296e-83	0.800378	0.555	0.324	9.52114e-79	2	Strn
Fdft1	5.49962e-83	0.831528	0.742	0.554	1.28878e-78	2	Fdft1
Ddt	5.72249e-83	0.7087	0.873	0.733	1.34101e-78	2	Ddt
Ak31	5.93012e-83	0.637435	0.844	0.696	1.38967e-78	2	Ak3
Ccser1	7.06504e-83	0.678189	0.204	0.056	1.65562e-78	2	Ccser1
Tmem229b	1.93199e-82	0.694531	0.322	0.124	4.52742e-78	2	Tmem229b
Fam122b1	1.99776e-82	0.952611	0.583	0.354	4.68155e-78	2	Fam122b
Rab11a	2.06639e-82	0.529386	0.928	0.889	4.84239e-78	2	Rab11a
Fam173a	2.41215e-82	0.747678	0.677	0.469	5.65262e-78	2	Fam173a
1810013L24Rik	3.1196e-82	0.717561	0.688	0.474	7.31048e-78	2	1810013L24Rik
Nagk	3.18793e-82	0.656871	0.528	0.284	7.47059e-78	2	Nagk
Samd4b	3.24469e-82	0.672415	0.854	0.736	7.6036e-78	2	Samd4b
Bmp6	4.34058e-82	0.571937	0.157	0.035	1.01717e-77	2	Bmp6
4930579C12Rik	5.29819e-82	0.824654	0.166	0.038	1.24158e-77	2	4930579C12Rik
Ccdc9b	9.51693e-82	0.729714	0.258	0.089	2.2302e-77	2	Ccdc9b
Ccdc71l	1.01057e-81	0.936122	0.675	0.474	2.36818e-77	2	Ccdc71l
Sri	1.89714e-81	0.656571	0.937	0.841	4.44575e-77	2	Sri
Washc2	2.0907e-81	0.728891	0.806	0.64	4.89936e-77	2	Washc2
Igfbp6	2.1431e-81	1.24827	0.536	0.309	5.02215e-77	2	Igfbp6
Tmem223	2.25533e-81	0.62973	0.842	0.703	5.28515e-77	2	Tmem223
Enpp5	2.6333e-81	0.523796	0.178	0.044	6.17087e-77	2	Enpp5
Sfrp11	2.80004e-81	0.762042	0.571	0.319	6.56162e-77	2	Sfrp1
Ubr4	2.84349e-81	0.611156	0.883	0.776	6.66342e-77	2	Ubr4
Aff4	6.92236e-81	0.661538	0.858	0.711	1.62219e-76	2	Aff4
Prickle2	6.93318e-81	0.502501	0.173	0.042	1.62472e-76	2	Prickle2
Lpin1	8.93941e-81	0.80937	0.499	0.268	2.09486e-76	2	Lpin1
Natd1	1.68042e-80	0.566836	0.228	0.07	3.93789e-76	2	Natd1
Hopx	2.78158e-80	0.958183	0.195	0.054	6.51835e-76	2	Hopx
Tex264	3.44648e-80	0.610773	0.829	0.687	8.07647e-76	2	Tex264
Slc12a6	3.84286e-80	0.677887	0.445	0.217	9.00536e-76	2	Slc12a6
C1ql3	4.13485e-80	0.935276	0.342	0.142	9.68961e-76	2	C1ql3
Fdps	4.22536e-80	0.725152	0.89	0.782	9.90171e-76	2	Fdps
Dpp7	7.46956e-80	0.739853	0.407	0.196	1.75042e-75	2	Dpp7
Kdm5b	7.90281e-80	0.790568	0.73	0.545	1.85194e-75	2	Kdm5b
Srgap11	8.42472e-80	0.685469	0.616	0.362	1.97425e-75	2	Srgap1
Snx6	9.2341e-80	0.558596	0.953	0.928	2.16392e-75	2	Snx6
F11r	9.39443e-80	0.926623	0.531	0.305	2.20149e-75	2	F11r
Ctnnd2	1.00618e-79	0.802141	0.395	0.187	2.35788e-75	2	Ctnnd2
Pold4	1.32134e-79	0.689328	0.709	0.474	3.09644e-75	2	Pold4
Rtn3	1.41849e-79	0.547053	0.943	0.863	3.32409e-75	2	Rtn3
Sema3c	1.79545e-79	0.850817	0.668	0.466	4.20745e-75	2	Sema3c
Nipal2	1.84845e-79	0.530924	0.153	0.034	4.33166e-75	2	Nipal2
Calcoco1	2.23191e-79	0.661771	0.3	0.116	5.23027e-75	2	Calcoco1
Ppt1	3.30509e-79	0.715291	0.585	0.361	7.74515e-75	2	Ppt1
Snrk	4.20469e-79	0.739443	0.471	0.25	9.85326e-75	2	Snrk
Cxcl141	5.11344e-79	0.828866	0.385	0.17	1.19828e-74	2	Cxcl14
Adap11	7.17058e-79	0.516598	0.678	0.353	1.68035e-74	2	Adap1
Gpr50	7.19863e-79	0.985043	0.125	0.023	1.68693e-74	2	Gpr50
Kdm3a	8.50661e-79	0.723755	0.436	0.218	1.99344e-74	2	Kdm3a
Pdgfa	8.62212e-79	0.757857	0.868	0.732	2.02051e-74	2	Pdgfa
Golph3l1	1.23035e-78	0.720501	0.598	0.348	2.88321e-74	2	Golph3l
Litaf	1.68397e-78	0.804276	0.736	0.543	3.94621e-74	2	Litaf
Bcas3	2.78669e-78	0.689286	0.382	0.174	6.53033e-74	2	Bcas3
Trim8	3.45882e-78	0.69743	0.736	0.548	8.10539e-74	2	Trim8
Chic1	4.49853e-78	0.713912	0.334	0.141	1.05419e-73	2	Chic1
Tle4	6.81579e-78	0.86262	0.666	0.462	1.59721e-73	2	Tle4
Car2	8.42596e-78	1.29509	0.368	0.173	1.97454e-73	2	Car2
Myl7	1.17448e-77	0.578	0.128	0.024	2.75228e-73	2	Myl7
Cavin3	3.94132e-77	0.732424	0.869	0.734	9.23608e-73	2	Cavin3
Cln5	4.25227e-77	0.67811	0.698	0.486	9.96477e-73	2	Cln5
Tsc22d1	5.50301e-77	0.568081	0.901	0.771	1.28958e-72	2	Tsc22d1
Fuca1	5.88723e-77	0.625058	0.833	0.688	1.37961e-72	2	Fuca1
Tor3a	7.94899e-77	0.64903	0.295	0.114	1.86277e-72	2	Tor3a
Fosl2	8.57707e-77	0.921213	0.625	0.416	2.00995e-72	2	Fosl2
Nfe2l3	8.69014e-77	0.658559	0.227	0.072	2.03645e-72	2	Nfe2l3
Ngef	9.35103e-77	0.53347	0.182	0.049	2.19132e-72	2	Ngef
Pik3r1	1.08693e-76	0.674449	0.603	0.364	2.54711e-72	2	Pik3r1
Gm10638	1.27067e-76	0.562158	0.189	0.052	2.97769e-72	2	Gm10638
Cbfa2t3	1.31215e-76	0.561721	0.184	0.049	3.0749e-72	2	Cbfa2t3
Paxx	1.48558e-76	0.616906	0.356	0.156	3.48131e-72	2	Paxx
Becn1	1.56155e-76	0.565306	0.862	0.746	3.65933e-72	2	Becn1
2310022B05Rik	1.91631e-76	0.691403	0.829	0.691	4.49068e-72	2	2310022B05Rik
Snca	2.07927e-76	0.656675	0.224	0.071	4.87257e-72	2	Snca
Sec23a	2.46088e-76	0.667582	0.702	0.5	5.76682e-72	2	Sec23a
Lasp1	3.34636e-76	0.559211	0.863	0.724	7.84187e-72	2	Lasp1
Golga4	3.82918e-76	0.730979	0.751	0.572	8.9733e-72	2	Golga4
Tesk1	4.0106e-76	0.731587	0.529	0.305	9.39843e-72	2	Tesk1
Fam76a	4.31044e-76	0.710913	0.711	0.514	1.01011e-71	2	Fam76a
Zbtb7b	5.24612e-76	0.715927	0.416	0.206	1.22938e-71	2	Zbtb7b
Mettl27	1.03633e-75	0.609906	0.225	0.072	2.42854e-71	2	Mettl27
Crybg3	1.13078e-75	0.912692	0.514	0.296	2.64986e-71	2	Crybg3
Cited4	1.60158e-75	0.53301	0.115	0.02	3.75314e-71	2	Cited4
Krt17	1.66787e-75	2.36759	0.14	0.03	3.90848e-71	2	Krt17
Rb11	2.0393e-75	0.611132	0.747	0.498	4.77889e-71	2	Rb1
Ccng2	3.42305e-75	0.555366	0.219	0.068	8.02158e-71	2	Ccng2
Dock51	4.23702e-75	0.666588	0.743	0.557	9.92904e-71	2	Dock5
Rnf208	5.01801e-75	0.689069	0.179	0.048	1.17592e-70	2	Rnf208
Crip2	5.7311e-75	0.529232	0.988	0.966	1.34303e-70	2	Crip2
Wasf2	8.68985e-75	0.531955	0.93	0.877	2.03638e-70	2	Wasf2
H2-D1	1.03149e-74	0.753241	0.673	0.466	2.4172e-70	2	H2-D1
Wdr81	1.25637e-74	0.669917	0.31	0.126	2.94417e-70	2	Wdr81
[truncated: 3,815 more rows]

## Sheet: Day 6 (cluster 0-7)
Gene name	p_val	avg_log2FC	pct.1	pct.2	p_val_adj	cluster #	gene
Smagp	0	2.48569	0.751	0.104	0	0	Smagp		Cluster 0	Name	P-value	Adjusted p-value	Odds Ratio	Combined score	marker list
Shisa8	0	2.39787	0.914	0.177	0	0	Shisa8			Pluripotent Stem Cells	1.979e-21	3.147e-19	8.15	388.3	PIF1;SUV39H2;BLM;NUP107;SET;KDM1A;CCNF;CDCA7;GMPS;BUB1B;MCM10;SLC7A3;CHAF1A;PPAT;SALL4;CHEK1;FBXO5;HNRNPA1;BUB1;GINS1;HELLS;RFC3;NPM1;RFC4;PARP1;CDC7;CDC6;TERF1;PAICS;NDC80;POU5F1;TICRR;SGO1;CCNA2;CENPF;MSH2;NASP;CENPH;NCL;MCM3;ALPL;MCM4;NANOG;AUNIP;MAD2L1
Plek2	0	2.32027	0.791	0.135	0	0	Plek2
Stmn2	0	2.31493	0.996	0.44	0	0	Stmn2
Nusap1	0	2.31336	0.821	0.212	0	0	Nusap1
2610318N02Rik	0	2.29699	0.84	0.153	0	0	2610318N02Rik
Bex4	0	2.17768	0.96	0.38	0	0	Bex4
Tdh	0	2.06754	0.774	0.13	0	0	Tdh
Slc7a3	0	2.0274	0.885	0.2	0	0	Slc7a3
Tubb3	0	2.00558	0.892	0.264	0	0	Tubb3
Aurka	0	1.99539	0.905	0.355	0	0	Aurka
Uchl1	0	1.98526	0.948	0.36	0	0	Uchl1
Tgm2	0	1.98185	0.843	0.179	0	0	Tgm2
Fah	0	1.91662	0.932	0.382	0	0	Fah
Plk1	0	1.90785	0.86	0.278	0	0	Plk1
Bex2	0	1.88751	0.843	0.222	0	0	Bex2
Ccnb1	0	1.86764	0.952	0.426	0	0	Ccnb1
Dkkl1	0	1.84277	0.639	0.116	0	0	Dkkl1
Epcam	0	1.83562	0.643	0.13	0	0	Epcam
Palm3	0	1.81698	0.557	0.088	0	0	Palm3
Gch1	0	1.76709	0.731	0.164	0	0	Gch1
Barx2	0	1.76567	0.56	0.1	0	0	Barx2
4930550L24Rik	0	1.75237	0.415	0.053	0	0	4930550L24Rik
Haus8	0	1.71368	0.865	0.346	0	0	Haus8
Phox2a	0	1.70551	0.496	0.061	0	0	Phox2a
Hmgb2	0	1.69674	0.999	0.689	0	0	Hmgb2
Acot1	0	1.68894	0.786	0.262	0	0	Acot1
Fetub	0	1.68746	0.855	0.188	0	0	Fetub
Tppp3	0	1.68408	0.699	0.158	0	0	Tppp3
Cdc20	0	1.65196	0.985	0.613	0	0	Cdc20
Bex1	0	1.6489	0.968	0.439	0	0	Bex1
Gmnn	0	1.64809	0.927	0.452	0	0	Gmnn
Mcm6	0	1.64392	0.947	0.503	0	0	Mcm6
Pclaf	0	1.63912	0.988	0.537	0	0	Pclaf
Pycard	0	1.63149	0.729	0.177	0	0	Pycard
Pcna	0	1.62015	0.977	0.647	0	0	Pcna
L1td1	0	1.6168	0.552	0.089	0	0	L1td1
Fdps	0	1.61518	0.966	0.571	0	0	Fdps
Hat1	0	1.61395	0.932	0.484	0	0	Hat1
Avil	0	1.61388	0.779	0.146	0	0	Avil
Tspan7	0	1.60367	0.737	0.189	0	0	Tspan7
Rfc4	0	1.60302	0.874	0.376	0	0	Rfc4
Prim1	0	1.60301	0.783	0.25	0	0	Prim1
Crmp1	0	1.59987	0.52	0.076	0	0	Crmp1
Mcm7	0	1.59792	0.89	0.435	0	0	Mcm7
Fabp5	0	1.58545	0.996	0.81	0	0	Fabp5
Kif22	0	1.58378	0.783	0.258	0	0	Kif22
Ggh	0	1.56864	0.877	0.391	0	0	Ggh
Tspan13	0	1.56861	0.744	0.236	0	0	Tspan13
Nup43	0	1.56144	0.894	0.428	0	0	Nup43
Racgap1	0	1.5539	0.839	0.319	0	0	Racgap1
Rdm1	0	1.55099	0.816	0.274	0	0	Rdm1
Cdc45	0	1.54852	0.56	0.102	0	0	Cdc45
Cdca8	0	1.53948	0.964	0.464	0	0	Cdca8
Lrrc42	0	1.52748	0.923	0.483	0	0	Lrrc42
H1f0	0	1.5081	0.897	0.508	0	0	H1f0
Tom1l1	0	1.50579	0.853	0.364	0	0	Tom1l1
Hirip3	0	1.49547	0.613	0.151	0	0	Hirip3
Ngfr	0	1.48638	0.579	0.099	0	0	Ngfr
Cyp2s1	0	1.48594	0.452	0.07	0	0	Cyp2s1
Sapcd2	0	1.48132	0.681	0.185	0	0	Sapcd2
S100a16	0	1.47856	0.96	0.376	0	0	S100a16
Cyp4f39	0	1.476	0.724	0.147	0	0	Cyp4f39
Fam49a	0	1.47522	0.758	0.216	0	0	Fam49a
Anxa8	0	1.47417	0.905	0.33	0	0	Anxa8
Spc24	0	1.47313	0.934	0.475	0	0	Spc24
Ube2c	0	1.46612	0.991	0.668	0	0	Ube2c
Mcm5	0	1.46512	0.874	0.383	0	0	Mcm5
Ddah2	0	1.46012	0.913	0.412	0	0	Ddah2
Stmn1	0	1.45625	0.995	0.761	0	0	Stmn1
Dnajc21	0	1.44193	0.921	0.481	0	0	Dnajc21
Tacc3	0	1.4415	0.733	0.251	0	0	Tacc3
Hmces	0	1.43336	0.928	0.454	0	0	Hmces
Mapk13	0	1.41497	0.765	0.247	0	0	Mapk13
Melk	0	1.41152	0.588	0.142	0	0	Melk
Elovl7	0	1.41131	0.622	0.147	0	0	Elovl7
Shisa3	0	1.40433	0.509	0.085	0	0	Shisa3
Mrpl47	0	1.3985	0.885	0.437	0	0	Mrpl47
Cdk1	0	1.39842	0.914	0.541	0	0	Cdk1
Tigar	0	1.39011	0.816	0.371	0	0	Tigar
Acat2	0	1.38239	0.79	0.347	0	0	Acat2
Rad51ap1	0	1.38176	0.7	0.23	0	0	Rad51ap1
Itpk1	0	1.37777	0.74	0.236	0	0	Itpk1
Terf1	0	1.37672	0.748	0.3	0	0	Terf1
Cdca5	0	1.3745	0.601	0.17	0	0	Cdca5
Cxcl14	0	1.37435	0.582	0.093	0	0	Cxcl14
Obsl1	0	1.37336	0.72	0.256	0	0	Obsl1
Pcolce2	0	1.37105	0.803	0.293	0	0	Pcolce2
Cth	0	1.36787	0.913	0.427	0	0	Cth
Utp11	0	1.36248	0.993	0.826	0	0	Utp11
Hck	0	1.35664	0.376	0.046	0	0	Hck
Ccna2	0	1.3566	0.941	0.442	0	0	Ccna2
Svbp	0	1.35552	0.942	0.599	0	0	Svbp
Homer2	0	1.35109	0.835	0.282	0	0	Homer2
Exosc2	0	1.34806	0.749	0.294	0	0	Exosc2
Nasp	0	1.34479	0.966	0.572	0	0	Nasp
Pbk	0	1.34438	0.776	0.279	0	0	Pbk
Ppat	0	1.34345	0.782	0.364	0	0	Ppat
Ly6g6f	0	1.34309	0.402	0.051	0	0	Ly6g6f
Uhrf1	0	1.33789	0.788	0.31	0	0	Uhrf1
Rad51	0	1.33298	0.758	0.272	0	0	Rad51
Pllp	0	1.33129	0.503	0.095	0	0	Pllp
Dmrtc2	0	1.33031	0.56	0.117	0	0	Dmrtc2
Exosc8	0	1.3197	0.966	0.655	0	0	Exosc8
Rpa2	0	1.31778	0.818	0.374	0	0	Rpa2
Tubb4b	0	1.31766	0.996	0.89	0	0	Tubb4b
Wdr5	0	1.29788	0.881	0.437	0	0	Wdr5
Nipsnap3b	0	1.27471	0.797	0.341	0	0	Nipsnap3b
Maz	0	1.27138	0.844	0.448	0	0	Maz
Vbp1	0	1.27125	0.961	0.64	0	0	Vbp1
Exosc7	0	1.25478	0.942	0.621	0	0	Exosc7
Yars	0	1.25414	0.865	0.485	0	0	Yars
Cdca3	0	1.25007	0.969	0.529	0	0	Cdca3
Gcat	0	1.24618	0.957	0.624	0	0	Gcat
Ahsg	0	1.2402	0.533	0.104	0	0	Ahsg
Pmvk	0	1.23829	0.84	0.392	0	0	Pmvk
Dnph1	0	1.23676	0.937	0.547	0	0	Dnph1
Krt8	0	1.22794	0.898	0.383	0	0	Krt8
Fdft1	0	1.22044	0.826	0.38	0	0	Fdft1
Asns	0	1.21918	0.977	0.776	0	0	Asns
Nefl	0	1.21765	0.661	0.159	0	0	Nefl
Ruvbl2	0	1.21183	0.984	0.753	0	0	Ruvbl2
Pttg1	0	1.20121	0.945	0.636	0	0	Pttg1
Lap3	0	1.19093	0.975	0.733	0	0	Lap3
Dpy30	0	1.18882	0.998	0.885	0	0	Dpy30
Hspa14	0	1.18722	0.885	0.516	0	0	Hspa14
Blmh	0	1.18015	0.947	0.621	0	0	Blmh
Micu1	0	1.17271	0.802	0.331	0	0	Micu1
Snrpa1	0	1.16712	0.996	0.843	0	0	Snrpa1
Uba2	0	1.15277	0.962	0.689	0	0	Uba2
Rrm1	0	1.15233	0.905	0.527	0	0	Rrm1
Uchl3	0	1.14402	0.993	0.828	0	0	Uchl3
Ppid	0	1.14102	0.973	0.749	0	0	Ppid
Rpf2	0	1.1336	0.935	0.62	0	0	Rpf2
Ddx39	0	1.12671	0.992	0.862	0	0	Ddx39
Cks2	0	1.111	0.993	0.813	0	0	Cks2
Cct3	0	1.10871	0.998	0.938	0	0	Cct3
Tuba1b	0	1.1068	1	0.972	0	0	Tuba1b
Adsl	0	1.10514	0.96	0.683	0	0	Adsl
Nars	0	1.10293	0.98	0.835	0	0	Nars
Pa2g4	0	1.09857	0.999	0.911	0	0	Pa2g4
Tubb2b	0	1.09528	0.949	0.464	0	0	Tubb2b
Prps1	0	1.08951	0.953	0.652	0	0	Prps1
Sae1	0	1.0831	0.974	0.753	0	0	Sae1
Nsmce4a	0	1.08159	0.942	0.612	0	0	Nsmce4a
Tsfm	0	1.06917	0.94	0.634	0	0	Tsfm
2022-03-02	0	1.0505	0.991	0.787	0	0	2022-03-02
Ebna1bp2	0	1.04884	0.991	0.843	0	0	Ebna1bp2
Sfn	0	1.04276	0.677	0.186	0	0	Sfn
Ncl	0	1.04262	1	0.976	0	0	Ncl
Adh5	0	1.0372	0.984	0.812	0	0	Adh5
Gars	0	1.03699	0.986	0.88	0	0	Gars
Srsf7	0	1.02797	0.996	0.864	0	0	Srsf7
Mrpl40	0	1.02713	0.951	0.689	0	0	Mrpl40
Nol7	0	1.0183	0.988	0.811	0	0	Nol7
Prelid3b	0	1.01756	0.973	0.772	0	0	Prelid3b
Sod2	0	1.01723	0.996	0.879	0	0	Sod2
Cenpa	0	1.01295	0.977	0.582	0	0	Cenpa
Akr1b3	0	1.01211	0.996	0.894	0	0	Akr1b3
Rrm2	0	0.998789	0.988	0.712	0	0	Rrm2
Dut	0	0.994836	0.991	0.799	0	0	Dut
Brix1	0	0.985507	0.971	0.788	0	0	Brix1
Eif2s1	0	0.984051	0.994	0.878	0	0	Eif2s1
Hspd1	0	0.983211	1	0.985	0	0	Hspd1
Cops7a	0	0.978514	0.99	0.854	0	0	Cops7a
Tagln2	0	0.972625	1	0.956	0	0	Tagln2
Eef1e1	0	0.961199	0.991	0.834	0	0	Eef1e1
Eif3d	0	0.959791	0.988	0.868	0	0	Eif3d
Fbl	0	0.951651	0.991	0.877	0	0	Fbl
Anp32a	0	0.94266	0.987	0.827	0	0	Anp32a
Psma1	0	0.941947	0.992	0.86	0	0	Psma1
Cct6a	0	0.936607	0.999	0.935	0	0	Cct6a
Nsun2	0	0.934723	0.985	0.835	0	0	Nsun2
Pycr2	0	0.933862	0.984	0.807	0	0	Pycr2
Carnmt1	0	0.921138	0.982	0.787	0	0	Carnmt1
Lrrfip1	0	0.920649	0.976	0.826	0	0	Lrrfip1
Cct5	0	0.918186	0.999	0.962	0	0	Cct5
Cct8	0	0.917054	0.995	0.945	0	0	Cct8
Cacybp	0	0.908343	0.999	0.91	0	0	Cacybp
Hnrnpa1	0	0.904563	1	0.958	0	0	Hnrnpa1
Syngr2	0	0.903392	0.983	0.805	0	0	Syngr2
Impdh2	0	0.893832	0.999	0.909	0	0	Impdh2
Ube2s	0	0.881985	1	0.981	0	0	Ube2s
Psmd14	0	0.869027	0.982	0.81	0	0	Psmd14
Cct7	0	0.853973	0.998	0.963	0	0	Cct7
Pcsk1n	0	0.85261	0.69	0.183	0	0	Pcsk1n
Uqcrc1	0	0.850064	0.999	0.956	0	0	Uqcrc1
U2af1	0	0.849266	0.996	0.922	0	0	U2af1
Ywhaq	0	0.84868	1	0.967	0	0	Ywhaq
Ppa1	0	0.844415	0.993	0.86	0	0	Ppa1
Napa	0	0.836068	0.988	0.872	0	0	Napa
Cnih4	0	0.83473	0.995	0.902	0	0	Cnih4
Rsl1d1	0	0.827223	0.991	0.889	0	0	Rsl1d1
Vdac1	0	0.824251	0.997	0.947	0	0	Vdac1
Set	0	0.821993	1	0.985	0	0	Set
Hnrnpf	0	0.819521	1	0.981	0	0	Hnrnpf
Eif6	0	0.815202	0.997	0.939	0	0	Eif6
Hsp90aa1	0	0.811844	1	0.993	0	0	Hsp90aa1
Ran	0	0.810798	1	0.993	0	0	Ran
Ssrp1	0	0.808752	0.988	0.862	0	0	Ssrp1
Eif4a1	0	0.806393	1	0.998	0	0	Eif4a1
Prmt1	0	0.805179	1	0.945	0	0	Prmt1
Tomm40	0	0.802196	0.997	0.893	0	0	Tomm40
Serbp1	0	0.775063	1	0.993	0	0	Serbp1
H2afz	0	0.77405	1	0.991	0	0	H2afz
Snrpd1	0	0.770251	0.998	0.896	0	0	Snrpd1
Cnbp	0	0.762419	1	0.965	0	0	Cnbp
Tmem147	0	0.754244	0.997	0.948	0	0	Tmem147
Park7	0	0.753766	0.998	0.916	0	0	Park7
Gsta4	0	0.750833	0.894	0.377	0	0	Gsta4
Aldh3a1	0	0.735467	0.716	0.215	0	0	Aldh3a1
Tubb5	0	0.720889	1	0.995	0	0	Tubb5
Npm1	0	0.697911	1	0.999	0	0	Npm1
C1qbp	0	0.684668	0.999	0.967	0	0	C1qbp
Rpl7a	0	0.670147	1	0.994	0	0	Rpl7a
Atp5f1	0	0.63069	0.999	0.978	0	0	Atp5f1
Uqcrfs1	0	0.629461	0.998	0.958	0	0	Uqcrfs1
Ranbp1	0	0.608654	1	0.987	0	0	Ranbp1
Eef1d	0	0.59204	1	0.985	0	0	Eef1d
Rpl5	0	0.586704	1	0.998	0	0	Rpl5
Rpl22l1	0	0.58282	1	0.998	0	0	Rpl22l1
Chaf1b	5.37827e-308	1.2992	0.713	0.263	1.05081e-303	0	Chaf1b
Gtpbp4	1.57619e-307	0.925255	0.973	0.787	3.07955e-303	0	Gtpbp4
Emp2	3.97093e-307	1.07055	0.816	0.319	7.75841e-303	0	Emp2
Trappc1	1.17828e-306	1.03865	0.968	0.754	2.30213e-302	0	Trappc1
Cited1	1.60027e-306	1.47594	0.518	0.118	3.12661e-302	0	Cited1
Calm1	6.62424e-306	0.698674	1	0.995	1.29424e-301	0	Calm1
Shcbp1	3.22129e-305	1.27698	0.59	0.163	6.29375e-301	0	Shcbp1
Ccnb2	6.71892e-305	1.12272	0.911	0.442	1.31274e-300	0	Ccnb2
Bzw2	8.40337e-305	0.941651	0.975	0.762	1.64185e-300	0	Bzw2
Sumo3	9.88237e-305	0.817732	0.985	0.849	1.93082e-300	0	Sumo3
Snx1	4.14452e-304	1.26612	0.781	0.351	8.09756e-300	0	Snx1
Nup93	9.75245e-304	1.23844	0.82	0.405	1.90543e-299	0	Nup93
Kif20a	4.38437e-303	1.35162	0.621	0.186	8.56617e-299	0	Kif20a
Snrnp40	1.13275e-302	0.992831	0.947	0.666	2.21318e-298	0	Snrnp40
Kif2c	1.45841e-302	1.33377	0.544	0.134	2.84945e-298	0	Kif2c
Anp32b	1.56973e-302	0.711213	0.999	0.957	3.06694e-298	0	Anp32b
Tpx2	4.21421e-302	1.18254	0.824	0.371	8.23372e-298	0	Tpx2
Elavl2	6.65414e-302	1.27383	0.513	0.113	1.30009e-297	0	Elavl2
Paics	1.57411e-301	0.966137	0.962	0.727	3.0755e-297	0	Paics
Bcas2	6.38337e-301	0.739044	0.993	0.889	1.24718e-296	0	Bcas2
Ube2t	7.59539e-301	1.33267	0.719	0.283	1.48399e-296	0	Ube2t
Cct2	6.1727e-299	0.638748	0.999	0.96	1.20602e-294	0	Cct2
Epop	2.48874e-297	1.08651	0.904	0.501	4.86251e-293	0	Epop
Birc5	2.80041e-296	0.979822	0.973	0.536	5.47145e-292	0	Birc5
Eif3g	3.38178e-296	0.675097	0.997	0.944	6.60732e-292	0	Eif3g
Orc6	6.37406e-296	1.12452	0.913	0.576	1.24536e-291	0	Orc6
Ruvbl1	4.58642e-295	0.993808	0.948	0.691	8.96096e-291	0	Ruvbl1
1700019D03Rik	4.40736e-294	1.24737	0.391	0.056	8.61109e-290	0	1700019D03Rik
Rbm8a	1.5467e-293	0.75138	0.995	0.905	3.02195e-289	0	Rbm8a
Timm50	6.0956e-292	0.931138	0.952	0.735	1.19096e-287	0	Timm50
Eya2	1.79803e-291	1.3177	0.396	0.06	3.51299e-287	0	Eya2
Smu1	4.89714e-291	1.14204	0.888	0.545	9.56802e-287	0	Smu1
Cd9	1.57242e-290	0.505728	0.998	0.879	3.07219e-286	0	Cd9
Rcc1	3.81654e-290	1.12868	0.864	0.471	7.45676e-286	0	Rcc1
Tmed1	1.10212e-289	1.09997	0.904	0.599	2.15333e-285	0	Tmed1
Dctpp1	1.25936e-289	0.796373	0.997	0.867	2.46053e-285	0	Dctpp1
Nop56	2.51584e-289	0.898874	0.983	0.808	4.91544e-285	0	Nop56
Fkbp3	7.03931e-289	0.751155	0.996	0.906	1.37534e-284	0	Fkbp3
Dpysl5	1.76934e-288	1.22616	0.408	0.066	3.45694e-284	0	Dpysl5
Sfr1	2.45904e-288	0.669328	0.998	0.936	4.80447e-284	0	Sfr1
Dgat2	3.96274e-287	1.47342	0.71	0.289	7.74239e-283	0	Dgat2
Snrpd3	1.1552e-286	0.743005	0.995	0.892	2.25702e-282	0	Snrpd3
Cops4	4.63692e-286	0.811424	0.978	0.81	9.05961e-282	0	Cops4
Slc25a3	1.34531e-285	0.512219	1	0.994	2.62847e-281	0	Slc25a3
Cdc6	4.25146e-285	1.29363	0.468	0.098	8.3065e-281	0	Cdc6
Rnps1	4.86714e-285	0.82076	0.979	0.824	9.50942e-281	0	Rnps1
Mfsd13a	1.16034e-284	1.16879	0.522	0.121	2.26707e-280	0	Mfsd13a
Ccdc61	4.72817e-284	1.18963	0.648	0.213	9.23791e-280	0	Ccdc61
Prr13	7.92969e-284	0.848638	0.975	0.773	1.5493e-279	0	Prr13
Nmd3	7.94481e-283	1.09567	0.891	0.564	1.55226e-278	0	Nmd3
Map4k1	1.5638e-282	1.3028	0.661	0.231	3.05536e-278	0	Map4k1
Psmd7	2.48478e-282	0.644131	1	0.976	4.85476e-278	0	Psmd7
Hnrnpc	5.73078e-282	0.713232	0.992	0.92	1.11968e-277	0	Hnrnpc
Lig1	1.19628e-281	1.03293	0.868	0.447	2.33729e-277	0	Lig1
Uchl5	2.98286e-280	0.983174	0.93	0.635	5.82792e-276	0	Uchl5
Bola1	3.60247e-280	0.925499	0.961	0.736	7.0385e-276	0	Bola1
Csrp2	1.40926e-279	1.12437	0.796	0.368	2.75342e-275	0	Csrp2
Psat1	2.22433e-278	0.84	0.991	0.862	4.34589e-274	0	Psat1
Grpel1	8.0881e-278	0.751437	0.988	0.879	1.58025e-273	0	Grpel1
Pmf1	7.81225e-277	1.05971	0.877	0.481	1.52636e-272	0	Pmf1
Stip1	9.21163e-277	0.87857	0.96	0.742	1.79977e-272	0	Stip1
Bcat1	2.90814e-276	0.984784	0.942	0.618	5.68193e-272	0	Bcat1
Bid	3.30142e-276	1.06734	0.885	0.512	6.45032e-272	0	Bid
Mad2l1	9.66914e-276	1.15843	0.774	0.335	1.88916e-271	0	Mad2l1
G3bp1	1.86708e-275	0.704988	0.996	0.904	3.6479e-271	0	G3bp1
Snrpc	6.14673e-275	0.749326	0.983	0.858	1.20095e-270	0	Snrpc
Rtca	9.23416e-275	0.962659	0.936	0.685	1.80417e-270	0	Rtca
Larp1b	4.28995e-274	1.18988	0.803	0.416	8.3817e-270	0	Larp1b
Eif5a	4.94901e-274	0.549407	1	0.998	9.66938e-270	0	Eif5a
Mphosph10	7.03601e-274	1.13925	0.88	0.546	1.3747e-269	0	Mphosph10
Ltv1	4.4561e-273	1.14183	0.829	0.461	8.70633e-269	0	Ltv1
Pfdn4	7.66044e-273	0.753591	0.988	0.875	1.4967e-268	0	Pfdn4
Gemin2	2.25754e-272	1.21367	0.726	0.314	4.41078e-268	0	Gemin2
Atp5a1	2.558e-272	0.600896	0.999	0.983	4.99782e-268	0	Atp5a1
Idh3a	4.57721e-272	0.886963	0.964	0.75	8.94296e-268	0	Idh3a
Uqcrc2	1.66787e-271	0.753632	0.986	0.868	3.25869e-267	0	Uqcrc2
Prelid2	2.00743e-271	1.19663	0.807	0.411	3.92212e-267	0	Prelid2
Mybl2	3.31039e-271	1.02413	0.825	0.377	6.46784e-267	0	Mybl2
Dhfr	7.7955e-271	1.18591	0.71	0.287	1.52309e-266	0	Dhfr
Hnrnpa2b1	8.13529e-271	0.620322	0.998	0.964	1.58947e-266	0	Hnrnpa2b1
Idi1	1.8924e-270	1.27045	0.611	0.199	3.69736e-266	0	Idi1
Pbdc1	3.93594e-270	0.973367	0.933	0.685	7.69003e-266	0	Pbdc1
Tmpo	6.80091e-270	0.945373	0.93	0.573	1.32876e-265	0	Tmpo
Anp32e	1.57997e-269	0.902698	0.959	0.684	3.08695e-265	0	Anp32e
Asf1b	2.32808e-269	1.16117	0.727	0.295	4.5486e-265	0	Asf1b
Mboat1	2.65199e-269	1.22017	0.56	0.162	5.18146e-265	0	Mboat1
Cs	3.78971e-269	0.777917	0.976	0.805	7.40434e-265	0	Cs
Umps	4.85396e-269	1.02587	0.907	0.569	9.48368e-265	0	Umps
Psph	4.10877e-268	1.04729	0.933	0.658	8.02771e-264	0	Psph
Gm20625	9.98838e-268	1.18981	0.328	0.039	1.95153e-263	0	Gm20625
Taf10	2.34638e-267	0.645056	0.994	0.924	4.58436e-263	0	Taf10
Pno1	7.40503e-266	0.928987	0.957	0.725	1.44679e-261	0	Pno1
Snrnp25	7.92827e-266	0.917706	0.952	0.722	1.54902e-261	0	Snrnp25
Mthfd2	2.49684e-265	0.872437	0.979	0.767	4.87832e-261	0	Mthfd2
Lyar	7.42343e-265	0.783984	0.999	0.843	1.45039e-260	0	Lyar
Cenpu	2.54754e-263	1.19621	0.554	0.161	4.97739e-259	0	Cenpu
Orai1	3.32635e-263	1.03987	0.817	0.387	6.49903e-259	0	Orai1
Cisd1	5.08454e-261	0.686578	0.991	0.882	9.93417e-257	0	Cisd1
Gins2	7.81686e-261	1.12882	0.818	0.436	1.52726e-256	0	Gins2
Fhl1	1.76641e-260	0.903627	0.757	0.31	3.45122e-256	0	Fhl1
Naa20	4.31636e-260	0.866348	0.97	0.771	8.4333e-256	0	Naa20
Pfkp	1.80109e-259	1.10545	0.824	0.44	3.51896e-255	0	Pfkp
Tead2	1.16192e-258	1.00577	0.884	0.525	2.27016e-254	0	Tead2
Glud1	1.57648e-258	0.77755	0.98	0.84	3.08012e-254	0	Glud1
Tm2d3	6.10934e-258	0.998439	0.887	0.562	1.19364e-253	0	Tm2d3
Aarsd1	8.02503e-258	0.959834	0.917	0.626	1.56793e-253	0	Aarsd1
Mars	2.04914e-256	1.09099	0.837	0.484	4.0036e-252	0	Mars
Prmt5	8.83826e-255	1.04892	0.871	0.527	1.72682e-250	0	Prmt5
Ssna1	1.94827e-254	0.794472	0.972	0.831	3.80652e-250	0	Ssna1
Rangap1	3.44049e-254	0.901035	0.932	0.658	6.72204e-250	0	Rangap1
Tk1	3.54464e-254	1.01006	0.847	0.41	6.92551e-250	0	Tk1
Cdca7	3.64861e-254	1.08007	0.791	0.369	7.12866e-250	0	Cdca7
Hdgf	4.68238e-254	0.538385	0.999	0.978	9.14842e-250	0	Hdgf
Dhcr7	7.99635e-254	1.17814	0.588	0.19	1.56233e-249	0	Dhcr7
Msmo1	4.85759e-253	1.07713	0.815	0.41	9.49075e-249	0	Msmo1
Mrpl12	7.11161e-253	0.635482	0.997	0.918	1.38947e-248	0	Mrpl12
Barx1	2.10814e-252	1.30045	0.233	0.011	4.11888e-248	0	Barx1
Gsr	2.34929e-252	0.851591	0.965	0.711	4.59005e-248	0	Gsr
Kat8	3.65054e-251	1.16551	0.669	0.266	7.13243e-247	0	Kat8
Mrto4	5.81013e-251	0.795946	0.975	0.784	1.13518e-246	0	Mrto4
Cct4	2.32902e-250	0.547815	1	0.984	4.55043e-246	0	Cct4
Gng2	2.95217e-250	1.1093	0.803	0.42	5.76796e-246	0	Gng2
Rpp30	2.98417e-250	0.955356	0.907	0.579	5.83047e-246	0	Rpp30
Rpl7l1	3.09242e-250	0.83366	0.96	0.773	6.04196e-246	0	Rpl7l1
Faap24	3.36771e-250	1.20942	0.689	0.283	6.57982e-246	0	Faap24
Phgdh	1.02823e-249	0.686646	0.998	0.908	2.00896e-245	0	Phgdh
Psmc4	1.04529e-249	0.750611	0.98	0.824	2.04229e-245	0	Psmc4
Tars	1.80699e-249	1.07112	0.871	0.558	3.53049e-245	0	Tars
Mcm3	1.99355e-249	1.11648	0.756	0.347	3.895e-245	0	Mcm3
Nup37	3.31265e-249	1.02792	0.846	0.453	6.47225e-245	0	Nup37
Ola1	5.85601e-249	0.797989	0.966	0.792	1.14415e-244	0	Ola1
Esx1	7.03366e-249	1.41405	0.28	0.028	1.37424e-244	0	Esx1
Got1	9.36734e-249	0.945322	0.903	0.599	1.83019e-244	0	Got1
Tubb2a	1.15104e-248	0.835935	0.859	0.413	2.2489e-244	0	Tubb2a
Fam25c	1.16413e-248	0.841648	0.576	0.166	2.27447e-244	0	Fam25c
Gm10522	1.5704e-248	1.14204	0.374	0.063	3.06826e-244	0	Gm10522
Knstrn	2.06595e-248	1.0506	0.802	0.368	4.03645e-244	0	Knstrn
Nolc1	2.74612e-248	0.800219	0.979	0.777	5.36538e-244	0	Nolc1
Gart	5.78318e-248	0.937011	0.928	0.635	1.12992e-243	0	Gart
Bspry	6.25951e-248	1.27062	0.499	0.133	1.22298e-243	0	Bspry
Utp18	2.58263e-247	0.994068	0.878	0.534	5.04594e-243	0	Utp18
Crabp2	3.3713e-247	0.784651	0.652	0.222	6.58684e-243	0	Crabp2
Ddx39b	5.47722e-247	0.915766	0.948	0.719	1.07014e-242	0	Ddx39b
Ssb	2.2534e-246	0.72634	0.986	0.857	4.4027e-242	0	Ssb
Shmt2	7.91815e-246	0.973781	0.921	0.639	1.54705e-241	0	Shmt2
Mrpl18	1.6116e-245	0.662925	0.992	0.9	3.14875e-241	0	Mrpl18
Noc4l	2.89288e-244	1.02986	0.846	0.499	5.65211e-240	0	Noc4l
Med21	2.4147e-243	0.778259	0.966	0.808	4.71785e-239	0	Med21
Ppp5c	4.54982e-243	0.82368	0.952	0.719	8.88944e-239	0	Ppp5c
Mcrs1	6.72444e-243	0.879974	0.933	0.646	1.31382e-238	0	Mcrs1
Hnrnpk	4.27368e-242	0.562778	0.998	0.979	8.34991e-238	0	Hnrnpk
Nup85	5.22224e-242	1.05131	0.799	0.407	1.02032e-237	0	Nup85
Tyms	7.83515e-242	0.938109	0.868	0.496	1.53083e-237	0	Tyms
Haus5	1.10924e-241	1.14658	0.467	0.119	2.16723e-237	0	Haus5
Eif4a3	1.91392e-241	0.904939	0.932	0.665	3.73942e-237	0	Eif4a3
Hprt	1.24679e-240	0.701408	0.988	0.874	2.43597e-236	0	Hprt
Apobec3	1.831e-240	1.1524	0.586	0.196	3.57742e-236	0	Apobec3
Hpdl	9.97354e-240	1.21148	0.466	0.12	1.94863e-235	0	Hpdl
Rell1	1.17822e-239	1.02881	0.72	0.299	2.30201e-235	0	Rell1
Rbm3	1.5602e-239	0.514444	1	0.988	3.04832e-235	0	Rbm3
Krtdap	2.7756e-239	1.50947	0.532	0.163	5.42297e-235	0	Krtdap
Nop58	5.31934e-239	0.809763	0.971	0.75	1.03929e-234	0	Nop58
Magoh	6.79075e-239	0.838815	0.954	0.74	1.32678e-234	0	Magoh
Pitpnb	2.2883e-238	1.01586	0.841	0.474	4.47089e-234	0	Pitpnb
Rpp40	3.29276e-238	1.11207	0.714	0.319	6.4334e-234	0	Rpp40
Plp2	3.37367e-237	0.820071	0.952	0.725	6.59148e-233	0	Plp2
Grtp1	4.12799e-237	1.16666	0.41	0.088	8.06527e-233	0	Grtp1
Cenph	6.67917e-237	1.04562	0.703	0.289	1.30498e-232	0	Cenph
Lef1	1.3321e-236	1.10504	0.385	0.075	2.60265e-232	0	Lef1
Dkc1	1.91433e-236	0.90784	0.914	0.578	3.74021e-232	0	Dkc1
Cyc1	2.65794e-236	0.564453	0.999	0.951	5.19307e-232	0	Cyc1
Mcm2	2.68749e-236	1.08256	0.749	0.347	5.25082e-232	0	Mcm2
N4bp3	2.6954e-236	1.16811	0.451	0.112	5.26626e-232	0	N4bp3
Cdt1	1.04495e-235	1.09581	0.758	0.359	2.04163e-231	0	Cdt1
Sephs2	1.62579e-235	1.0255	0.827	0.443	3.17646e-231	0	Sephs2
Psma2	1.74923e-235	0.550784	0.999	0.963	3.41765e-231	0	Psma2
Chchd4	2.40793e-235	0.745594	0.984	0.799	4.70461e-231	0	Chchd4
Wdr43	1.43611e-234	0.869112	0.943	0.687	2.80588e-230	0	Wdr43
Mrpl15	1.87953e-234	0.698157	0.986	0.851	3.67223e-230	0	Mrpl15
Map7d2	4.53053e-234	1.08926	0.566	0.18	8.85175e-230	0	Map7d2
Dcps	6.03876e-234	0.965373	0.863	0.497	1.17985e-229	0	Dcps
Ppif	8.42226e-234	1.1217	0.8	0.432	1.64554e-229	0	Ppif
Gmps	1.39705e-233	0.945753	0.893	0.582	2.72955e-229	0	Gmps
Pim1	3.2172e-233	1.1283	0.613	0.223	6.28577e-229	0	Pim1
Rfc5	3.22041e-233	0.915756	0.887	0.509	6.29204e-229	0	Rfc5
Rbbp7	4.27746e-233	0.727101	0.979	0.835	8.35729e-229	0	Rbbp7
Mphosph8	4.39246e-233	0.898617	0.92	0.672	8.58199e-229	0	Mphosph8
Gins1	5.7413e-233	1.14631	0.513	0.152	1.12174e-228	0	Gins1
Chst13	1.01651e-232	1.14707	0.308	0.043	1.98606e-228	0	Chst13
Fkbp4	3.21555e-232	0.619572	1	0.92	6.28254e-228	0	Fkbp4
Leo1	3.06997e-231	1.08416	0.751	0.368	5.99811e-227	0	Leo1
Aadac	1.13349e-230	1.12773	0.309	0.043	2.21461e-226	0	Aadac
Chchd10	1.7016e-230	0.887589	0.958	0.631	3.32458e-226	0	Chchd10
Dnajc9	2.68248e-229	0.888116	0.904	0.568	5.24102e-225	0	Dnajc9
Ckap2l	3.44002e-229	1.20047	0.551	0.179	6.72112e-225	0	Ckap2l
Rfc2	4.49041e-229	0.881071	0.904	0.596	8.77336e-225	0	Rfc2
Pak1ip1	7.31749e-229	0.852641	0.928	0.674	1.42969e-224	0	Pak1ip1
Sf3b2	9.9928e-229	0.646083	0.99	0.895	1.95239e-224	0	Sf3b2
Hikeshi	1.50844e-228	0.770198	0.967	0.791	2.9472e-224	0	Hikeshi
Sgk3	1.87514e-228	1.09764	0.372	0.072	3.66364e-224	0	Sgk3
Clns1a	3.13469e-228	0.686561	0.986	0.836	6.12456e-224	0	Clns1a
Smc4	2.34562e-227	1.02985	0.892	0.611	4.58287e-223	0	Smc4
Banf1	6.95395e-227	0.571866	0.999	0.951	1.35866e-222	0	Banf1
Farsb	1.25942e-226	0.911824	0.905	0.63	2.46066e-222	0	Farsb
Psmg4	2.93205e-226	0.795666	0.955	0.725	5.72863e-222	0	Psmg4
Acot7	6.07718e-226	0.699881	0.972	0.797	1.18736e-221	0	Acot7
Dnajc8	6.66589e-226	0.615497	0.992	0.908	1.30238e-221	0	Dnajc8
Sf3a3	1.24762e-225	0.939001	0.862	0.523	2.4376e-221	0	Sf3a3
Ap1s3	2.50651e-225	1.13092	0.47	0.128	4.89723e-221	0	Ap1s3
Ctsc	4.0934e-225	0.953977	0.677	0.271	7.99768e-221	0	Ctsc
E130309D02Rik	6.91472e-225	0.971547	0.801	0.415	1.351e-220	0	E130309D02Rik
Eif4h	8.82489e-225	0.631745	0.988	0.901	1.72421e-220	0	Eif4h
Nr0b1	1.04547e-224	1.11765	0.289	0.038	2.04264e-220	0	Nr0b1
Poldip2	1.20095e-224	0.678561	0.986	0.837	2.34641e-220	0	Poldip2
Vrk1	2.99201e-224	1.07335	0.702	0.319	5.8458e-220	0	Vrk1
Rnd2	6.63211e-224	1.09043	0.543	0.174	1.29578e-219	0	Rnd2
Trip13	8.43776e-223	1.04689	0.722	0.324	1.64857e-218	0	Trip13
Scrn1	1.16354e-222	0.869462	0.622	0.21	2.27333e-218	0	Scrn1
Mettl1	5.00461e-222	0.969709	0.842	0.505	9.77801e-218	0	Mettl1
Pkmyt1	6.09557e-222	1.0749	0.451	0.118	1.19095e-217	0	Pkmyt1
Mdh1	6.9095e-222	0.712694	0.983	0.842	1.34998e-217	0	Mdh1
Lbr	8.67256e-222	1.04287	0.635	0.243	1.69445e-217	0	Lbr
Pold2	2.27379e-221	0.768845	0.968	0.724	4.44254e-217	0	Pold2
Slc3a2	3.35273e-221	0.742063	0.978	0.882	6.55057e-217	0	Slc3a2
Zdhhc12	4.51719e-221	0.914927	0.834	0.45	8.82568e-217	0	Zdhhc12
Tpd52l2	9.96412e-221	0.714683	0.965	0.816	1.94679e-216	0	Tpd52l2
Adap1	1.37627e-220	1.02065	0.352	0.064	2.68896e-216	0	Adap1
Enoph1	1.46183e-220	1.02183	0.767	0.396	2.85612e-216	0	Enoph1
Tomm34	2.50523e-220	0.998406	0.786	0.421	4.89472e-216	0	Tomm34
Sigirr	2.67899e-220	1.08969	0.461	0.122	5.23421e-216	0	Sigirr
Snu13	3.14968e-220	0.530719	1	0.973	6.15384e-216	0	Snu13
Hars	1.19673e-219	0.925807	0.871	0.561	2.33817e-215	0	Hars
Atad3a	1.34098e-219	0.793275	0.944	0.677	2.62001e-215	0	Atad3a
Dlgap5	2.32593e-219	1.09376	0.39	0.086	4.54441e-215	0	Dlgap5
Ncapg	2.50207e-219	1.10143	0.476	0.133	4.88854e-215	0	Ncapg
Sgo2a	3.18705e-219	1.174	0.474	0.137	6.22685e-215	0	Sgo2a
Hpcal1	6.17797e-219	0.830515	0.923	0.655	1.20705e-214	0	Hpcal1
Ptcd2	1.08515e-218	0.982887	0.788	0.405	2.12017e-214	0	Ptcd2
Seh1l	2.26359e-218	0.971352	0.859	0.537	4.42259e-214	0	Seh1l
Eif3m	1.4154e-217	0.541101	0.995	0.952	2.76541e-213	0	Eif3m
Psmc6	3.80383e-217	0.696601	0.975	0.841	7.43193e-213	0	Psmc6
Rnaseh2a	2.61801e-216	0.862146	0.921	0.652	5.11507e-212	0	Rnaseh2a
Ilf2	1.00033e-215	0.851772	0.913	0.644	1.95444e-211	0	Ilf2
Samm50	8.09096e-215	0.695821	0.974	0.811	1.58081e-210	0	Samm50
Dcaf13	9.98838e-215	0.979958	0.801	0.44	1.95153e-210	0	Dcaf13
Rtcb	1.06386e-214	0.742325	0.961	0.761	2.07857e-210	0	Rtcb
Nudt21	4.56846e-214	0.575244	0.999	0.928	8.92587e-210	0	Nudt21
Aunip	5.19474e-214	1.14394	0.512	0.164	1.01495e-209	0	Aunip
Lsm3	1.94057e-212	0.774433	0.949	0.679	3.79148e-208	0	Lsm3
Kcnab3	2.68158e-212	1.07842	0.278	0.037	5.23927e-208	0	Kcnab3
Mboat2	4.37227e-212	0.932286	0.564	0.185	8.54254e-208	0	Mboat2
Hdac1	4.5773e-212	0.783244	0.935	0.694	8.94313e-208	0	Hdac1
Crcp	7.34907e-212	1.0224	0.771	0.408	1.43586e-207	0	Crcp
Vwa1	6.84007e-211	1.24664	0.285	0.04	1.33641e-206	0	Vwa1
Mkrn1	3.43482e-210	0.766421	0.931	0.672	6.71095e-206	0	Mkrn1
Dhrs13	6.05479e-210	1.00746	0.639	0.262	1.18299e-205	0	Dhrs13
Setd6	7.58836e-210	0.950135	0.801	0.457	1.48261e-205	0	Setd6
Tipin	1.00686e-209	0.760871	0.96	0.714	1.96721e-205	0	Tipin
Dhodh	1.24008e-209	0.933527	0.853	0.517	2.42286e-205	0	Dhodh
Noc2l	2.0846e-209	0.76221	0.955	0.712	4.0729e-205	0	Noc2l
Klf3	3.06427e-209	0.996453	0.775	0.385	5.98696e-205	0	Klf3
Tmem33	6.27892e-209	0.771453	0.945	0.733	1.22678e-204	0	Tmem33
Tmem35a	9.09304e-209	1.00964	0.487	0.141	1.7766e-204	0	Tmem35a
1700037H04Rik	1.56858e-208	0.853668	0.883	0.592	3.06468e-204	0	1700037H04Rik
Sms	5.13502e-208	0.769749	0.955	0.682	1.00328e-203	0	Sms
Ddx27	6.36588e-208	0.830374	0.918	0.62	1.24376e-203	0	Ddx27
Incenp	7.6919e-208	1.09817	0.684	0.311	1.50284e-203	0	Incenp
Cenpf	7.94447e-208	1.11951	0.649	0.263	1.55219e-203	0	Cenpf
Ctnnbl1	1.96916e-207	0.971693	0.784	0.426	3.84735e-203	0	Ctnnbl1
Gtf2f1	2.25347e-207	0.873129	0.874	0.566	4.40282e-203	0	Gtf2f1
Scn8a	1.0461e-206	0.975522	0.244	0.026	2.04388e-202	0	Scn8a
Hnrnpd	1.28706e-206	0.771411	0.94	0.669	2.51466e-202	0	Hnrnpd
Scarb2	1.30922e-205	0.848775	0.852	0.499	2.55795e-201	0	Scarb2
Mrps25	2.53313e-205	0.735606	0.953	0.764	4.94923e-201	0	Mrps25
Eif2b1	1.45076e-204	0.861757	0.888	0.602	2.83449e-200	0	Eif2b1
Psma6	3.03091e-204	0.59737	0.99	0.896	5.92179e-200	0	Psma6
Pak4	6.04636e-204	0.994976	0.566	0.203	1.18134e-199	0	Pak4
Srm	8.538e-204	0.626568	0.998	0.93	1.66815e-199	0	Srm
Atic	1.89136e-202	0.913508	0.864	0.549	3.69535e-198	0	Atic
Tmem246	8.21257e-202	1.05265	0.427	0.114	1.60457e-197	0	Tmem246
Idh2	9.82147e-201	0.771401	0.949	0.725	1.91892e-196	0	Idh2
Klhl3	1.267e-200	1.18107	0.226	0.021	2.47546e-196	0	Klhl3
Nfe2l3	3.42255e-200	0.947929	0.349	0.071	6.68698e-196	0	Nfe2l3
Msh2	7.4515e-200	1.03743	0.583	0.225	1.45587e-195	0	Msh2
Mospd3	1.37522e-199	0.93304	0.814	0.47	2.68691e-195	0	Mospd3
Ezh2	2.15418e-199	0.831674	0.89	0.562	4.20885e-195	0	Ezh2
A430005L14Rik	1.27843e-198	0.992931	0.805	0.488	2.49781e-194	0	A430005L14Rik
Smn1	5.84695e-198	0.812123	0.903	0.63	1.14238e-193	0	Smn1
Wdr4	8.15853e-198	0.962278	0.761	0.401	1.59401e-193	0	Wdr4
Urah	2.10034e-197	0.93052	0.454	0.126	4.10364e-193	0	Urah
Mcm10	1.82442e-196	1.03927	0.425	0.117	3.56455e-192	0	Mcm10
Dnttip2	1.93727e-196	0.930732	0.862	0.573	3.78504e-192	0	Dnttip2
Slbp	2.57265e-196	0.967751	0.867	0.588	5.02644e-192	0	Slbp
Nif3l1	2.6701e-196	0.9807	0.778	0.432	5.21685e-192	0	Nif3l1
Ccdc9	2.82493e-196	1.0509	0.596	0.243	5.51934e-192	0	Ccdc9
Tspan14	4.47716e-196	0.983634	0.412	0.107	8.74747e-192	0	Tspan14
Ddx56	2.24308e-195	0.799948	0.906	0.626	4.38253e-191	0	Ddx56
Tmem109	3.23547e-195	0.874093	0.843	0.532	6.32146e-191	0	Tmem109
Mrps18b	8.27704e-195	0.770371	0.939	0.735	1.61717e-190	0	Mrps18b
Tpm3	3.38769e-194	0.675914	0.963	0.794	6.61887e-190	0	Tpm3
Eif4e2	4.17573e-194	0.529676	0.99	0.925	8.15855e-190	0	Eif4e2
Hmmr	5.1549e-194	1.01224	0.648	0.269	1.00716e-189	0	Hmmr
Adprhl2	7.46642e-194	0.911626	0.816	0.492	1.45879e-189	0	Adprhl2
Nop9	1.71308e-193	0.840685	0.864	0.551	3.34701e-189	0	Nop9
Rbmxl1	2.8422e-193	0.789181	0.929	0.666	5.5531e-189	0	Rbmxl1
Nsfl1c	4.31754e-193	0.827821	0.891	0.627	8.43561e-189	0	Nsfl1c
Tubg1	3.92704e-192	0.83444	0.868	0.56	7.67265e-188	0	Tubg1
Tuba1c	5.00969e-192	0.936178	0.839	0.529	9.78794e-188	0	Tuba1c
Zc3hc1	9.1392e-192	0.931921	0.763	0.415	1.78562e-187	0	Zc3hc1
Med4	1.58323e-191	0.9214	0.8	0.464	3.09331e-187	0	Med4
Naa10	3.36557e-191	0.660617	0.977	0.778	6.57565e-187	0	Naa10
Mrps31	1.04935e-190	0.972171	0.722	0.366	2.05022e-186	0	Mrps31
Nabp2	1.3785e-190	0.691185	0.961	0.767	2.69331e-186	0	Nabp2
Aldh18a1	1.0714e-189	0.976166	0.717	0.358	2.09331e-185	0	Aldh18a1
Oip5	2.36168e-187	0.965649	0.372	0.092	4.61425e-183	0	Oip5
Mapt	2.43913e-187	1.04092	0.258	0.037	4.76557e-183	0	Mapt
Eif4e	2.60953e-187	0.598338	0.986	0.881	5.09851e-183	0	Eif4e
Ngdn	4.02501e-187	0.855456	0.858	0.563	7.86406e-183	0	Ngdn
Rrp7a	9.5181e-187	0.758875	0.922	0.656	1.85965e-182	0	Rrp7a
Mrps22	1.30546e-186	0.921232	0.779	0.44	2.5506e-182	0	Mrps22
Mrpl46	4.79684e-186	0.842992	0.851	0.553	9.37207e-182	0	Mrpl46
Ifrd2	1.31794e-185	0.75522	0.918	0.598	2.575e-181	0	Ifrd2
Emg1	1.42543e-185	0.500651	0.999	0.945	2.78501e-181	0	Emg1
Rbmx2	3.49525e-185	0.89597	0.765	0.411	6.82902e-181	0	Rbmx2
Crb3	1.49219e-184	0.997108	0.435	0.123	2.91543e-180	0	Crb3
Gnl3	2.7928e-184	0.672061	0.974	0.816	5.45657e-180	0	Gnl3
Adat2	3.22464e-184	0.941813	0.757	0.42	6.30031e-180	0	Adat2
Bub1b	4.39539e-184	0.922205	0.548	0.201	8.58772e-180	0	Bub1b
Sars	4.99699e-184	0.6568	0.965	0.812	9.76311e-180	0	Sars
Ndc80	9.01037e-184	1.00204	0.38	0.098	1.76045e-179	0	Ndc80
Aurkb	1.4562e-183	1.04572	0.637	0.28	2.84512e-179	0	Aurkb
Dnajc11	4.88875e-183	0.883134	0.783	0.44	9.55164e-179	0	Dnajc11
Mrps34	2.03165e-182	0.696915	0.946	0.769	3.96944e-178	0	Mrps34
Foxd1	3.17933e-182	0.995078	0.3	0.057	6.21177e-178	0	Foxd1
2210016F16Rik	5.70723e-182	0.84433	0.816	0.47	1.11508e-177	0	2210016F16Rik
Clpp	8.9726e-182	0.592361	0.981	0.875	1.75307e-177	0	Clpp
Nuf2	1.25299e-181	0.957907	0.496	0.167	2.44809e-177	0	Nuf2
Ly6g6d	1.61568e-181	0.973268	0.257	0.038	3.15671e-177	0	Ly6g6d
Kif20b	2.17099e-181	1.00089	0.469	0.15	4.24168e-177	0	Kif20b
Ube2v2	2.71738e-181	0.635623	0.976	0.818	5.30921e-177	0	Ube2v2
Nxt1	3.71973e-181	0.8417	0.855	0.551	7.26761e-177	0	Nxt1
Ndufaf3	3.83877e-181	0.831187	0.748	0.378	7.50018e-177	0	Ndufaf3
Med19	4.52145e-181	0.838547	0.84	0.529	8.83402e-177	0	Med19
Exosc3	6.87412e-181	0.938679	0.741	0.403	1.34307e-176	0	Exosc3
Sf3b6	7.04725e-181	0.61874	0.977	0.842	1.37689e-176	0	Sf3b6
Rfc1	1.35894e-180	0.782222	0.878	0.582	2.6551e-176	0	Rfc1
Nkd2	1.82182e-180	0.917167	0.338	0.076	3.55947e-176	0	Nkd2
Snrnp70	7.01659e-180	0.582326	0.985	0.892	1.3709e-175	0	Snrnp70
Cdca2	1.43433e-179	1.03055	0.516	0.188	2.8024e-175	0	Cdca2
Ppil1	1.61288e-179	0.733284	0.922	0.663	3.15125e-175	0	Ppil1
Hspbp1	3.19547e-179	0.820624	0.815	0.492	6.24332e-175	0	Hspbp1
Polr1c	8.41523e-179	0.673782	0.969	0.8	1.64417e-174	0	Polr1c
Mcm4	1.77529e-178	0.941646	0.635	0.279	3.46856e-174	0	Mcm4
Dscc1	8.09856e-178	0.964132	0.38	0.1	1.5823e-173	0	Dscc1
Tdp2	1.61638e-177	0.906357	0.768	0.441	3.15809e-173	0	Tdp2
Wdr74	4.61999e-177	0.73867	0.932	0.694	9.02654e-173	0	Wdr74
Lrwd1	5.34832e-177	0.947844	0.691	0.342	1.04495e-172	0	Lrwd1
Grb10	5.70595e-177	0.859462	0.232	0.029	1.11483e-172	0	Grb10
Pwp1	1.23175e-176	0.893258	0.792	0.47	2.4066e-172	0	Pwp1
Psmb7	1.25404e-176	0.523923	0.989	0.922	2.45015e-172	0	Psmb7
Mrpl35	1.31441e-176	0.60497	0.971	0.84	2.56809e-172	0	Mrpl35
Tex30	1.39545e-176	0.790393	0.859	0.536	2.72643e-172	0	Tex30
Fbxo5	3.78052e-176	1.03251	0.534	0.201	7.38638e-172	0	Fbxo5
Ramp3	2.18786e-175	0.753931	0.469	0.15	4.27463e-171	0	Ramp3
Krt13	4.58329e-175	0.668109	0.439	0.128	8.95482e-171	0	Krt13
Spout1	1.13767e-174	0.886163	0.772	0.431	2.22279e-170	0	Spout1
Cdca4	1.56112e-174	0.90716	0.725	0.38	3.05012e-170	0	Cdca4
Wdr55	1.60441e-174	0.804334	0.858	0.55	3.13469e-170	0	Wdr55
Itgb3bp	1.75625e-174	0.921246	0.693	0.348	3.43136e-170	0	Itgb3bp
Snw1	4.60092e-174	0.698593	0.942	0.736	8.98928e-170	0	Snw1
Parp1	4.83098e-174	0.778922	0.875	0.549	9.43877e-170	0	Parp1
Ccdc92	1.08518e-173	0.973912	0.44	0.139	2.12023e-169	0	Ccdc92
Pmm1	2.9352e-173	0.518936	0.998	0.941	5.73479e-169	0	Pmm1
Chtf18	3.07854e-173	0.961684	0.395	0.111	6.01485e-169	0	Chtf18
Mtmr11	7.76308e-173	0.907899	0.445	0.137	1.51675e-168	0	Mtmr11
Xrn2	1.66582e-172	0.691183	0.941	0.729	3.25467e-168	0	Xrn2
Pifo	5.34676e-172	0.855942	0.211	0.024	1.04465e-167	0	Pifo
Pdha1	6.37275e-172	0.653311	0.964	0.798	1.24511e-167	0	Pdha1
Atp6v1c2	7.47149e-172	0.928852	0.265	0.045	1.45978e-167	0	Atp6v1c2
Lsm5	8.08779e-172	0.564063	0.992	0.851	1.58019e-167	0	Lsm5
Psmc1	1.38684e-171	0.649684	0.96	0.796	2.70962e-167	0	Psmc1
Rac3	1.70816e-171	0.933637	0.721	0.384	3.33741e-167	0	Rac3
Ppp2r1a	1.88956e-171	0.668474	0.933	0.724	3.69183e-167	0	Ppp2r1a
Ung	2.0038e-171	0.922802	0.732	0.381	3.91502e-167	0	Ung
Grin2b	2.68353e-171	0.886612	0.233	0.032	5.24309e-167	0	Grin2b
Sdhb	2.77605e-171	0.506973	0.994	0.931	5.42385e-167	0	Sdhb
Snx5	3.03545e-171	0.600087	0.984	0.88	5.93067e-167	0	Snx5
Bub3	8.32646e-171	0.759452	0.952	0.804	1.62682e-166	0	Bub3
Prxl2a	1.29211e-170	0.808131	0.662	0.302	2.52453e-166	0	Prxl2a
Nt5c3	1.31871e-170	0.824661	0.787	0.449	2.57649e-166	0	Nt5c3
Mtfr1	1.85824e-170	0.798609	0.844	0.54	3.63063e-166	0	Mtfr1
Tcof1	2.12196e-170	0.711341	0.873	0.535	4.14589e-166	0	Tcof1
Nudc	2.38381e-170	0.527562	0.994	0.901	4.65749e-166	0	Nudc
Cks1b	2.99364e-170	0.530189	0.996	0.882	5.84898e-166	0	Cks1b
Spint2	6.50775e-170	0.539614	0.913	0.558	1.27148e-165	0	Spint2
Tnfrsf13c	8.49446e-170	0.913418	0.224	0.029	1.65965e-165	0	Tnfrsf13c
Sf3b4	1.10317e-169	0.693555	0.948	0.76	2.15537e-165	0	Sf3b4
Bdh1	2.65115e-169	0.946295	0.483	0.168	5.17981e-165	0	Bdh1
Surf2	2.65217e-169	0.805682	0.863	0.568	5.18182e-165	0	Surf2
Rpa1	2.77397e-169	0.863623	0.748	0.399	5.41978e-165	0	Rpa1
Lad1	2.84574e-169	0.929267	0.394	0.109	5.56e-165	0	Lad1
Gemin6	9.41188e-169	0.82873	0.79	0.442	1.83889e-164	0	Gemin6
Hnrnpm	9.70566e-169	0.714209	0.934	0.735	1.89629e-164	0	Hnrnpm
Hmgb1	1.56876e-168	0.542295	0.996	0.892	3.06505e-164	0	Hmgb1
Tmem97	2.01311e-168	0.670308	0.948	0.712	3.9332e-164	0	Tmem97
Nup54	2.57306e-168	0.945818	0.54	0.217	5.02725e-164	0	Nup54
Rae1	6.33757e-168	0.672569	0.942	0.729	1.23824e-163	0	Rae1
Mrpl22	7.97033e-168	0.658251	0.948	0.749	1.55724e-163	0	Mrpl22
Bud23	1.367e-167	0.765977	0.862	0.573	2.67085e-163	0	Bud23
Npm3	1.45488e-167	0.520537	0.998	0.926	2.84254e-163	0	Npm3
Thoc6	3.58164e-167	0.918848	0.699	0.363	6.99781e-163	0	Thoc6
Cers4	3.89813e-167	0.907051	0.6	0.26	7.61616e-163	0	Cers4
Ino80e	4.01536e-167	0.740559	0.888	0.627	7.8452e-163	0	Ino80e
Ciapin1	4.4488e-167	0.638612	0.961	0.81	8.69207e-163	0	Ciapin1
Med8	4.85063e-167	0.816702	0.817	0.52	9.47717e-163	0	Med8
Dtd1	5.25871e-167	0.677699	0.929	0.655	1.02745e-162	0	Dtd1
Spc25	9.85613e-167	0.772773	0.811	0.444	1.92569e-162	0	Spc25
Pold3	1.15459e-166	0.95332	0.516	0.197	2.25583e-162	0	Pold3
Dazap1	1.16969e-166	0.56461	0.987	0.852	2.28534e-162	0	Dazap1
Bysl	2.17375e-166	0.82637	0.8	0.478	4.24708e-162	0	Bysl
Miip	2.61483e-166	0.940803	0.567	0.236	5.10885e-162	0	Miip
Abcf1	3.5497e-166	0.61699	0.959	0.789	6.93541e-162	0	Abcf1
Sfrp1	3.87282e-166	0.737584	0.736	0.374	7.56671e-162	0	Sfrp1
Lsm8	6.1776e-166	0.676162	0.946	0.721	1.20698e-161	0	Lsm8
Nrm	6.51058e-166	0.938054	0.411	0.127	1.27204e-161	0	Nrm
Psmd13	1.03865e-165	0.612359	0.954	0.791	2.02932e-161	0	Psmd13
Mpped2	1.5636e-165	0.890176	0.447	0.145	3.05497e-161	0	Mpped2
Mrpl1	1.84495e-165	0.821562	0.811	0.493	3.60467e-161	0	Mrpl1
Dars	2.53278e-165	0.765853	0.9	0.658	4.94854e-161	0	Dars
Rad54l	6.08954e-165	0.892845	0.394	0.114	1.18977e-160	0	Rad54l
Znrd2	9.10428e-165	0.60751	0.976	0.824	1.77879e-160	0	Znrd2
Nob1	1.72401e-164	0.685469	0.948	0.734	3.36837e-160	0	Nob1
Eif3l	2.50903e-164	0.547633	0.983	0.883	4.90214e-160	0	Eif3l
Pdcd10	2.51873e-164	0.729985	0.895	0.626	4.9211e-160	0	Pdcd10
Psmc2	1.27466e-163	0.609469	0.96	0.793	2.49043e-159	0	Psmc2
Grwd1	6.60381e-163	0.870913	0.786	0.463	1.29025e-158	0	Grwd1
Ramp2	8.23187e-163	0.917155	0.356	0.095	1.60834e-158	0	Ramp2
St3gal6	8.69858e-163	0.790566	0.471	0.159	1.69953e-158	0	St3gal6
Farsa	9.18911e-163	0.77166	0.885	0.637	1.79537e-158	0	Farsa
Prc1	1.19275e-162	0.902052	0.671	0.323	2.33039e-158	0	Prc1
Abcf2	1.50926e-162	0.765105	0.86	0.584	2.9488e-158	0	Abcf2
Slain1	3.38356e-162	0.898089	0.306	0.068	6.61081e-158	0	Slain1
Rfc3	7.32519e-162	0.904257	0.672	0.331	1.4312e-157	0	Rfc3
Psmd6	1.2317e-161	0.612063	0.965	0.791	2.4065e-157	0	Psmd6
Eif2b3	1.71073e-161	0.779493	0.824	0.512	3.34242e-157	0	Eif2b3
Zfp330	3.59287e-161	0.676042	0.942	0.754	7.01975e-157	0	Zfp330
Chaf1a	5.68144e-161	0.880567	0.627	0.29	1.11004e-156	0	Chaf1a
Srsf3	1.13823e-160	0.529814	0.998	0.908	2.22388e-156	0	Srsf3
Timeless	2.11211e-160	0.909966	0.504	0.192	4.12664e-156	0	Timeless
Cenpn	3.34867e-160	0.875762	0.578	0.242	6.54264e-156	0	Cenpn
Mgst3	6.75599e-160	0.678958	0.734	0.38	1.31999e-155	0	Mgst3
Shmt1	8.87377e-160	0.695208	0.849	0.498	1.73376e-155	0	Shmt1
Mrps35	9.82644e-160	0.631072	0.951	0.764	1.91989e-155	0	Mrps35
Cenpe	1.16926e-159	0.843673	0.654	0.298	2.2845e-155	0	Cenpe
Fam49b	3.43461e-159	0.701498	0.919	0.679	6.71054e-155	0	Fam49b
Dhcr24	5.91003e-159	0.815765	0.426	0.134	1.1547e-154	0	Dhcr24
Yrdc	1.39031e-158	0.63685	0.949	0.734	2.71639e-154	0	Yrdc
Atp6v0e2	1.98311e-158	0.849737	0.605	0.262	3.87461e-154	0	Atp6v0e2
Psmc3ip	9.73058e-158	0.897157	0.55	0.228	1.90116e-153	0	Psmc3ip
Nap1l4	1.16847e-157	0.678642	0.912	0.672	2.28296e-153	0	Nap1l4
Tuba4a	1.91515e-157	0.651307	0.867	0.562	3.74182e-153	0	Tuba4a
Psmd12	3.61115e-157	0.608565	0.95	0.762	7.05547e-153	0	Psmd12
Perp	3.89572e-157	0.546787	0.991	0.858	7.61147e-153	0	Perp
Nsmce1	4.62716e-157	0.68967	0.909	0.649	9.04054e-153	0	Nsmce1
Noa1	4.78425e-157	0.849851	0.635	0.294	9.34746e-153	0	Noa1
Eif2a	5.15e-157	0.661715	0.93	0.708	1.00621e-152	0	Eif2a
Map3k6	3.29871e-156	0.940733	0.343	0.09	6.44501e-152	0	Map3k6
Thumpd1	3.41899e-156	0.839448	0.757	0.437	6.68003e-152	0	Thumpd1
Psmc5	1.47493e-155	0.605329	0.958	0.791	2.88172e-151	0	Psmc5
Akirin2	1.57182e-155	0.661426	0.93	0.719	3.07101e-151	0	Akirin2
Polr2g	2.89365e-155	0.509352	0.984	0.892	5.65361e-151	0	Polr2g
Bcat2	4.01962e-155	0.709146	0.794	0.448	7.85352e-151	0	Bcat2
Odc1	7.8112e-155	0.517339	0.991	0.846	1.52615e-150	0	Odc1
Zfp511	1.23685e-154	0.860946	0.719	0.412	2.41656e-150	0	Zfp511
Chd7	1.44244e-154	0.845853	0.483	0.173	2.81823e-150	0	Chd7
Rpf1	1.95227e-154	0.815981	0.745	0.416	3.81434e-150	0	Rpf1
Tmx2	2.83046e-154	0.768049	0.82	0.514	5.53015e-150	0	Tmx2
Cpsf3	3.69421e-154	0.866034	0.702	0.369	7.21775e-150	0	Cpsf3
Poc1a	4.10267e-154	0.934643	0.402	0.129	8.01579e-150	0	Poc1a
Gys1	7.34802e-154	1.02451	0.486	0.189	1.43566e-149	0	Gys1
Smc3	9.00624e-154	0.734293	0.883	0.62	1.75964e-149	0	Smc3
Pacs1	9.00639e-154	0.831886	0.463	0.163	1.75967e-149	0	Pacs1
Pold1	2.41673e-153	0.902544	0.473	0.176	4.7218e-149	0	Pold1
Sall4	3.29252e-153	0.810444	0.189	0.021	6.43293e-149	0	Sall4
Hnrnpa3	4.57455e-153	0.520196	0.988	0.894	8.93776e-149	0	Hnrnpa3
Cdc25c	6.48977e-153	0.907077	0.486	0.182	1.26797e-148	0	Cdc25c
Pnma2	8.38676e-153	0.763785	0.183	0.019	1.6386e-148	0	Pnma2
Thop1	1.39885e-152	0.683068	0.898	0.612	2.73308e-148	0	Thop1
Ftsj3	1.71792e-152	0.769558	0.84	0.551	3.35648e-148	0	Ftsj3
Slc10a4	1.72041e-152	0.800026	0.179	0.018	3.36134e-148	0	Slc10a4
Tstd3	2.56676e-152	0.861283	0.628	0.298	5.01493e-148	0	Tstd3
Fam110c	3.38236e-152	0.818901	0.298	0.067	6.60845e-148	0	Fam110c
Bop1	3.78352e-152	0.795038	0.816	0.516	7.39223e-148	0	Bop1
Plet1	1.6497e-151	0.890675	0.342	0.091	3.22317e-147	0	Plet1
H2afx	2.35765e-151	0.852071	0.862	0.616	4.60637e-147	0	H2afx
Psmd2	2.41422e-151	0.58749	0.958	0.808	4.7169e-147	0	Psmd2
Mrpl21	3.36946e-151	0.516954	0.987	0.884	6.58324e-147	0	Mrpl21
Snrpa	8.6251e-151	0.605535	0.959	0.769	1.68517e-146	0	Snrpa
Phc1	1.1309e-150	0.835254	0.465	0.165	2.20956e-146	0	Phc1
Psma5	1.47348e-150	0.507913	0.984	0.896	2.87889e-146	0	Psma5
Pus1	3.57773e-150	0.756085	0.819	0.525	6.99017e-146	0	Pus1
Hax1	7.23577e-150	0.638207	0.944	0.773	1.41373e-145	0	Hax1
Med10	1.0546e-149	0.619683	0.947	0.766	2.06048e-145	0	Med10
Nubp2	1.35302e-149	0.7907	0.778	0.483	2.64352e-145	0	Nubp2
Baz1a	1.97914e-149	0.634026	0.939	0.698	3.86685e-145	0	Baz1a
Txnrd3	2.1293e-149	0.939909	0.383	0.12	4.16022e-145	0	Txnrd3
Ccdc43	2.66648e-149	0.834573	0.72	0.402	5.20977e-145	0	Ccdc43
Zfp277	6.4466e-149	0.841345	0.661	0.34	1.25954e-144	0	Zfp277
Cep57	8.3473e-149	0.838852	0.713	0.385	1.63089e-144	0	Cep57
Rbfa	8.58327e-149	0.641424	0.924	0.701	1.677e-144	0	Rbfa
Arl4a	1.11281e-148	0.908579	0.573	0.255	2.17421e-144	0	Arl4a
Aven	1.56616e-148	0.891325	0.621	0.304	3.05997e-144	0	Aven
Mtap	2.06079e-148	0.683836	0.896	0.624	4.02637e-144	0	Mtap
Ppm1g	2.55887e-148	0.59812	0.952	0.759	4.99951e-144	0	Ppm1g
Hmgcs1	3.23739e-148	0.883594	0.633	0.303	6.32522e-144	0	Hmgcs1
Rabggta	6.8667e-148	0.821419	0.633	0.307	1.34162e-143	0	Rabggta
Ppan	6.96524e-148	0.693525	0.897	0.656	1.36087e-143	0	Ppan
Alyref	7.42896e-148	0.523294	0.984	0.843	1.45147e-143	0	Alyref
Mrps30	1.33635e-147	0.637618	0.933	0.718	2.61096e-143	0	Mrps30
Dnaja1	1.53887e-147	0.564112	0.974	0.878	3.00665e-143	0	Dnaja1
Popdc3	1.81073e-147	0.814299	0.204	0.028	3.53781e-143	0	Popdc3
Poc1b	2.72462e-147	0.874941	0.368	0.11	5.32336e-143	0	Poc1b
Esco2	2.21548e-146	0.881244	0.448	0.16	4.32861e-142	0	Esco2
Smarca5	3.44344e-146	0.596033	0.968	0.823	6.7278e-142	0	Smarca5
Rtn4r	8.40034e-146	0.799153	0.212	0.032	1.64126e-141	0	Rtn4r
Aimp2	8.62324e-146	0.643243	0.917	0.674	1.68481e-141	0	Aimp2
Fcf1	9.24048e-146	0.611421	0.948	0.762	1.8054e-141	0	Fcf1
Phf5a	1.49663e-145	0.553463	0.962	0.808	2.92412e-141	0	Phf5a
Mrps27	2.6603e-145	0.819306	0.605	0.284	5.1977e-141	0	Mrps27
Hnrnpdl	7.15906e-145	0.62326	0.952	0.769	1.39874e-140	0	Hnrnpdl
Psrc1	9.68031e-145	0.624578	0.937	0.749	1.89134e-140	0	Psrc1
Golph3l	1.74177e-144	0.823144	0.39	0.122	3.40308e-140	0	Golph3l
Usp39	1.90618e-144	0.77173	0.775	0.477	3.7243e-140	0	Usp39
Sqle	4.36724e-144	0.83795	0.583	0.265	8.53271e-140	0	Sqle
Chmp2a	4.52395e-144	0.500355	0.979	0.85	8.83889e-140	0	Chmp2a
Coa7	5.38176e-144	0.894196	0.648	0.343	1.05149e-139	0	Coa7
Zfp296	9.62299e-144	0.893638	0.428	0.15	1.88014e-139	0	Zfp296
Cox10	2.32604e-143	0.783872	0.742	0.427	4.54461e-139	0	Cox10
Myg1	3.60166e-143	0.808844	0.713	0.391	7.03692e-139	0	Myg1
Prkaa2	4.6121e-143	0.797188	0.33	0.089	9.01112e-139	0	Prkaa2
Mthfd1	5.66658e-143	0.794697	0.717	0.397	1.10714e-138	0	Mthfd1
Alg3	1.04903e-142	0.774846	0.778	0.485	2.04959e-138	0	Alg3
Dimt1	1.50318e-142	0.826814	0.701	0.38	2.9369e-138	0	Dimt1
Ctu2	2.90872e-142	0.827887	0.695	0.39	5.68306e-138	0	Ctu2
Macrod2	2.91954e-142	0.883186	0.513	0.216	5.70419e-138	0	Macrod2
Mybbp1a	2.975e-142	0.655502	0.876	0.609	5.81256e-138	0	Mybbp1a
Timm44	3.17394e-142	0.637003	0.922	0.732	6.20124e-138	0	Timm44
Tmem108	6.38502e-142	0.759761	0.26	0.054	1.2475e-137	0	Tmem108
Ewsr1	1.18044e-141	0.545519	0.97	0.827	2.30633e-137	0	Ewsr1
Gpd2	1.44026e-141	0.749087	0.783	0.455	2.81398e-137	0	Gpd2
Riox2	1.81294e-141	0.836306	0.626	0.31	3.54213e-137	0	Riox2
Cfap43	2.81244e-141	0.680141	0.184	0.022	5.49495e-137	0	Cfap43
Smc1a	6.3563e-141	0.730142	0.829	0.549	1.24189e-136	0	Smc1a
Apex1	2.32218e-140	0.594558	0.948	0.783	4.53707e-136	0	Apex1
Ssbp1	3.39961e-140	0.575849	0.959	0.79	6.64217e-136	0	Ssbp1
Nek2	4.61552e-140	0.842993	0.357	0.107	9.0178e-136	0	Nek2
Aldh1a1	7.06488e-140	0.621046	0.45	0.156	1.38034e-135	0	Aldh1a1
Nip7	7.55732e-140	0.613686	0.951	0.771	1.47655e-135	0	Nip7
Gucy1b1	8.99196e-140	0.813362	0.272	0.061	1.75685e-135	0	Gucy1b1
Eefsec	1.34882e-139	0.796653	0.574	0.258	2.63532e-135	0	Eefsec
Psmg2	2.45486e-139	0.689144	0.862	0.599	4.7963e-135	0	Psmg2
Wdr92	4.0129e-139	0.855548	0.525	0.226	7.8404e-135	0	Wdr92
Nono	6.27954e-139	0.534955	0.977	0.869	1.2269e-134	0	Nono
Hells	6.32509e-139	0.702114	0.809	0.482	1.2358e-134	0	Hells
Hmgb3	9.50883e-139	0.62698	0.883	0.552	1.85784e-134	0	Hmgb3
U2af2	1.31744e-138	0.629687	0.92	0.678	2.57401e-134	0	U2af2
Rhbg	1.41145e-138	0.81069	0.239	0.046	2.75769e-134	0	Rhbg
Ccnf	1.70534e-138	0.910443	0.522	0.227	3.33189e-134	0	Ccnf
Mrps28	2.4485e-138	0.713677	0.829	0.549	4.78388e-134	0	Mrps28
Nfu1	3.72516e-138	0.594925	0.943	0.746	7.27822e-134	0	Nfu1
Rtn1	5.31969e-138	0.9221	0.278	0.065	1.03936e-133	0	Rtn1
Naa25	8.33223e-138	0.825546	0.679	0.37	1.62795e-133	0	Naa25
Rars	9.69992e-138	0.66588	0.865	0.606	1.89517e-133	0	Rars
Dab1	2.16893e-137	0.721983	0.163	0.016	4.23766e-133	0	Dab1
Mrpl19	2.71319e-137	0.676034	0.866	0.596	5.30104e-133	0	Mrpl19
Alpl	4.80094e-137	0.821919	0.369	0.115	9.38007e-133	0	Alpl
Dbnl	7.50095e-137	0.657812	0.889	0.653	1.46553e-132	0	Dbnl
Lias	1.31186e-136	0.799888	0.715	0.415	2.56311e-132	0	Lias
Slc25a38	1.81632e-136	0.809008	0.517	0.217	3.54873e-132	0	Slc25a38
Hddc2	2.62101e-136	0.613635	0.922	0.701	5.12093e-132	0	Hddc2
Hgh1	4.39365e-136	0.820129	0.629	0.316	8.58431e-132	0	Hgh1
Gm41505	7.26964e-136	0.769346	0.211	0.036	1.42034e-131	0	Gm41505
Top2a	1.69841e-135	0.639099	0.754	0.395	3.31836e-131	0	Top2a
Rpusd3	2.7168e-135	0.77767	0.613	0.298	5.30808e-131	0	Rpusd3
Lgals7	4.76282e-135	0.568769	0.52	0.223	9.30559e-131	0	Lgals7
Smc2	4.96572e-135	0.649089	0.811	0.463	9.70203e-131	0	Smc2
Kat5	5.79136e-135	0.826828	0.531	0.232	1.13152e-130	0	Kat5
Rbm22	8.99852e-135	0.746021	0.735	0.427	1.75813e-130	0	Rbm22
Saal1	1.0633e-134	0.807729	0.647	0.332	2.07748e-130	0	Saal1
Dars2	1.97614e-134	0.8524	0.467	0.183	3.86098e-130	0	Dars2
Puf60	4.73005e-134	0.656852	0.896	0.687	9.24158e-130	0	Puf60
Dnajc17	1.14327e-133	0.824978	0.441	0.169	2.23372e-129	0	Dnajc17
Grsf1	1.87625e-133	0.677394	0.841	0.563	3.66581e-129	0	Grsf1
Mrpl3	4.10518e-133	0.702503	0.83	0.567	8.02069e-129	0	Mrpl3
Ezr	4.54429e-133	0.613469	0.88	0.611	8.87863e-129	0	Ezr
Cops8	9.89198e-133	0.650064	0.912	0.674	1.9327e-128	0	Cops8
Pum3	1.06862e-132	0.667529	0.849	0.59	2.08787e-128	0	Pum3
Mrps5	1.44032e-132	0.587326	0.93	0.713	2.81411e-128	0	Mrps5
Nfyb	3.17563e-132	0.753539	0.754	0.442	6.20454e-128	0	Nfyb
Abracl	3.34984e-132	0.515537	0.965	0.832	6.54492e-128	0	Abracl
Chek1	4.976e-132	0.826419	0.379	0.128	9.72211e-128	0	Chek1
Dpp3	6.04919e-132	0.665363	0.837	0.572	1.18189e-127	0	Dpp3
Snx6	6.41011e-132	0.622892	0.896	0.66	1.25241e-127	0	Snx6
Ahsa2	6.41232e-132	0.745776	0.778	0.489	1.25284e-127	0	Ahsa2
Nup107	9.25601e-132	0.834057	0.443	0.17	1.80844e-127	0	Nup107
Eme1	1.1716e-131	0.828868	0.291	0.076	2.28907e-127	0	Eme1
Sigmar1	1.36368e-131	0.625832	0.898	0.677	2.66436e-127	0	Sigmar1
Tars2	6.49694e-131	0.746907	0.683	0.371	1.26937e-126	0	Tars2
Plrg1	6.90931e-131	0.782339	0.574	0.269	1.34994e-126	0	Plrg1
Arxes1	8.09681e-131	0.820689	0.43	0.161	1.58195e-126	0	Arxes1
Ak2	8.26249e-131	0.510381	0.973	0.837	1.61433e-126	0	Ak2
Rbm42	9.09861e-131	0.627434	0.884	0.648	1.77769e-126	0	Rbm42
Pgm3	1.50147e-130	0.781933	0.548	0.251	2.93358e-126	0	Pgm3
Ppie	4.28761e-130	0.740981	0.76	0.467	8.37713e-126	0	Ppie
Snhg5	5.94913e-130	0.751467	0.83	0.554	1.16234e-125	0	Snhg5
Mtx1	6.01077e-130	0.632094	0.884	0.638	1.17438e-125	0	Mtx1
Pgd	7.05652e-130	0.621664	0.886	0.636	1.3787e-125	0	Pgd
Gemin8	7.08234e-130	0.807289	0.493	0.209	1.38375e-125	0	Gemin8
Ss18	1.65701e-129	0.693596	0.831	0.561	3.23746e-125	0	Ss18
Rrp9	1.66522e-129	0.594131	0.932	0.713	3.25351e-125	0	Rrp9
Naa35	4.74681e-129	0.733376	0.754	0.461	9.27431e-125	0	Naa35
Fen1	5.00014e-129	0.786595	0.607	0.298	9.76927e-125	0	Fen1
Ubald2	5.13116e-129	0.742974	0.841	0.578	1.00253e-124	0	Ubald2
Cfap298	5.2876e-129	0.606752	0.913	0.652	1.03309e-124	0	Cfap298
Itpa	1.54273e-128	0.653642	0.871	0.605	3.01419e-124	0	Itpa
Gar1	2.5315e-128	0.531041	0.954	0.741	4.94605e-124	0	Gar1
Nelfb	2.80568e-128	0.747813	0.713	0.415	5.48173e-124	0	Nelfb
Pou5f1	2.82735e-128	1.35416	0.272	0.069	5.52408e-124	0	Pou5f1
Tinf2	3.81033e-128	0.793881	0.396	0.138	7.44463e-124	0	Tinf2
2022-09-06	4.8599e-128	0.788032	0.551	0.254	9.49527e-124	0	2022-09-06
Smtnl2	6.39738e-128	0.739966	0.198	0.033	1.24992e-123	0	Smtnl2
Dhrs11	7.67515e-128	0.737655	0.496	0.203	1.49957e-123	0	Dhrs11
Plppr2	8.12226e-128	0.858431	0.337	0.105	1.58693e-123	0	Plppr2
Mrpl39	8.74709e-128	0.671451	0.826	0.529	1.70901e-123	0	Mrpl39
Nampt	1.31964e-127	0.70279	0.713	0.41	2.57832e-123	0	Nampt
Ddx47	2.23757e-127	0.661706	0.848	0.578	4.37176e-123	0	Ddx47
Kifc1	2.38356e-127	0.793271	0.448	0.176	4.65699e-123	0	Kifc1
Polr1e	2.47409e-127	0.756467	0.73	0.433	4.83388e-123	0	Polr1e
Sucla2	2.58874e-127	0.649979	0.878	0.62	5.05789e-123	0	Sucla2
Trip10	4.80477e-127	0.825169	0.422	0.161	9.38755e-123	0	Trip10
Ppih	5.39967e-127	0.694411	0.787	0.482	1.05499e-122	0	Ppih
Slc1a5	5.57258e-127	0.693204	0.74	0.434	1.08877e-122	0	Slc1a5
Prdx4	7.25753e-127	0.54043	0.914	0.677	1.41798e-122	0	Prdx4
Plscr1	7.26999e-127	0.823551	0.504	0.22	1.42041e-122	0	Plscr1
Rdh11	1.11002e-126	0.828906	0.354	0.116	2.16876e-122	0	Rdh11
Gpank1	1.83903e-126	0.802267	0.491	0.208	3.59309e-122	0	Gpank1
2310061I04Rik	2.72907e-126	0.651698	0.867	0.605	5.33205e-122	0	2310061I04Rik
Ddx18	3.15658e-126	0.52078	0.987	0.843	6.16733e-122	0	Ddx18
Dmap1	3.92443e-126	0.804023	0.557	0.266	7.66756e-122	0	Dmap1
Ada	6.22911e-126	0.691208	0.631	0.316	1.21704e-121	0	Ada
Las1l	6.93055e-126	0.650836	0.87	0.612	1.35409e-121	0	Las1l
Adh7	7.22263e-126	0.868097	0.357	0.118	1.41116e-121	0	Adh7
Cyp51	9.42836e-126	0.768469	0.544	0.246	1.84211e-121	0	Cyp51
Gtf2e2	1.54299e-125	0.596138	0.91	0.694	3.01469e-121	0	Gtf2e2
Socs2	4.03889e-125	0.640356	0.615	0.29	7.89118e-121	0	Socs2
Pdhb	4.07328e-125	0.665985	0.846	0.578	7.95837e-121	0	Pdhb
Nudt1	4.6763e-125	0.78026	0.619	0.317	9.13656e-121	0	Nudt1
Ncaph	6.8389e-125	0.808898	0.355	0.117	1.33618e-120	0	Ncaph
Ppfia3	7.72934e-125	0.724124	0.207	0.038	1.51016e-120	0	Ppfia3
Dbf4	1.17394e-124	0.714127	0.664	0.345	2.29364e-120	0	Dbf4
Klf13	1.38812e-124	0.609466	0.867	0.604	2.71211e-120	0	Klf13
Utp3	1.43384e-124	0.636059	0.897	0.685	2.80144e-120	0	Utp3
Acp6	2.38583e-124	0.747512	0.736	0.438	4.66143e-120	0	Acp6
Trmt2a	5.83821e-124	0.783398	0.643	0.346	1.14067e-119	0	Trmt2a
Idh1	1.15669e-123	0.686913	0.646	0.326	2.25994e-119	0	Idh1
Wasf1	1.43907e-123	0.829169	0.449	0.182	2.81165e-119	0	Wasf1
Hpf1	2.31097e-123	0.583542	0.914	0.702	4.51517e-119	0	Hpf1
Clspn	2.77632e-123	0.761438	0.486	0.203	5.42437e-119	0	Clspn
Gnai3	5.51225e-123	0.666269	0.821	0.553	1.07698e-118	0	Gnai3
Crhr2	5.95381e-123	0.746469	0.213	0.041	1.16326e-118	0	Crhr2
Gm266	8.35645e-123	0.676823	0.156	0.018	1.63268e-118	0	Gm266
Rad1	9.47248e-123	0.754385	0.627	0.33	1.85073e-118	0	Rad1
Dnaja3	9.65997e-123	0.711413	0.75	0.447	1.88736e-118	0	Dnaja3
Ublcp1	1.27395e-122	0.76788	0.612	0.311	2.48904e-118	0	Ublcp1
Nfyc	2.51251e-122	0.731479	0.722	0.425	4.90894e-118	0	Nfyc
Fancl	2.78656e-122	0.833315	0.373	0.132	5.44438e-118	0	Fancl
Nop16	2.83204e-122	0.537088	0.95	0.761	5.53324e-118	0	Nop16
Prodh	3.08487e-122	0.787069	0.518	0.234	6.02721e-118	0	Prodh
Kif23	3.46509e-122	0.824349	0.459	0.187	6.7701e-118	0	Kif23
Klrg2	3.6926e-122	0.705799	0.551	0.248	7.2146e-118	0	Klrg2
2700062C07Rik	6.3038e-122	0.724377	0.684	0.388	1.23164e-117	0	2700062C07Rik
Vat1l	7.47354e-122	0.679012	0.248	0.057	1.46018e-117	0	Vat1l
Znhit3	8.33672e-122	0.689197	0.776	0.484	1.62883e-117	0	Znhit3
Mtg1	1.50896e-121	0.738231	0.619	0.316	2.9482e-117	0	Mtg1
Prkcz	1.94116e-121	0.733081	0.502	0.213	3.79264e-117	0	Prkcz
Bub1	3.69858e-121	0.774408	0.372	0.129	7.22628e-117	0	Bub1
Alg13	3.86439e-121	0.793609	0.48	0.206	7.55024e-117	0	Alg13
Pdcd2l	6.35098e-121	0.757777	0.665	0.374	1.24085e-116	0	Pdcd2l
Abhd17c	1.17638e-120	0.639956	0.779	0.465	2.29841e-116	0	Abhd17c
Mrpl44	1.34577e-120	0.72045	0.733	0.443	2.62937e-116	0	Mrpl44
Ska1	1.52146e-120	0.740977	0.4	0.144	2.97262e-116	0	Ska1
Srfbp1	1.56794e-120	0.75787	0.626	0.334	3.06343e-116	0	Srfbp1
Mis18a	1.59805e-120	0.75868	0.577	0.28	3.12227e-116	0	Mis18a
Tmem198	2.05536e-120	0.723438	0.217	0.044	4.01577e-116	0	Tmem198
Spint1	2.50976e-120	0.714604	0.282	0.075	4.90356e-116	0	Spint1
Me2	3.74504e-120	0.666725	0.808	0.525	7.31706e-116	0	Me2
Ckap2	4.25368e-120	0.723741	0.76	0.46	8.31084e-116	0	Ckap2
Mrpl45	4.41131e-120	0.513151	0.951	0.773	8.61882e-116	0	Mrpl45
Lrrc40	7.28804e-120	0.786036	0.491	0.215	1.42394e-115	0	Lrrc40
Prpf3	8.90012e-120	0.77153	0.461	0.193	1.7389e-115	0	Prpf3
Rpusd4	2.15314e-119	0.765171	0.509	0.228	4.20681e-115	0	Rpusd4
Nsdhl	2.6379e-119	0.781161	0.481	0.205	5.15394e-115	0	Nsdhl
Ormdl2	3.3791e-119	0.576519	0.895	0.668	6.60209e-115	0	Ormdl2
Atp2a3	7.59176e-119	0.666015	0.202	0.038	1.48328e-114	0	Atp2a3
Ocel1	8.33353e-119	0.859704	0.542	0.265	1.6282e-114	0	Ocel1
Prkab1	2.67402e-118	0.792569	0.452	0.187	5.2245e-114	0	Prkab1
Cfap20	2.81033e-118	0.605163	0.912	0.704	5.49081e-114	0	Cfap20
Ppp1r7	3.46768e-118	0.698981	0.73	0.437	6.77515e-114	0	Ppp1r7
Wdr12	3.50912e-118	0.562197	0.916	0.675	6.85611e-114	0	Wdr12
Fzr1	4.60333e-118	0.750486	0.721	0.437	8.99399e-114	0	Fzr1
Lsr	4.86738e-118	0.79059	0.283	0.079	9.50988e-114	0	Lsr
Elavl3	6.79658e-118	0.700382	0.12	0.008	1.32792e-113	0	Elavl3
Imp4	7.95671e-118	0.62355	0.878	0.638	1.55458e-113	0	Imp4
Nop2	8.66439e-118	0.676998	0.826	0.569	1.69285e-113	0	Nop2
4930430F08Rik	9.45634e-118	0.714131	0.379	0.135	1.84758e-113	0	4930430F08Rik
Polr3g	1.04646e-117	0.768789	0.55	0.266	2.04457e-113	0	Polr3g
Aacs	1.72586e-117	0.769831	0.436	0.177	3.37198e-113	0	Aacs
Nae1	1.86977e-117	0.644855	0.831	0.567	3.65316e-113	0	Nae1
Tbl3	1.95027e-117	0.687865	0.749	0.457	3.81043e-113	0	Tbl3
Srp68	2.47723e-117	0.642376	0.845	0.604	4.84001e-113	0	Srp68
Rcan1	2.85353e-117	0.635839	0.686	0.374	5.57524e-113	0	Rcan1
Zwilch	3.37124e-117	0.734666	0.39	0.144	6.58673e-113	0	Zwilch
Apela	1.53414e-116	0.689175	0.266	0.069	2.99741e-112	0	Apela
Slc25a13	1.91108e-116	0.74591	0.564	0.275	3.73386e-112	0	Slc25a13
Dek	1.99378e-116	0.50501	0.956	0.72	3.89546e-112	0	Dek
Nf2	2.36555e-116	0.652992	0.635	0.321	4.62181e-112	0	Nf2
Eed	2.96284e-116	0.665412	0.813	0.544	5.78879e-112	0	Eed
Plekhh1	2.9898e-116	0.680813	0.255	0.064	5.84147e-112	0	Plekhh1
Taf1b	4.84329e-116	0.729365	0.503	0.224	9.46283e-112	0	Taf1b
Pmpca	5.30109e-116	0.65904	0.793	0.526	1.03573e-111	0	Pmpca
Sfmbt2	5.5609e-116	0.709452	0.226	0.05	1.08649e-111	0	Sfmbt2
Stard4	6.61414e-116	0.768409	0.451	0.189	1.29227e-111	0	Stard4
Ska3	8.51245e-116	0.783835	0.347	0.118	1.66316e-111	0	Ska3
Agpat2	8.95106e-116	0.67039	0.812	0.561	1.74886e-111	0	Agpat2
Kcnip2	1.00492e-115	0.64117	0.174	0.027	1.9634e-111	0	Kcnip2
Zdhhc2	1.1576e-115	0.746065	0.469	0.199	2.26173e-111	0	Zdhhc2
Srsf4	1.32885e-115	0.708138	0.694	0.397	2.5963e-111	0	Srsf4
Rnaseh2b	1.42539e-115	0.698831	0.736	0.451	2.78493e-111	0	Rnaseh2b
Gpsm2	1.4966e-115	0.751146	0.506	0.23	2.92405e-111	0	Gpsm2
Pnkp	2.18011e-115	0.691498	0.684	0.381	4.25949e-111	0	Pnkp
Mfsd6	2.73143e-115	0.677277	0.317	0.097	5.33668e-111	0	Mfsd6
Polr2h	3.29035e-115	0.562101	0.92	0.711	6.42869e-111	0	Polr2h
Pltp	3.7208e-115	0.631197	0.806	0.519	7.26969e-111	0	Pltp
Faf1	4.22355e-115	0.594349	0.868	0.632	8.25197e-111	0	Faf1
Prep	4.72498e-115	0.683073	0.742	0.451	9.23168e-111	0	Prep
Chst7	9.83692e-115	0.74438	0.293	0.086	1.92194e-110	0	Chst7
Pop4	1.19952e-114	0.681717	0.746	0.446	2.34362e-110	0	Pop4
Mrpl48	1.33407e-114	0.616467	0.848	0.606	2.60651e-110	0	Mrpl48
Ccnh	1.52987e-114	0.625894	0.828	0.561	2.98906e-110	0	Ccnh
Bard1	2.53237e-114	0.711786	0.247	0.061	4.94774e-110	0	Bard1
Nelfcd	3.26787e-114	0.719056	0.568	0.283	6.38476e-110	0	Nelfcd
Nab1	8.59366e-114	0.670322	0.704	0.404	1.67903e-109	0	Nab1
Pdcd2	1.09433e-113	0.640489	0.827	0.57	2.1381e-109	0	Pdcd2
Dph5	1.36388e-113	0.727378	0.617	0.328	2.66476e-109	0	Dph5
Exosc4	1.7449e-113	0.504744	0.957	0.815	3.40919e-109	0	Exosc4
Prorp	1.93956e-113	0.807544	0.496	0.225	3.78951e-109	0	Prorp
Haspin	2.06383e-113	0.716121	0.235	0.056	4.03231e-109	0	Haspin
Ahsa1	2.76335e-113	0.586324	0.878	0.63	5.39903e-109	0	Ahsa1
Eef2k	2.96499e-113	0.68194	0.597	0.3	5.79299e-109	0	Eef2k
Magohb	3.36943e-113	0.5755	0.868	0.62	6.58319e-109	0	Magohb
Tedc1	3.83012e-113	0.700783	0.245	0.062	7.48328e-109	0	Tedc1
Haus4	6.41027e-113	0.740205	0.532	0.251	1.25244e-108	0	Haus4
Sun1	7.16962e-113	0.708071	0.469	0.2	1.4008e-108	0	Sun1
Tmod3	2.1543e-112	0.672437	0.666	0.372	4.20907e-108	0	Tmod3
Suclg2	4.41139e-112	0.617666	0.849	0.594	8.61897e-108	0	Suclg2
Paox	4.53901e-112	0.758779	0.527	0.249	8.86832e-108	0	Paox
Ifrd1	8.399e-112	0.647039	0.804	0.553	1.641e-107	0	Ifrd1
Ndufaf6	4.53768e-111	0.657153	0.783	0.495	8.86572e-107	0	Ndufaf6
Prkrip1	5.3601e-111	0.63371	0.834	0.609	1.04726e-106	0	Prkrip1
Frat2	6.30116e-111	0.72388	0.286	0.083	1.23112e-106	0	Frat2
Sh3gl2	7.0776e-111	0.657627	0.173	0.028	1.38282e-106	0	Sh3gl2
Cdc25a	1.41727e-110	0.772247	0.5	0.231	2.76907e-106	0	Cdc25a
Dlgap1	1.42221e-110	0.67499	0.197	0.039	2.77872e-106	0	Dlgap1
Zpr1	1.43552e-110	0.606629	0.86	0.62	2.80471e-106	0	Zpr1
Zdhhc23	1.45292e-110	0.701352	0.244	0.062	2.83872e-106	0	Zdhhc23
Cenps	1.55448e-110	0.726432	0.523	0.242	3.03714e-106	0	Cenps
Rpp25l	2.26695e-110	0.685845	0.754	0.48	4.42917e-106	0	Rpp25l
Foxred1	2.45673e-110	0.748104	0.452	0.193	4.79997e-106	0	Foxred1
Map1b	2.75509e-110	0.557614	0.919	0.736	5.38289e-106	0	Map1b
Commd10	2.86706e-110	0.687374	0.651	0.362	5.60166e-106	0	Commd10
Oard1	3.1367e-110	0.631021	0.788	0.505	6.12848e-106	0	Oard1
Anapc15	3.27983e-110	0.585712	0.849	0.579	6.40814e-106	0	Anapc15
Acsl3	3.70742e-110	0.660454	0.432	0.173	7.24355e-106	0	Acsl3
Ncaph2	3.7439e-110	0.621566	0.817	0.553	7.31483e-106	0	Ncaph2
Lmnb1	5.06943e-110	0.56222	0.762	0.447	9.90465e-106	0	Lmnb1
Grpel2	5.87315e-110	0.632009	0.726	0.439	1.1475e-105	0	Grpel2
Sdhd	8.06337e-110	0.589019	0.895	0.695	1.57542e-105	0	Sdhd
Sf3a2	9.87592e-110	0.713289	0.64	0.352	1.92956e-105	0	Sf3a2
Dus4l	1.15273e-109	0.741689	0.373	0.138	2.2522e-105	0	Dus4l
Ntf5	1.60852e-109	0.779567	0.218	0.05	3.14273e-105	0	Ntf5
Psmg1	2.05516e-109	0.625774	0.776	0.493	4.01538e-105	0	Psmg1
Mgme1	2.21096e-109	0.763875	0.325	0.11	4.31978e-105	0	Mgme1
Arap1	2.583e-109	0.66953	0.479	0.207	5.04666e-105	0	Arap1
Thumpd3	3.03343e-109	0.644135	0.78	0.511	5.92671e-105	0	Thumpd3
Cars	3.54562e-109	0.613962	0.808	0.539	6.92742e-105	0	Cars
Plekhf2	6.6229e-109	0.734014	0.513	0.242	1.29398e-104	0	Plekhf2
Prmt7	7.99828e-109	0.563698	0.88	0.632	1.5627e-104	0	Prmt7
Zfp512	8.22649e-109	0.705656	0.461	0.198	1.60729e-104	0	Zfp512
Smarcb1	1.65039e-108	0.584382	0.878	0.653	3.22453e-104	0	Smarcb1
Sdhc	2.15321e-108	0.56053	0.879	0.652	4.20695e-104	0	Sdhc
B3galnt1	2.17859e-108	0.705194	0.405	0.158	4.25654e-104	0	B3galnt1
Nufip1	2.18612e-108	0.713335	0.643	0.358	4.27124e-104	0	Nufip1
Mettl24	2.22374e-108	0.635009	0.177	0.031	4.34474e-104	0	Mettl24
G3bp2	2.46485e-108	0.539799	0.929	0.766	4.81583e-104	0	G3bp2
Pif1	2.78299e-108	0.727453	0.27	0.077	5.4374e-104	0	Pif1
Uqcc1	4.2572e-108	0.704277	0.617	0.331	8.31772e-104	0	Uqcc1
Prpsap1	4.55694e-108	0.530697	0.919	0.72	8.90336e-104	0	Prpsap1
Xrcc6	5.28039e-108	0.717165	0.634	0.356	1.03168e-103	0	Xrcc6
Bhlhb9	6.63505e-108	0.699659	0.565	0.282	1.29636e-103	0	Bhlhb9
Smpd3	6.73821e-108	0.612095	0.148	0.02	1.31651e-103	0	Smpd3
Fam72a	8.22638e-108	0.755477	0.328	0.112	1.60727e-103	0	Fam72a
Fam241b	1.494e-107	0.775288	0.4	0.158	2.91898e-103	0	Fam241b
Pisd	1.99626e-107	0.676102	0.68	0.391	3.90029e-103	0	Pisd
Coq5	2.95136e-107	0.621824	0.76	0.48	5.76636e-103	0	Coq5
Mplkip	3.09944e-107	0.659997	0.806	0.532	6.05568e-103	0	Mplkip
Gtf2f2	3.45526e-107	0.626484	0.803	0.552	6.75089e-103	0	Gtf2f2
Dact2	3.89922e-107	0.671994	0.292	0.089	7.61829e-103	0	Dact2
Pes1	4.06223e-107	0.541176	0.89	0.688	7.93678e-103	0	Pes1
Mtln	4.80906e-107	0.528674	0.909	0.712	9.39595e-103	0	Mtln
Specc1	8.93881e-107	0.639215	0.44	0.18	1.74646e-102	0	Specc1
Wdr77	9.28999e-107	0.584956	0.854	0.613	1.81508e-102	0	Wdr77
Ttk	9.34029e-107	0.700894	0.235	0.06	1.82491e-102	0	Ttk
Ndufaf7	1.38933e-106	0.698516	0.607	0.326	2.71448e-102	0	Ndufaf7
1500011B03Rik	3.18627e-106	0.63135	0.788	0.519	6.22533e-102	0	1500011B03Rik
Prmt3	4.12528e-106	0.666262	0.689	0.406	8.05996e-102	0	Prmt3
Blvra	4.36055e-106	0.602417	0.833	0.572	8.51965e-102	0	Blvra
Men1	5.66746e-106	0.710061	0.473	0.21	1.10731e-101	0	Men1
Pole2	2.63618e-105	0.711642	0.284	0.089	5.15058e-101	0	Pole2
Tfap2c	3.03299e-105	0.704233	0.202	0.044	5.92586e-101	0	Tfap2c
Smyd5	4.77678e-105	0.664247	0.689	0.401	9.33287e-101	0	Smyd5
Gfm1	5.15276e-105	0.707605	0.615	0.335	1.00675e-100	0	Gfm1
Gjb1	5.21582e-105	0.727614	0.204	0.045	1.01907e-100	0	Gjb1
Tamm41	7.31883e-105	0.599351	0.805	0.531	1.42995e-100	0	Tamm41
Asrgl1	8.96881e-105	0.696865	0.577	0.301	1.75233e-100	0	Asrgl1
Gldc	9.62763e-105	0.665685	0.261	0.074	1.88105e-100	0	Gldc
Vrk2	1.34947e-104	0.710383	0.449	0.196	2.63659e-100	0	Vrk2
Cenpq	1.37471e-104	0.695367	0.521	0.247	2.6859e-100	0	Cenpq
Qdpr	1.48001e-104	0.61616	0.853	0.629	2.89163e-100	0	Qdpr
Arfip2	1.70166e-104	0.653001	0.73	0.455	3.3247e-100	0	Arfip2
Pex7	1.7216e-104	0.665927	0.595	0.317	3.36366e-100	0	Pex7
Dqx1	2.29052e-104	0.74687	0.167	0.029	4.47521e-100	0	Dqx1
Nmral1	2.75488e-104	0.708851	0.494	0.228	5.38248e-100	0	Nmral1
Supt16	3.56711e-104	0.681218	0.793	0.525	6.96943e-100	0	Supt16
Kif5c	5.03146e-104	0.689324	0.279	0.085	9.83047e-100	0	Kif5c
Hebp1	6.69741e-104	0.590033	0.794	0.52	1.30854e-99	0	Hebp1
Mrpl9	7.14194e-104	0.66876	0.711	0.439	1.39539e-99	0	Mrpl9
Hspbap1	8.82804e-104	0.735044	0.462	0.211	1.72482e-99	0	Hspbap1
Hist1h2ap	2.03291e-103	0.740265	0.409	0.168	3.97191e-99	0	Hist1h2ap
Coq4	2.60343e-103	0.719345	0.502	0.242	5.08659e-99	0	Coq4
Rabl2	2.67879e-103	0.724879	0.393	0.16	5.23383e-99	0	Rabl2
Fbxo31	4.35139e-103	0.62803	0.786	0.522	8.50175e-99	0	Fbxo31
Rfng	5.33788e-103	0.696112	0.545	0.273	1.04291e-98	0	Rfng
Cwc27	5.55388e-103	0.665817	0.591	0.309	1.08512e-98	0	Cwc27
Mrps9	5.9492e-103	0.555289	0.864	0.629	1.16235e-98	0	Mrps9
Map2k1	7.53555e-103	0.600359	0.815	0.568	1.4723e-98	0	Map2k1
Rad18	1.23195e-102	0.70007	0.486	0.226	2.40699e-98	0	Rad18
Tfeb	1.32589e-102	0.737436	0.284	0.09	2.59052e-98	0	Tfeb
Gtf2h2	1.36056e-102	0.6478	0.722	0.437	2.65826e-98	0	Gtf2h2
Numbl	2.058e-102	0.636307	0.473	0.21	4.02093e-98	0	Numbl
Pdia5	2.5525e-102	0.632092	0.671	0.395	4.98707e-98	0	Pdia5
Eral1	7.22231e-102	0.725088	0.374	0.148	1.41109e-97	0	Eral1
Sec14l1	7.38173e-102	0.588955	0.625	0.321	1.44224e-97	0	Sec14l1
Gnl2	1.13282e-101	0.654306	0.736	0.469	2.2133e-97	0	Gnl2
Nudt16l1	1.22136e-101	0.658722	0.677	0.397	2.38629e-97	0	Nudt16l1
Shq1	1.2792e-101	0.700107	0.401	0.165	2.4993e-97	0	Shq1
Fzd10	1.54392e-101	0.597075	0.145	0.021	3.01651e-97	0	Fzd10
Mcts2	2.535e-101	0.579664	0.83	0.572	4.95287e-97	0	Mcts2
Wdr73	3.95044e-101	0.706565	0.543	0.274	7.71837e-97	0	Wdr73
Ddx54	5.79684e-101	0.596425	0.76	0.493	1.13259e-96	0	Ddx54
Ppp2r1b	5.8203e-101	0.694656	0.555	0.282	1.13717e-96	0	Ppp2r1b
Fyn	5.95287e-101	0.64158	0.533	0.257	1.16307e-96	0	Fyn
Rbbp4	6.01458e-101	0.536051	0.906	0.696	1.17513e-96	0	Rbbp4
Ppp2r2d	1.86344e-100	0.604064	0.774	0.509	3.64079e-96	0	Ppp2r2d
Lypla2	2.8236e-100	0.62932	0.712	0.44	5.51675e-96	0	Lypla2
Polr3c	4.19824e-100	0.652117	0.659	0.378	8.20252e-96	0	Polr3c
Exosc9	4.31752e-100	0.663887	0.664	0.391	8.43557e-96	0	Exosc9
Xrcc5	4.48707e-100	0.667556	0.557	0.284	8.76684e-96	0	Xrcc5
Cep72	4.49323e-100	0.549205	0.148	0.023	8.77887e-96	0	Cep72
Htra2	4.58016e-100	0.590874	0.816	0.568	8.94872e-96	0	Htra2
Prpf4	5.66702e-100	0.688307	0.535	0.266	1.10722e-95	0	Prpf4
Cbr3	6.69047e-100	0.719047	0.609	0.343	1.30718e-95	0	Cbr3
Ncapd3	7.04399e-100	0.681309	0.412	0.173	1.37625e-95	0	Ncapd3
Spin2c	7.11715e-100	0.669456	0.21	0.051	1.39055e-95	0	Spin2c
Dcaf15	8.03626e-100	0.686524	0.441	0.193	1.57012e-95	0	Dcaf15
Klf10	1.04995e-99	0.59854	0.513	0.243	2.05138e-95	0	Klf10
Med9	1.05233e-99	0.542752	0.853	0.639	2.05604e-95	0	Med9
Dcakd	1.1193e-99	0.553953	0.876	0.661	2.18688e-95	0	Dcakd
Rtkn	1.18008e-99	0.786594	0.593	0.328	2.30563e-95	0	Rtkn
Nosip	3.50124e-99	0.593766	0.822	0.581	6.84072e-95	0	Nosip
Psmf1	3.52365e-99	0.624063	0.74	0.467	6.88451e-95	0	Psmf1
Elp3	4.44172e-99	0.646176	0.626	0.346	8.67824e-95	0	Elp3
Prps2	5.36342e-99	0.649232	0.618	0.34	1.0479e-94	0	Prps2
Psmg3	6.60025e-99	0.508317	0.873	0.624	1.28956e-94	0	Psmg3
Mal2	6.67931e-99	0.673916	0.191	0.042	1.305e-94	0	Mal2
Mtmr7	7.32637e-99	0.579403	0.158	0.027	1.43143e-94	0	Mtmr7
Taf8	8.02551e-99	0.702583	0.326	0.118	1.56802e-94	0	Taf8
Riox1	9.99105e-99	0.674249	0.487	0.229	1.95205e-94	0	Riox1
Isy1	1.13707e-98	0.561832	0.832	0.556	2.2216e-94	0	Isy1
Mid1ip1	1.46483e-98	0.670088	0.61	0.329	2.86198e-94	0	Mid1ip1
Mapk1	1.75175e-98	0.518297	0.871	0.66	3.42257e-94	0	Mapk1
Def6	2.4179e-98	0.642681	0.731	0.465	4.72408e-94	0	Def6
Apoo	3.08325e-98	0.558839	0.871	0.629	6.02405e-94	0	Apoo
Lmnb2	4.8554e-98	0.698255	0.395	0.162	9.48649e-94	0	Lmnb2
Slc35f2	5.76182e-98	0.674178	0.241	0.067	1.12574e-93	0	Slc35f2
Taf5	6.12555e-98	0.670701	0.425	0.184	1.19681e-93	0	Taf5
Aim2	6.22172e-98	0.683283	0.198	0.046	1.2156e-93	0	Aim2
Cd320	6.67748e-98	0.541995	0.866	0.639	1.30465e-93	0	Cd320
Dld	8.55451e-98	0.596302	0.788	0.523	1.67138e-93	0	Dld
Ivns1abp	9.52332e-98	0.537192	0.807	0.532	1.86067e-93	0	Ivns1abp
Mxd3	1.15581e-97	0.70956	0.249	0.073	2.25823e-93	0	Mxd3
Pitrm1	1.18092e-97	0.641183	0.665	0.39	2.30728e-93	0	Pitrm1
Fut9	1.27658e-97	0.632613	0.181	0.038	2.49417e-93	0	Fut9
Psmd9	1.27688e-97	0.598466	0.79	0.534	2.49476e-93	0	Psmd9
Snx2	1.28587e-97	0.517787	0.873	0.626	2.51234e-93	0	Snx2
Wars	1.48955e-97	0.638199	0.695	0.429	2.91028e-93	0	Wars
Cep55	1.50175e-97	0.686388	0.322	0.115	2.93412e-93	0	Cep55
Celf4	1.75167e-97	0.57639	0.717	0.424	3.42242e-93	0	Celf4
Mindy1	1.94245e-97	0.645902	0.433	0.187	3.79516e-93	0	Mindy1
Mcur1	2.2945e-97	0.667784	0.557	0.284	4.48299e-93	0	Mcur1
Ube2d1	2.32842e-97	0.636865	0.68	0.405	4.54926e-93	0	Ube2d1
Surf6	2.81735e-97	0.689519	0.458	0.21	5.50454e-93	0	Surf6
Mfsd10	3.08871e-97	0.623396	0.724	0.45	6.03473e-93	0	Mfsd10
Cdkn2aipnl	3.37716e-97	0.600282	0.732	0.454	6.5983e-93	0	Cdkn2aipnl
Lactb2	3.38235e-97	0.67563	0.526	0.263	6.60843e-93	0	Lactb2
Vax2os	3.85833e-97	0.646177	0.141	0.021	7.5384e-93	0	Vax2os
Sgo1	3.88438e-97	0.618338	0.459	0.203	7.5893e-93	0	Sgo1
Pimreg	4.51096e-97	0.660432	0.487	0.225	8.81352e-93	0	Pimreg
Ankrd13a	4.71297e-97	0.605054	0.679	0.394	9.2082e-93	0	Ankrd13a
Cdk2	6.38347e-97	0.658892	0.525	0.262	1.2472e-92	0	Cdk2
Med6	1.32541e-96	0.64713	0.577	0.308	2.58959e-92	0	Med6
Exoc6	1.77818e-96	0.656357	0.27	0.084	3.47422e-92	0	Exoc6
Efna3	2.51585e-96	0.556085	0.516	0.245	4.91547e-92	0	Efna3
Hmbs	2.77841e-96	0.509143	0.906	0.697	5.42847e-92	0	Hmbs
Stard3nl	3.47665e-96	0.511852	0.904	0.714	6.79268e-92	0	Stard3nl
F2rl1	4.12812e-96	0.516315	0.262	0.078	8.06551e-92	0	F2rl1
Zbtb7c	5.46365e-96	0.5531	0.265	0.079	1.06749e-91	0	Zbtb7c
Prss36	6.95891e-96	0.680409	0.433	0.193	1.35963e-91	0	Prss36
Add3	7.14502e-96	0.640821	0.325	0.116	1.39599e-91	0	Add3
Pcid2	7.33472e-96	0.696057	0.503	0.248	1.43306e-91	0	Pcid2
Cenpk	8.08354e-96	0.700331	0.377	0.153	1.57936e-91	0	Cenpk
Rgs20	1.11647e-95	0.596372	0.228	0.061	2.18137e-91	0	Rgs20
Cdkn3	1.70202e-95	0.715823	0.414	0.178	3.3254e-91	0	Cdkn3
Rsrc2	2.04817e-95	0.504547	0.898	0.693	4.00171e-91	0	Rsrc2
Nr2c2ap	2.27425e-95	0.545249	0.824	0.573	4.44342e-91	0	Nr2c2ap
Fbxo22	2.55054e-95	0.599164	0.721	0.45	4.98324e-91	0	Fbxo22
Utp6	2.75953e-95	0.652727	0.591	0.326	5.39157e-91	0	Utp6
Xab2	2.95745e-95	0.658788	0.551	0.289	5.77826e-91	0	Xab2
Rwdd2a	3.68059e-95	0.582149	0.158	0.029	7.19113e-91	0	Rwdd2a
Cdc7	4.69969e-95	0.667665	0.319	0.116	9.18225e-91	0	Cdc7
Parpbp	8.23687e-95	0.651595	0.21	0.053	1.60932e-90	0	Parpbp
Rnf220	1.11001e-94	0.564086	0.748	0.485	2.16873e-90	0	Rnf220
Apba2	1.31268e-94	0.547026	0.129	0.017	2.56472e-90	0	Apba2
Commd2	1.33755e-94	0.544819	0.837	0.606	2.61331e-90	0	Commd2
Lyrm1	1.43296e-94	0.704837	0.433	0.195	2.79972e-90	0	Lyrm1
Zmat4	1.47957e-94	0.597214	0.144	0.023	2.89078e-90	0	Zmat4
Tmem107	2.30703e-94	0.589323	0.693	0.409	4.50747e-90	0	Tmem107
Nol11	2.42582e-94	0.583378	0.72	0.456	4.73958e-90	0	Nol11
Trit1	2.60602e-94	0.693947	0.468	0.224	5.09163e-90	0	Trit1
Cenpo	2.75793e-94	0.620637	0.235	0.066	5.38844e-90	0	Cenpo
Tctex1d2	2.76555e-94	0.61837	0.761	0.504	5.40333e-90	0	Tctex1d2
Emc2	3.16637e-94	0.541234	0.809	0.549	6.18645e-90	0	Emc2
Trim27	3.34115e-94	0.509796	0.909	0.711	6.52794e-90	0	Trim27
Fkbp5	3.60019e-94	0.685334	0.434	0.195	7.03404e-90	0	Fkbp5
Rab3d	5.88111e-94	0.641173	0.371	0.148	1.14905e-89	0	Rab3d
Ppp2r2a	6.03997e-94	0.549453	0.871	0.672	1.18009e-89	0	Ppp2r2a
Aasdhppt	8.22084e-94	0.556224	0.835	0.6	1.60619e-89	0	Aasdhppt
Pcgf6	9.0894e-94	0.644054	0.624	0.352	1.77589e-89	0	Pcgf6
Dnaaf2	9.29722e-94	0.58843	0.619	0.335	1.81649e-89	0	Dnaaf2
Rbm34	1.07254e-93	0.617659	0.755	0.494	2.09553e-89	0	Rbm34
Fam89a	1.19718e-93	0.587238	0.258	0.079	2.33906e-89	0	Fam89a
Gipc2	1.31339e-93	0.626369	0.185	0.041	2.5661e-89	0	Gipc2
Lipg	2.27092e-93	0.50814	0.129	0.017	4.43691e-89	0	Lipg
Prpf31	3.0283e-93	0.555043	0.791	0.523	5.9167e-89	0	Prpf31
Yars2	3.6199e-93	0.665359	0.593	0.329	7.07257e-89	0	Yars2
Supt3	4.60195e-93	0.65086	0.447	0.206	8.99128e-89	0	Supt3
Wdr75	5.22599e-93	0.582164	0.694	0.422	1.02105e-88	0	Wdr75
Ctbp2	8.87122e-93	0.554349	0.795	0.534	1.73326e-88	0	Ctbp2
2610002M06Rik	1.14551e-92	0.646785	0.469	0.221	2.2381e-88	0	2610002M06Rik
Them6	1.34351e-92	0.599018	0.661	0.385	2.62496e-88	0	Them6
Fignl1	1.85795e-92	0.672381	0.366	0.148	3.63007e-88	0	Fignl1
2310033P09Rik	1.94979e-92	0.613885	0.715	0.448	3.80949e-88	0	2310033P09Rik
Pspc1	2.34153e-92	0.682448	0.462	0.218	4.57488e-88	0	Pspc1
Riok2	2.40751e-92	0.663926	0.605	0.347	4.70379e-88	0	Riok2
Cdc5l	2.49442e-92	0.593265	0.685	0.416	4.87359e-88	0	Cdc5l
Mre11a	2.53925e-92	0.652935	0.55	0.291	4.96118e-88	0	Mre11a
Sap30	3.52428e-92	0.550122	0.849	0.587	6.88573e-88	0	Sap30
Aaas	3.71977e-92	0.549293	0.826	0.584	7.26768e-88	0	Aaas
Prrg3	3.77784e-92	0.557337	0.17	0.035	7.38113e-88	0	Prrg3
Actl6a	3.8264e-92	0.531524	0.85	0.603	7.47602e-88	0	Actl6a
Asf1a	5.02255e-92	0.610534	0.778	0.523	9.81305e-88	0	Asf1a
Babam2	7.97149e-92	0.547808	0.804	0.56	1.55747e-87	0	Babam2
Gpn3	9.82991e-92	0.613359	0.605	0.33	1.92057e-87	0	Gpn3
Brcc3	1.15386e-91	0.584667	0.764	0.5	2.2544e-87	0	Brcc3
Rpp25	1.39828e-91	0.607239	0.432	0.191	2.73197e-87	0	Rpp25
Krr1	1.69495e-91	0.614154	0.586	0.315	3.31159e-87	0	Krr1
Lss	1.87166e-91	0.591546	0.258	0.081	3.65685e-87	0	Lss
Klf16	2.15393e-91	0.679815	0.451	0.211	4.20834e-87	0	Klf16
Dlat	4.39086e-91	0.546344	0.825	0.582	8.57886e-87	0	Dlat
Rpp38	5.30837e-91	0.692877	0.466	0.225	1.03715e-86	0	Rpp38
Gmpr2	5.66893e-91	0.615261	0.603	0.339	1.1076e-86	0	Gmpr2
Tmem79	6.26013e-91	0.642717	0.229	0.065	1.2231e-86	0	Tmem79
Orc4	6.98415e-91	0.603972	0.702	0.436	1.36456e-86	0	Orc4
Tube1	7.77401e-91	0.623613	0.226	0.064	1.51889e-86	0	Tube1
Cstf1	8.52295e-91	0.628629	0.629	0.363	1.66521e-86	0	Cstf1
Ngef	1.21483e-90	0.575824	0.155	0.029	2.37354e-86	0	Ngef
Ebp	1.22264e-90	0.551578	0.764	0.5	2.3888e-86	0	Ebp
Fam83d	1.23172e-90	0.684231	0.41	0.18	2.40654e-86	0	Fam83d
Kcns3	1.32541e-90	0.603929	0.168	0.035	2.58958e-86	0	Kcns3
Mesd	2.86475e-90	0.521543	0.836	0.607	5.59715e-86	0	Mesd
Skp2	2.91387e-90	0.648564	0.455	0.215	5.69311e-86	0	Skp2
Rtl1	2.95025e-90	0.612313	0.126	0.017	5.7642e-86	0	Rtl1
Stat5a	3.06302e-90	0.584701	0.228	0.065	5.98453e-86	0	Stat5a
Ppp1r35	3.10592e-90	0.587044	0.741	0.48	6.06835e-86	0	Ppp1r35
Exo1	3.12439e-90	0.65484	0.365	0.148	6.10443e-86	0	Exo1
Mlh1	3.15785e-90	0.659561	0.313	0.115	6.1698e-86	0	Mlh1
Abt1	5.32793e-90	0.637633	0.588	0.323	1.04097e-85	0	Abt1
Rapgef5	1.92042e-89	0.561086	0.168	0.035	3.75212e-85	0	Rapgef5
Echdc2	2.21624e-89	0.576301	0.772	0.51	4.33009e-85	0	Echdc2
Krt6b	3.44573e-89	0.751715	0.145	0.025	6.73227e-85	0	Krt6b
Nsun5	4.21996e-89	0.637919	0.566	0.309	8.24496e-85	0	Nsun5
Nmt2	8.08739e-89	0.575887	0.736	0.468	1.58011e-84	0	Nmt2
Gpt2	8.79643e-89	0.589672	0.585	0.319	1.71865e-84	0	Gpt2
Emb	1.36594e-88	0.549979	0.771	0.501	2.66877e-84	0	Emb
Rassf2	1.62284e-88	0.52904	0.132	0.02	3.1707e-84	0	Rassf2
Rnf208	2.142e-88	0.593523	0.206	0.054	4.18505e-84	0	Rnf208
Ptcd3	2.39066e-88	0.633243	0.654	0.393	4.67088e-84	0	Ptcd3
Spindoc	2.63128e-88	0.648267	0.429	0.195	5.14099e-84	0	Spindoc
Ccdc88b	3.41414e-88	0.669602	0.168	0.036	6.67055e-84	0	Ccdc88b
Nanog	3.44639e-88	0.583357	0.133	0.021	6.73356e-84	0	Nanog
Prss12	3.59144e-88	0.595869	0.174	0.039	7.01697e-84	0	Prss12
Glul	4.20461e-88	0.531134	0.617	0.348	8.21497e-84	0	Glul
Ccdc77	5.86907e-88	0.664878	0.442	0.208	1.1467e-83	0	Ccdc77
Gpn1	7.404e-88	0.559852	0.723	0.456	1.44659e-83	0	Gpn1
Gga2	1.41385e-87	0.578464	0.731	0.477	2.76239e-83	0	Gga2
Arl6ip1	1.54004e-87	0.562287	0.916	0.753	3.00892e-83	0	Arl6ip1
Sinhcaf	1.77183e-87	0.513519	0.78	0.505	3.4618e-83	0	Sinhcaf
R3hdml	1.78787e-87	0.545196	0.132	0.021	3.49315e-83	0	R3hdml
Nkap	2.34859e-87	0.582975	0.711	0.442	4.58868e-83	0	Nkap
Traip	3.17274e-87	0.654471	0.321	0.123	6.1989e-83	0	Traip
Nudt11	3.24802e-87	0.599455	0.205	0.054	6.34598e-83	0	Nudt11
Ccnq	3.2545e-87	0.60286	0.735	0.491	6.35864e-83	0	Ccnq
Dync1li1	3.87168e-87	0.558033	0.787	0.541	7.56449e-83	0	Dync1li1
Mrm1	4.17717e-87	0.672457	0.25	0.08	8.16135e-83	0	Mrm1
Pdhx	7.14681e-87	0.620039	0.516	0.267	1.39634e-82	0	Pdhx
Dglucy	7.15414e-87	0.648317	0.481	0.238	1.39778e-82	0	Dglucy
Nek6	1.04648e-86	0.596911	0.679	0.42	2.04461e-82	0	Nek6
Letm1	2.0267e-86	0.540779	0.823	0.586	3.95977e-82	0	Letm1
Mis18bp1	2.2791e-86	0.640354	0.444	0.209	4.4529e-82	0	Mis18bp1
Parp12	2.39137e-86	0.512596	0.417	0.18	4.67225e-82	0	Parp12
Kmt5c	2.98045e-86	0.625227	0.353	0.143	5.82321e-82	0	Kmt5c
Rpa3	4.36916e-86	0.612688	0.589	0.33	8.53646e-82	0	Rpa3
Gpx2	4.97279e-86	0.529233	0.296	0.106	9.71584e-82	0	Gpx2
Srrt	8.6155e-86	0.592132	0.634	0.372	1.6833e-81	0	Srrt
Snx12	1.02409e-85	0.58289	0.655	0.386	2.00086e-81	0	Snx12
Prim2	1.17596e-85	0.629638	0.393	0.173	2.29758e-81	0	Prim2
Tmem218	1.53856e-85	0.595826	0.516	0.264	3.00604e-81	0	Tmem218
Gm26569	3.36475e-85	0.654675	0.258	0.086	6.57405e-81	0	Gm26569
Map9	3.61593e-85	0.654451	0.297	0.111	7.06481e-81	0	Map9
Kdm1a	3.80761e-85	0.540252	0.777	0.533	7.43931e-81	0	Kdm1a
Med27	4.14384e-85	0.624732	0.557	0.306	8.09623e-81	0	Med27
Katna1	5.89158e-85	0.573068	0.683	0.43	1.1511e-80	0	Katna1
Elovl4	7.56075e-85	0.703414	0.465	0.237	1.47722e-80	0	Elovl4
St6galnac4	7.74255e-85	0.541471	0.786	0.543	1.51274e-80	0	St6galnac4
Ints11	8.99729e-85	0.524156	0.808	0.582	1.75789e-80	0	Ints11
Nup133	9.35365e-85	0.59279	0.489	0.245	1.82752e-80	0	Nup133
Uxt	1.16698e-84	0.568494	0.747	0.505	2.28006e-80	0	Uxt
Ammecr1	1.28736e-84	0.539973	0.592	0.329	2.51525e-80	0	Ammecr1
L3mbtl2	2.17848e-84	0.597335	0.46	0.22	4.25631e-80	0	L3mbtl2
Supv3l1	2.25629e-84	0.610615	0.452	0.219	4.40834e-80	0	Supv3l1
Nipsnap2	2.25957e-84	0.621489	0.59	0.328	4.41474e-80	0	Nipsnap2
Mtfmt	2.40543e-84	0.631983	0.614	0.362	4.69973e-80	0	Mtfmt
Ttc32	3.48084e-84	0.644254	0.311	0.119	6.80086e-80	0	Ttc32
Kif18a	3.83432e-84	0.60716	0.228	0.069	7.49149e-80	0	Kif18a
Dctn6	3.97775e-84	0.50729	0.829	0.605	7.77172e-80	0	Dctn6
Utf1	5.66974e-84	0.670611	0.146	0.028	1.10775e-79	0	Utf1
Plcg2	8.32515e-84	0.555968	0.246	0.078	1.62657e-79	0	Plcg2
Fig4	8.54377e-84	0.61969	0.431	0.203	1.66928e-79	0	Fig4
Med30	8.79079e-84	0.531104	0.825	0.594	1.71755e-79	0	Med30
Tdg	9.02021e-84	0.531361	0.759	0.507	1.76237e-79	0	Tdg
Rtf2	1.01835e-83	0.563873	0.751	0.499	1.98966e-79	0	Rtf2
Rnmt	1.02003e-83	0.530536	0.795	0.56	1.99294e-79	0	Rnmt
Ddx19a	1.11454e-83	0.588982	0.654	0.403	2.17759e-79	0	Ddx19a
Map2	1.15244e-83	0.528008	0.174	0.041	2.25163e-79	0	Map2
Zbtb8os	2.45979e-83	0.525829	0.805	0.568	4.80595e-79	0	Zbtb8os
Rb1	2.82548e-83	0.603974	0.396	0.177	5.52043e-79	0	Rb1
Hars2	3.52482e-83	0.625842	0.385	0.171	6.88679e-79	0	Hars2
Gm32856	3.78485e-83	0.59564	0.298	0.11	7.39483e-79	0	Gm32856
BC030867	5.08692e-83	0.602659	0.272	0.095	9.93883e-79	0	BC030867
Suv39h2	5.51798e-83	0.64206	0.36	0.153	1.0781e-78	0	Suv39h2
Hnrnpl	6.21778e-83	0.505224	0.87	0.65	1.21483e-78	0	Hnrnpl
Nme6	6.42298e-83	0.538442	0.683	0.418	1.25492e-78	0	Nme6
Armc10	7.36934e-83	0.627955	0.559	0.305	1.43982e-78	0	Armc10
Nelfe	1.26167e-82	0.529973	0.782	0.546	2.46505e-78	0	Nelfe
Nrf1	1.36505e-82	0.593344	0.545	0.289	2.66703e-78	0	Nrf1
Pde9a	1.46278e-82	0.56147	0.217	0.063	2.85798e-78	0	Pde9a
Samd10	1.87409e-82	0.609431	0.32	0.125	3.6616e-78	0	Samd10
Fgf13	1.92913e-82	0.591345	0.219	0.065	3.76914e-78	0	Fgf13
Mapre2	2.6846e-82	0.586847	0.627	0.367	5.24517e-78	0	Mapre2
Vta1	3.32857e-82	0.534522	0.76	0.512	6.50336e-78	0	Vta1
Slc46a1	3.38574e-82	0.649791	0.289	0.107	6.61506e-78	0	Slc46a1
Pick1	3.67993e-82	0.567996	0.467	0.227	7.18984e-78	0	Pick1
Mitd1	3.72266e-82	0.581946	0.626	0.368	7.27332e-78	0	Mitd1
Actr8	6.31851e-82	0.603853	0.524	0.278	1.23451e-77	0	Actr8
Ncapd2	7.44064e-82	0.505551	0.472	0.228	1.45375e-77	0	Ncapd2
Map2k6	1.00152e-81	0.619095	0.228	0.071	1.95676e-77	0	Map2k6
Rnf114	1.14201e-81	0.501754	0.73	0.473	2.23125e-77	0	Rnf114
Itpka	1.48141e-81	0.566623	0.157	0.034	2.89438e-77	0	Itpka
Usp1	1.64122e-81	0.511448	0.765	0.498	3.20662e-77	0	Usp1
Med31	1.66574e-81	0.5957	0.618	0.364	3.25452e-77	0	Med31
Nelfa	1.68546e-81	0.587603	0.6	0.345	3.29305e-77	0	Nelfa
Mki67	2.30022e-81	0.545104	0.406	0.181	4.49417e-77	0	Mki67
Utp23	2.68845e-81	0.579942	0.491	0.25	5.25269e-77	0	Utp23
Pola2	2.99236e-81	0.58983	0.442	0.211	5.84647e-77	0	Pola2
Wdr31	3.07482e-81	0.568613	0.197	0.054	6.00757e-77	0	Wdr31
Nt5e	3.35932e-81	0.50254	0.266	0.091	6.56345e-77	0	Nt5e
Nsmce2	3.44125e-81	0.526163	0.785	0.545	6.72352e-77	0	Nsmce2
Pgam5	6.67413e-81	0.548084	0.751	0.496	1.30399e-76	0	Pgam5
Impa2	8.66261e-81	0.527541	0.759	0.497	1.6925e-76	0	Impa2
Mlx	8.83683e-81	0.545368	0.634	0.371	1.72654e-76	0	Mlx
Rnf121	1.11372e-80	0.591251	0.507	0.265	2.17599e-76	0	Rnf121
Tcf19	1.12716e-80	0.661478	0.372	0.164	2.20225e-76	0	Tcf19
Atg101	1.40788e-80	0.529403	0.765	0.519	2.75072e-76	0	Atg101
Dll3	2.20736e-80	0.517219	0.128	0.022	4.31274e-76	0	Dll3
Lrch4	2.69274e-80	0.560757	0.371	0.16	5.26107e-76	0	Lrch4
Ash2l	3.03687e-80	0.523388	0.807	0.574	5.93344e-76	0	Ash2l
Aldh1b1	3.4188e-80	0.533453	0.125	0.02	6.67965e-76	0	Aldh1b1
Snrnp35	3.74924e-80	0.607576	0.307	0.121	7.32526e-76	0	Snrnp35
Greb1	5.36995e-80	0.536041	0.193	0.052	1.04918e-75	0	Greb1
Ftsj1	6.66222e-80	0.61679	0.502	0.265	1.30166e-75	0	Ftsj1
Rexo4	1.02655e-79	0.607919	0.604	0.362	2.00568e-75	0	Rexo4
Cpne8	1.3361e-79	0.523736	0.473	0.235	2.61047e-75	0	Cpne8
Rfxap	1.6984e-79	0.51822	0.791	0.565	3.31833e-75	0	Rfxap
Nln	1.72114e-79	0.625727	0.518	0.283	3.36277e-75	0	Nln
Grk6	1.86978e-79	0.52737	0.742	0.489	3.65317e-75	0	Grk6
Cip2a	2.22382e-79	0.606227	0.385	0.173	4.3449e-75	0	Cip2a
Utp4	2.60356e-79	0.515665	0.846	0.638	5.08684e-75	0	Utp4
Orc5	3.78652e-79	0.577258	0.447	0.215	7.3981e-75	0	Orc5
Pigs	6.09888e-79	0.602599	0.647	0.394	1.1916e-74	0	Pigs
Rad51d	7.56802e-79	0.561486	0.61	0.357	1.47864e-74	0	Rad51d
Brca1	1.13307e-78	0.531474	0.213	0.064	2.21379e-74	0	Brca1
Fam81a	1.2719e-78	0.642028	0.192	0.054	2.48504e-74	0	Fam81a
Fntb	1.29397e-78	0.601941	0.416	0.195	2.52815e-74	0	Fntb
Uba3	2.3899e-78	0.507961	0.765	0.531	4.66939e-74	0	Uba3
Sgtb	3.20687e-78	0.528052	0.175	0.044	6.26558e-74	0	Sgtb
Faim	3.83058e-78	0.541269	0.737	0.497	7.48418e-74	0	Faim
Taf7	3.93627e-78	0.5891	0.347	0.146	7.69068e-74	0	Taf7
Wrnip1	4.09599e-78	0.552477	0.566	0.314	8.00275e-74	0	Wrnip1
Lpcat1	4.17372e-78	0.565569	0.353	0.152	8.15461e-74	0	Lpcat1
Elp2	4.57575e-78	0.598374	0.565	0.321	8.94009e-74	0	Elp2
Lin37	5.4753e-78	0.509583	0.609	0.344	1.06976e-73	0	Lin37
Rmc1	5.92836e-78	0.605393	0.493	0.257	1.15828e-73	0	Rmc1
Fastkd2	6.31378e-78	0.633091	0.488	0.259	1.23359e-73	0	Fastkd2
Tbrg4	6.76706e-78	0.512205	0.703	0.444	1.32215e-73	0	Tbrg4
Zfp64	9.59e-78	0.549811	0.698	0.453	1.87369e-73	0	Zfp64
Dhx32	1.13702e-77	0.581924	0.489	0.25	2.2215e-73	0	Dhx32
Lhpp	1.62301e-77	0.614527	0.237	0.079	3.17103e-73	0	Lhpp
Ranbp3	2.25507e-77	0.55275	0.696	0.448	4.40596e-73	0	Ranbp3
Tmem17	2.42012e-77	0.575622	0.257	0.091	4.72843e-73	0	Tmem17
Arxes2	3.69345e-77	0.521233	0.481	0.244	7.21627e-73	0	Arxes2
Mansc1	3.86924e-77	0.517144	0.183	0.049	7.55971e-73	0	Mansc1
Mcmbp	4.53299e-77	0.504416	0.713	0.45	8.85655e-73	0	Mcmbp
Ecd	4.90076e-77	0.547969	0.659	0.407	9.5751e-73	0	Ecd
Ndufs1	5.44536e-77	0.533187	0.69	0.436	1.06392e-72	0	Ndufs1
5430416N02Rik	6.68334e-77	0.587008	0.401	0.187	1.30579e-72	0	5430416N02Rik
Arpin	7.31871e-77	0.58984	0.48	0.25	1.42993e-72	0	Arpin
Clk3	7.9528e-77	0.533451	0.686	0.433	1.55382e-72	0	Clk3
Leng1	8.46028e-77	0.542763	0.596	0.342	1.65297e-72	0	Leng1
Cnot10	9.57325e-77	0.584248	0.526	0.285	1.87042e-72	0	Cnot10
Hsd17b14	1.07766e-76	0.601593	0.183	0.049	2.10553e-72	0	Hsd17b14
Tead4	1.16667e-76	0.680089	0.41	0.195	2.27945e-72	0	Tead4
Pstk	2.15004e-76	0.544405	0.737	0.496	4.20075e-72	0	Pstk
Pck2	3.0161e-76	0.516288	0.665	0.411	5.89285e-72	0	Pck2
Ccdc115	4.2621e-76	0.573203	0.655	0.407	8.32729e-72	0	Ccdc115
Cdk5rap1	4.99788e-76	0.596333	0.33	0.139	9.76486e-72	0	Cdk5rap1
Hmgn2	5.35302e-76	0.518204	0.743	0.481	1.04587e-71	0	Hmgn2
Bnip1	6.0059e-76	0.592803	0.482	0.252	1.17343e-71	0	Bnip1
Fbxo4	7.23285e-76	0.520919	0.562	0.31	1.41315e-71	0	Fbxo4
Pi16	8.22352e-76	0.544849	0.183	0.05	1.60671e-71	0	Pi16
Cdkn2d	8.32354e-76	0.562553	0.589	0.334	1.62625e-71	0	Cdkn2d
Cep70	8.81604e-76	0.581978	0.291	0.113	1.72248e-71	0	Cep70
Edem2	9.91309e-76	0.526048	0.607	0.35	1.93682e-71	0	Edem2
Fam174b	1.7831e-75	0.53205	0.293	0.112	3.48382e-71	0	Fam174b
Ttc5	1.7955e-75	0.566779	0.533	0.291	3.50804e-71	0	Ttc5
Hdhd5	2.09192e-75	0.560729	0.293	0.114	4.08719e-71	0	Hdhd5
Kdf1	2.17767e-75	0.526472	0.148	0.033	4.25474e-71	0	Kdf1
Ngrn	3.05908e-75	0.559348	0.678	0.433	5.97682e-71	0	Ngrn
Ddx20	3.28894e-75	0.569013	0.377	0.171	6.42593e-71	0	Ddx20
Sdr39u1	3.62719e-75	0.647499	0.27	0.102	7.08681e-71	0	Sdr39u1
Sp6	5.01717e-75	0.513509	0.169	0.043	9.80254e-71	0	Sp6
Trib3	6.70051e-75	0.528213	0.473	0.239	1.30915e-70	0	Trib3
Gmppb	1.06259e-74	0.533866	0.467	0.238	2.07609e-70	0	Gmppb
Diablo	1.26071e-74	0.51703	0.722	0.479	2.46318e-70	0	Diablo
Prss32	2.53793e-74	0.5578	0.152	0.035	4.95861e-70	0	Prss32
St14	2.98411e-74	0.513649	0.351	0.151	5.83036e-70	0	St14
Faap100	4.56886e-74	0.609204	0.347	0.153	8.92664e-70	0	Faap100
Ppp2r5a	6.09943e-74	0.549634	0.439	0.219	1.19171e-69	0	Ppp2r5a
BC055324	6.31466e-74	0.552175	0.202	0.062	1.23376e-69	0	BC055324
Ydjc	7.37018e-74	0.53727	0.71	0.462	1.43999e-69	0	Ydjc
Oxnad1	8.75194e-74	0.545306	0.663	0.415	1.70995e-69	0	Oxnad1
Gtf2h4	9.65246e-74	0.523841	0.666	0.413	1.8859e-69	0	Gtf2h4
Tsen2	1.18336e-73	0.579413	0.566	0.328	2.31205e-69	0	Tsen2
Mrm3	1.34601e-73	0.575449	0.443	0.222	2.62984e-69	0	Mrm3
Psmd5	1.86471e-73	0.526882	0.674	0.421	3.64327e-69	0	Psmd5
Gpn2	2.56798e-73	0.601986	0.383	0.182	5.01732e-69	0	Gpn2
Insig1	3.68217e-73	0.561508	0.365	0.165	7.19422e-69	0	Insig1
Borcs5	3.71066e-73	0.550837	0.516	0.279	7.24988e-69	0	Borcs5
Rnf113a2	9.03056e-73	0.544472	0.457	0.232	1.76439e-68	0	Rnf113a2
Mettl5	9.61483e-73	0.5142	0.683	0.438	1.87855e-68	0	Mettl5
Nol10	1.79077e-72	0.558441	0.455	0.234	3.4988e-68	0	Nol10
Ints10	3.21135e-72	0.563738	0.52	0.29	6.27433e-68	0	Ints10
Orc3	3.5604e-72	0.582726	0.503	0.277	6.95632e-68	0	Orc3
Mto1	5.01507e-72	0.549697	0.409	0.197	9.79843e-68	0	Mto1
Foxo4	6.17218e-72	0.558984	0.236	0.082	1.20592e-67	0	Foxo4
Etv5	6.35509e-72	0.514497	0.445	0.219	1.24166e-67	0	Etv5
Zw10	6.62808e-72	0.569591	0.279	0.109	1.29499e-67	0	Zw10
Scnm1	6.94788e-72	0.558087	0.573	0.333	1.35748e-67	0	Scnm1
Acy1	7.4656e-72	0.620972	0.427	0.219	1.45863e-67	0	Acy1
Glt1d1	7.80265e-72	0.527304	0.22	0.072	1.52448e-67	0	Glt1d1
Fads1	8.23228e-72	0.548194	0.461	0.235	1.60842e-67	0	Fads1
Mrrf	1.21587e-71	0.504424	0.704	0.454	2.37557e-67	0	Mrrf
Mta3	1.2241e-71	0.509077	0.597	0.354	2.39164e-67	0	Mta3
Zc3h8	2.48933e-71	0.614566	0.404	0.198	4.86365e-67	0	Zc3h8
Mxi1	2.89878e-71	0.52868	0.596	0.347	5.66364e-67	0	Mxi1
Snupn	3.55993e-71	0.558186	0.474	0.25	6.95538e-67	0	Snupn
Nsl1	5.90908e-71	0.531614	0.191	0.056	1.15452e-66	0	Nsl1
Larp7	6.09817e-71	0.528786	0.648	0.4	1.19146e-66	0	Larp7
Tpmt	6.39275e-71	0.56166	0.379	0.179	1.24902e-66	0	Tpmt
Sipa1	6.97915e-71	0.509631	0.289	0.115	1.36359e-66	0	Sipa1
Ercc8	7.02441e-71	0.558451	0.349	0.154	1.37243e-66	0	Ercc8
Mvd	1.13063e-70	0.634328	0.539	0.311	2.20902e-66	0	Mvd
Zfp750	1.23446e-70	0.504236	0.207	0.065	2.41188e-66	0	Zfp750
Nudcd1	1.48257e-70	0.558132	0.489	0.264	2.89665e-66	0	Nudcd1
Gtf2b	1.90809e-70	0.523069	0.533	0.296	3.72803e-66	0	Gtf2b
Map7	2.17897e-70	0.522821	0.176	0.049	4.25728e-66	0	Map7
Fbxo21	2.34384e-70	0.547689	0.391	0.188	4.57939e-66	0	Fbxo21
Ric8a	2.65283e-70	0.526047	0.614	0.372	5.1831e-66	0	Ric8a
Mnd1	4.24996e-70	0.567682	0.491	0.267	8.30357e-66	0	Mnd1
2700097O09Rik	4.51446e-70	0.545033	0.445	0.227	8.82035e-66	0	2700097O09Rik
Nipsnap1	4.7375e-70	0.515518	0.66	0.41	9.25612e-66	0	Nipsnap1
Pus10	5.92822e-70	0.562075	0.458	0.24	1.15826e-65	0	Pus10
Mfsd2a	9.70629e-70	0.578477	0.221	0.075	1.89641e-65	0	Mfsd2a
Cul2	1.02692e-69	0.53937	0.522	0.288	2.00639e-65	0	Cul2
Qtrt1	1.66129e-69	0.530236	0.685	0.449	3.24582e-65	0	Qtrt1
Dus2	2.81156e-69	0.562004	0.47	0.251	5.49323e-65	0	Dus2
Slc28a1	5.25358e-69	0.538207	0.163	0.043	1.02644e-64	0	Slc28a1
Dhrs4	8.36092e-69	0.562431	0.543	0.313	1.63356e-64	0	Dhrs4
Eri1	8.59152e-69	0.508493	0.66	0.412	1.67861e-64	0	Eri1
Cyfip1	9.6864e-69	0.510257	0.614	0.375	1.89253e-64	0	Cyfip1
Rars2	1.26617e-68	0.560741	0.497	0.277	2.47385e-64	0	Rars2
Zfp141	3.32363e-68	0.557927	0.233	0.083	6.49371e-64	0	Zfp141
Cep57l1	5.71506e-68	0.553079	0.275	0.109	1.11661e-63	0	Cep57l1
Zfp688	7.12334e-68	0.519323	0.471	0.252	1.39176e-63	0	Zfp688
Rcor2	7.96058e-68	0.525574	0.409	0.2	1.55534e-63	0	Rcor2
Pim2	8.05936e-68	0.530595	0.283	0.114	1.57464e-63	0	Pim2
Hddc3	8.33179e-68	0.522959	0.417	0.207	1.62786e-63	0	Hddc3
Arrb2	8.5411e-68	0.514277	0.46	0.241	1.66876e-63	0	Arrb2
2810408I11Rik	8.88935e-68	0.561125	0.376	0.178	1.7368e-63	0	2810408I11Rik
Kif4	1.0377e-67	0.545843	0.235	0.085	2.02746e-63	0	Kif4
Mogs	1.16318e-67	0.549616	0.399	0.197	2.27263e-63	0	Mogs
Haus1	1.16804e-67	0.505555	0.678	0.441	2.28212e-63	0	Haus1
Tada2a	1.1798e-67	0.519229	0.555	0.321	2.30509e-63	0	Tada2a
Ddx10	1.3315e-67	0.519516	0.616	0.38	2.60148e-63	0	Ddx10
Pgm2	1.58478e-67	0.524909	0.426	0.215	3.09634e-63	0	Pgm2
Ints12	2.35097e-67	0.583175	0.439	0.231	4.59333e-63	0	Ints12
Pinx1	2.83812e-67	0.536441	0.594	0.362	5.54511e-63	0	Pinx1
Mcat	2.90802e-67	0.530606	0.528	0.301	5.6817e-63	0	Mcat
Rab28	3.45546e-67	0.510256	0.683	0.452	6.75127e-63	0	Rab28
Vkorc1l1	4.98042e-67	0.51491	0.611	0.37	9.73074e-63	0	Vkorc1l1
Spink2	6.22179e-67	0.820215	0.112	0.02	1.21561e-62	0	Spink2
1190005I06Rik	7.21064e-67	0.791366	0.444	0.243	1.40881e-62	0	1190005I06Rik
Amer1	1.21601e-66	0.541443	0.394	0.19	2.37584e-62	0	Amer1
Ncbp1	1.23401e-66	0.505636	0.642	0.407	2.41101e-62	0	Ncbp1
Metap1	1.23638e-66	0.530995	0.607	0.378	2.41563e-62	0	Metap1
Fpgs	1.35873e-66	0.531437	0.613	0.38	2.65468e-62	0	Fpgs
Nubpl	1.92196e-66	0.519849	0.523	0.297	3.75513e-62	0	Nubpl
Ctnnal1	6.54492e-66	0.58492	0.356	0.167	1.27875e-61	0	Ctnnal1
Smurf1	7.75659e-66	0.54606	0.39	0.191	1.51548e-61	0	Smurf1
Qrsl1	9.59441e-66	0.544236	0.414	0.21	1.87456e-61	0	Qrsl1
Atpaf1	1.24849e-65	0.523004	0.56	0.33	2.43931e-61	0	Atpaf1
Cep78	1.90314e-65	0.572613	0.254	0.099	3.71836e-61	0	Cep78
Mtif3	2.30007e-65	0.551435	0.372	0.18	4.49387e-61	0	Mtif3
Syngr3	2.95945e-65	0.509371	0.187	0.058	5.78218e-61	0	Syngr3
Hoxa9	4.00279e-65	0.551696	0.283	0.117	7.82066e-61	0	Hoxa9
Ddx55	5.42053e-65	0.551367	0.443	0.235	1.05906e-60	0	Ddx55
Pecr	5.77132e-65	0.525871	0.569	0.342	1.1276e-60	0	Pecr
Wdr46	9.27248e-65	0.537469	0.589	0.36	1.81166e-60	0	Wdr46
Nmnat3	2.56545e-64	0.51145	0.29	0.122	5.01237e-60	0	Nmnat3
Reep4	4.24771e-64	0.505997	0.574	0.344	8.29917e-60	0	Reep4
Slc25a15	5.08929e-64	0.568926	0.386	0.193	9.94345e-60	0	Slc25a15
Ap1m2	7.77977e-64	0.562477	0.144	0.037	1.52001e-59	0	Ap1m2
Dcaf17	7.9932e-64	0.538057	0.334	0.155	1.56171e-59	0	Dcaf17
Gatc	8.4348e-64	0.527883	0.485	0.267	1.64799e-59	0	Gatc
Tfb1m	9.99568e-64	0.516431	0.214	0.075	1.95296e-59	0	Tfb1m
Ticrr	1.99598e-63	0.508529	0.226	0.082	3.89974e-59	0	Ticrr
Eif2b4	2.45978e-63	0.500381	0.641	0.415	4.80592e-59	0	Eif2b4
Tdp1	4.2921e-63	0.523877	0.449	0.244	8.38591e-59	0	Tdp1
C1ql1	4.6759e-63	0.539436	0.158	0.044	9.13578e-59	0	C1ql1
Usb1	5.0423e-63	0.529458	0.431	0.228	9.85164e-59	0	Usb1
Chac2	7.02123e-63	0.530003	0.378	0.187	1.37181e-58	0	Chac2
Znrd1as	7.77857e-63	0.542353	0.372	0.183	1.51978e-58	0	Znrd1as
Mtrr	1.52771e-62	0.523405	0.361	0.173	2.98483e-58	0	Mtrr
Pnpt1	3.32347e-62	0.510371	0.402	0.206	6.49339e-58	0	Pnpt1
Armc6	4.11913e-62	0.507897	0.471	0.261	8.04796e-58	0	Armc6
Pdss1	5.22386e-62	0.550915	0.422	0.224	1.02064e-57	0	Pdss1
Bcdin3d	5.49181e-62	0.514442	0.259	0.105	1.07299e-57	0	Bcdin3d
Mns1	6.59934e-62	0.511473	0.38	0.188	1.28938e-57	0	Mns1
Ubr7	7.33246e-62	0.511472	0.408	0.209	1.43262e-57	0	Ubr7
Strada	8.38665e-62	0.532639	0.352	0.169	1.63858e-57	0	Strada
Rad50	1.41774e-61	0.508332	0.599	0.368	2.76999e-57	0	Rad50
Adi1	1.6957e-61	0.501687	0.533	0.312	3.31307e-57	0	Adi1
Saysd1	1.78134e-61	0.500726	0.547	0.325	3.48039e-57	0	Saysd1
Blm	2.38625e-61	0.504302	0.265	0.108	4.66226e-57	0	Blm
Ercc2	3.73512e-61	0.523545	0.244	0.096	7.29768e-57	0	Ercc2
Itfg2	6.38786e-61	0.523298	0.569	0.351	1.24806e-56	0	Itfg2
Spdl1	9.99059e-61	0.519342	0.245	0.097	1.95196e-56	0	Spdl1
Prpsap2	1.51384e-60	0.513069	0.344	0.163	2.95773e-56	0	Prpsap2
Mrgbp	1.7227e-60	0.540231	0.441	0.24	3.36581e-56	0	Mrgbp
Rad51b	3.47399e-60	0.506589	0.185	0.061	6.78748e-56	0	Rad51b
Arhgef39	1.13874e-59	0.51875	0.155	0.045	2.22487e-55	0	Arhgef39
Nxf1	1.1877e-59	0.518042	0.518	0.302	2.32053e-55	0	Nxf1
Osgepl1	1.30893e-59	0.535427	0.571	0.361	2.5574e-55	0	Osgepl1
Aatf	2.0844e-59	0.501134	0.643	0.417	4.07251e-55	0	Aatf
Galnt12	2.83702e-59	0.506583	0.251	0.102	5.54298e-55	0	Galnt12
Crlf3	5.20556e-59	0.517714	0.496	0.287	1.01706e-54	0	Crlf3
Cit	7.52933e-59	0.505646	0.326	0.152	1.47108e-54	0	Cit
Actr6	1.64796e-58	0.513918	0.405	0.213	3.21979e-54	0	Actr6
Iws1	2.36726e-58	0.519689	0.516	0.304	4.62516e-54	0	Iws1
Sars2	1.094e-57	0.5022	0.267	0.115	2.13746e-53	0	Sars2
Dele1	1.98963e-57	0.5032	0.445	0.242	3.88734e-53	0	Dele1
Stn1	4.82658e-57	0.500677	0.274	0.119	9.43018e-53	0	Stn1
Zbtb32	1.55293e-56	0.543669	0.233	0.092	3.03411e-52	0	Zbtb32
Eef2kmt	1.77076e-56	0.512441	0.557	0.347	3.45971e-52	0	Eef2kmt
Gjb5	2.10016e-55	0.591162	0.318	0.156	4.10328e-51	0	Gjb5
Cadm1	3.43858e-55	0.520434	0.318	0.152	6.7183e-51	0	Cadm1
Etaa1	7.12848e-54	0.501338	0.302	0.142	1.39276e-49	0	Etaa1
Nppb	2.83247e-51	0.619025	0.168	0.058	5.53409e-47	0	Nppb
Cldn7	4.45772e-50	0.545975	0.126	0.035	8.70949e-46	0	Cldn7
Fermt3	3.138e-48	0.672496	0.142	0.046	6.13102e-44	0	Fermt3
Mbnl3	2.17411e-36	0.550558	0.246	0.125	4.24777e-32	0	Mbnl3
Gtf3a	0	1.30801	0.961	0.717	0	1	Gtf3a		Cluster 1	Name	P-value	Adjusted p-value	Odds Ratio	Combined score	marker list
Nt5dc2	0	1.18179	0.981	0.693	0	1	Nt5dc2			Reticulocytes	1.959e-19	2.214e-17	11.42	492.04	SF3B3;NUP188;TFRC;DHX9;DDX23;HEATR1;NAT10;DDX21;YBX1;PRPF8;TAF5L;TBRG4;DCAF1;PDCD11;NUP62;XPO5;UBAP2L;TOPBP1;GCN1;POLG;NOP14;RCC2;PABPC4;PPRC1;ILF3;RFWD3;HDGF;NCAPD2;KPNB1;EIF4G1
Mt1	0	1.17595	0.997	0.948	0	1	Mt1
Selenoh	0	1.09938	0.999	0.916	0	1	Selenoh
Eif5	0	1.0672	0.996	0.953	0	1	Eif5
Mtdh	0	1.06533	0.998	0.94	0	1	Mtdh
Siva1	0	1.02011	0.999	0.95	0	1	Siva1
Hmgn1	0	0.96923	1	0.992	0	1	Hmgn1
Snrpg	0	0.877429	1	0.992	0	1	Snrpg
Ptma	0	0.84522	1	1	0	1	Ptma
Pabpc1	0	0.842048	1	0.99	0	1	Pabpc1
Hspe1	0	0.820552	1	0.994	0	1	Hspe1
Ybx1	0	0.767191	1	0.999	0	1	Ybx1
Tomm20	0	0.734843	1	0.998	0	1	Tomm20
Rps12	0	0.691583	1	0.998	0	1	Rps12
Rps27l	0	0.659994	1	1	0	1	Rps27l
Rplp0	0	0.617676	1	1	0	1	Rplp0
Rpl12	0	0.614117	1	0.999	0	1	Rpl12
Rpl41	0	0.608423	1	1	0	1	Rpl41
Rplp1	0	0.553852	1	1	0	1	Rplp1
Nhp2	2.82917e-305	0.832107	1	0.976	5.52764e-301	1	Nhp2
Dnajc2	1.38863e-298	1.1104	0.988	0.816	2.71311e-294	1	Dnajc2
Timm13	5.53788e-298	0.773985	0.999	0.979	1.08199e-293	1	Timm13
Timm8a1	3.00403e-290	1.02715	0.996	0.863	5.86928e-286	1	Timm8a1
Mpp6	1.71123e-283	1.1914	0.966	0.739	3.3434e-279	1	Mpp6
Tomm5	6.06428e-282	0.913916	0.997	0.95	1.18484e-277	1	Tomm5
Atp5g1	3.71774e-275	0.64615	1	0.996	7.26373e-271	1	Atp5g1
Rps29	5.09133e-271	0.505897	1	1	9.94743e-267	1	Rps29
Eif4ebp1	1.73292e-268	0.799684	1	0.994	3.38579e-264	1	Eif4ebp1
Odc11	1.27925e-266	1.03238	0.993	0.862	2.4994e-262	1	Odc1
Cdv3	1.88162e-263	1.04631	0.993	0.902	3.67632e-259	1	Cdv3
Denr	1.22106e-259	0.914323	0.988	0.904	2.38571e-255	1	Denr
Ssbp4	5.47153e-244	1.19298	0.933	0.703	1.06903e-239	1	Ssbp4
Nop10	6.44705e-244	0.762484	1	0.984	1.25962e-239	1	Nop10
H2afz1	2.77183e-239	0.787654	1	0.992	5.41561e-235	1	H2afz
Rbm17	1.54957e-237	0.903116	0.988	0.898	3.02755e-233	1	Rbm17
Lsm2	1.96489e-237	0.990709	0.976	0.834	3.83901e-233	1	Lsm2
Dusp9	9.28845e-236	1.60994	0.616	0.216	1.81478e-231	1	Dusp9
Lsm6	2.59054e-232	0.865477	0.985	0.911	5.0614e-228	1	Lsm6
Eif1ad	1.4152e-230	1.05869	0.969	0.798	2.76502e-226	1	Eif1ad
Uqcr11	3.91389e-225	0.55086	1	0.996	7.64696e-221	1	Uqcr11
Pla2g12a	5.97032e-223	1.0084	0.959	0.81	1.16648e-218	1	Pla2g12a
Pfdn6	6.50583e-221	0.83016	0.992	0.886	1.27111e-216	1	Pfdn6
Glrx5	2.61285e-218	0.763821	0.993	0.937	5.10499e-214	1	Glrx5
Lyar1	4.45052e-218	0.864065	0.998	0.861	8.69543e-214	1	Lyar
Slc25a33	6.1345e-215	1.32329	0.827	0.525	1.19856e-210	1	Slc25a33
Timm23	1.24397e-213	0.668968	0.996	0.967	2.43048e-209	1	Timm23
Mbd3	1.60152e-213	0.850575	0.983	0.887	3.12905e-209	1	Mbd3
Sumo2	5.38523e-212	0.633317	0.999	0.987	1.05217e-207	1	Sumo2
Dnajc19	1.25568e-211	0.90758	0.968	0.848	2.45334e-207	1	Dnajc19
Rwdd1	8.98074e-210	0.714436	0.994	0.943	1.75466e-205	1	Rwdd1
Nucks1	1.06658e-206	0.779227	0.996	0.923	2.08389e-202	1	Nucks1
Tomm6	6.55803e-205	0.629107	0.999	0.979	1.28131e-200	1	Tomm6
Ddx21	1.27244e-204	1.04518	0.947	0.725	2.4861e-200	1	Ddx21
Uqcrq	2.26665e-202	0.537395	1	0.996	4.42859e-198	1	Uqcrq
Snhg15	1.41185e-199	1.19385	0.897	0.687	2.75847e-195	1	Snhg15
Lsm4	8.69839e-199	0.641769	0.999	0.975	1.69949e-194	1	Lsm4
Anp32b1	2.1307e-197	0.752222	0.999	0.961	4.16296e-193	1	Anp32b
Psmb10	2.23102e-197	0.987854	0.974	0.834	4.35897e-193	1	Psmb10
Smim11	4.00456e-197	1.07683	0.909	0.73	7.82411e-193	1	Smim11
Ybx3	1.34319e-195	0.973112	0.954	0.83	2.62432e-191	1	Ybx3
Bola2	3.35102e-194	0.661956	0.995	0.956	6.54723e-190	1	Bola2
Zfp706	6.43625e-194	0.668668	0.998	0.962	1.25752e-189	1	Zfp706
Dph3	1.47059e-193	0.861839	0.976	0.876	2.87323e-189	1	Dph3
Snrpf	1.47983e-193	0.68805	0.997	0.94	2.89129e-189	1	Snrpf
Atox1	6.73115e-192	0.620785	0.999	0.985	1.31513e-187	1	Atox1
Pdap1	3.82425e-191	0.642546	0.999	0.956	7.47181e-187	1	Pdap1
Cks1b1	2.98632e-190	0.794595	0.99	0.897	5.83467e-186	1	Cks1b
Mrpl30	4.08935e-183	0.573905	0.997	0.973	7.98976e-179	1	Mrpl30
Rnf126	1.25448e-179	0.8865	0.948	0.802	2.45101e-175	1	Rnf126
Polr2f	3.7546e-179	0.647656	0.999	0.962	7.33574e-175	1	Polr2f
Srsf1	3.80928e-179	1	0.909	0.724	7.44258e-175	1	Srsf1
Tomm22	6.48494e-179	0.621805	0.996	0.963	1.26703e-174	1	Tomm22
Mgat4b	7.482e-177	1.15281	0.752	0.405	1.46183e-172	1	Mgat4b
Uqcr10	1.0386e-176	0.562522	1	0.993	2.02922e-172	1	Uqcr10
Egfl7	2.09096e-173	0.969273	0.824	0.464	4.08531e-169	1	Egfl7
Arglu1	5.72061e-173	0.940783	0.956	0.845	1.11769e-168	1	Arglu1
Cenpw	6.07127e-173	0.982349	0.898	0.65	1.18621e-168	1	Cenpw
Polr3h	3.82998e-172	1.03873	0.861	0.637	7.48301e-168	1	Polr3h
Ftl1	4.02941e-172	0.522134	1	1	7.87267e-168	1	Ftl1
Rrp1b	6.23886e-169	1.04708	0.862	0.605	1.21895e-164	1	Rrp1b
Rbm39	2.93772e-165	0.560005	0.999	0.988	5.73972e-161	1	Rbm39
Npm31	3.45168e-163	0.635826	0.999	0.934	6.74389e-159	1	Npm3
H3f3b	3.80415e-163	0.51584	1	0.998	7.43255e-159	1	H3f3b
Mrpl42	5.2744e-162	0.634487	0.996	0.942	1.03051e-157	1	Mrpl42
Srsf2	1.90417e-160	0.760519	0.993	0.91	3.72037e-156	1	Srsf2
Polr1d	3.3161e-159	0.530666	0.998	0.976	6.47899e-155	1	Polr1d
Cdk4	1.03443e-158	0.562962	0.998	0.976	2.02106e-154	1	Cdk4
Mrpl34	8.1588e-158	0.670492	0.991	0.933	1.59407e-153	1	Mrpl34
Ube2i	1.32983e-157	0.526451	0.997	0.974	2.59822e-153	1	Ube2i
Arhgdig	7.24202e-157	1.16908	0.715	0.412	1.41495e-152	1	Arhgdig
Mcrip2	3.77045e-154	0.997507	0.837	0.589	7.3667e-150	1	Mcrip2
Id3	9.67088e-154	0.73164	0.922	0.586	1.8895e-149	1	Id3
Traf4	1.68555e-152	0.965086	0.897	0.734	3.29323e-148	1	Traf4
Hnrnpab	1.03564e-151	0.622596	0.997	0.951	2.02344e-147	1	Hnrnpab
Lsm1	4.70212e-151	0.761171	0.965	0.87	9.18701e-147	1	Lsm1
Reep6	1.26225e-149	1.3148	0.402	0.128	2.46619e-145	1	Reep6
Emc6	1.78253e-149	0.64554	0.986	0.934	3.4827e-145	1	Emc6
Slc25a39	1.48655e-144	0.837531	0.909	0.751	2.90442e-140	1	Slc25a39
Lsm7	1.90957e-144	0.563211	0.998	0.953	3.73092e-140	1	Lsm7
Phb2	6.41087e-144	0.505556	1	0.988	1.25256e-139	1	Phb2
Atf4	7.44795e-144	1.08509	0.917	0.795	1.45518e-139	1	Atf4
Slc7a5	1.13238e-143	1.00944	0.851	0.601	2.21245e-139	1	Slc7a5
Rwdd4a	2.33383e-141	0.8969	0.868	0.703	4.55983e-137	1	Rwdd4a
Hdgf1	6.09092e-140	0.527506	0.999	0.981	1.19004e-135	1	Hdgf
Naa50	1.04497e-139	0.755839	0.949	0.833	2.04167e-135	1	Naa50
Pdxp	2.44118e-139	1.14224	0.663	0.369	4.76959e-135	1	Pdxp
Nudt19	2.94871e-139	0.870875	0.903	0.693	5.7612e-135	1	Nudt19
E2f4	7.5438e-139	0.866987	0.895	0.724	1.47391e-134	1	E2f4
Txn2	9.66862e-139	0.569344	0.994	0.941	1.88905e-134	1	Txn2
Smc6	1.37109e-138	0.821814	0.918	0.759	2.67884e-134	1	Smc6
Hells1	1.77596e-138	0.969192	0.804	0.521	3.46987e-134	1	Hells
Tspan4	1.89475e-138	0.787925	0.924	0.732	3.70197e-134	1	Tspan4
Txn1	1.2023e-136	0.526391	0.999	0.99	2.34905e-132	1	Txn1
Bola3	4.01135e-136	0.712047	0.977	0.875	7.83738e-132	1	Bola3
Snhg4	5.15071e-135	1.10977	0.712	0.448	1.00634e-130	1	Snhg4
Dtymk	5.58196e-135	0.662974	0.971	0.87	1.0906e-130	1	Dtymk
Hras	7.78239e-135	0.697566	0.958	0.881	1.52052e-130	1	Hras
Rnf187	1.01556e-132	0.654177	0.979	0.893	1.98421e-128	1	Rnf187
Slc19a1	3.25442e-132	1.0246	0.731	0.464	6.35849e-128	1	Slc19a1
Bcl7c	3.34722e-132	0.861963	0.854	0.645	6.53979e-128	1	Bcl7c
Kmt5a	9.79755e-132	0.99296	0.807	0.598	1.91425e-127	1	Kmt5a
Pole4	1.07468e-131	0.85721	0.857	0.653	2.09971e-127	1	Pole4
9130401M01Rik	1.09123e-130	0.831312	0.889	0.716	2.13204e-126	1	9130401M01Rik
Gm47283	3.87584e-130	0.966941	0.789	0.562	7.57262e-126	1	Gm47283
Nexn	3.65015e-129	1.06532	0.601	0.294	7.13165e-125	1	Nexn
Chchd1	9.41319e-128	0.610833	0.978	0.909	1.83915e-123	1	Chchd1
Zmynd19	8.38885e-127	0.973538	0.794	0.561	1.63901e-122	1	Zmynd19
Snu131	8.10071e-126	0.508569	1	0.977	1.58272e-121	1	Snu13
Rsl24d1	1.25382e-124	0.766574	0.939	0.81	2.44971e-120	1	Rsl24d1
Ddx46	3.61878e-124	0.834888	0.887	0.693	7.07036e-120	1	Ddx46
Ctbp1	7.44105e-124	0.773291	0.911	0.774	1.45383e-119	1	Ctbp1
Tcof11	9.04786e-124	0.896383	0.832	0.583	1.76777e-119	1	Tcof1
Smco4	9.37108e-124	0.926589	0.805	0.606	1.83092e-119	1	Smco4
hcMyc	1.3335e-123	1.20887	0.246	0.053	2.60539e-119	1	hcMyc
Fth1	2.07403e-123	0.555858	1	0.993	4.05224e-119	1	Fth1
Elof1	3.04411e-122	0.695421	0.942	0.827	5.94759e-118	1	Elof1
2810004N23Rik	2.00704e-121	0.652118	0.968	0.857	3.92135e-117	1	2810004N23Rik
Srsf31	1.60757e-120	0.629506	0.993	0.919	3.14088e-116	1	Srsf3
Timm9	2.41613e-120	0.869897	0.835	0.64	4.72063e-116	1	Timm9
Ppp1r14b	1.61338e-119	0.555325	0.989	0.952	3.15223e-115	1	Ppp1r14b
Cenpa1	2.76714e-119	0.846804	0.902	0.644	5.40643e-115	1	Cenpa
Necab2	1.21989e-117	1.18891	0.299	0.084	2.38342e-113	1	Necab2
Tipin1	1.7009e-117	0.735112	0.938	0.747	3.32323e-113	1	Tipin
Ap4s1	2.63582e-117	1.09427	0.62	0.364	5.14987e-113	1	Ap4s1
Dek1	1.63143e-116	0.726022	0.926	0.753	3.18748e-112	1	Dek
Mthfd21	2.46639e-116	0.718169	0.969	0.794	4.81884e-112	1	Mthfd2
Tmem126a	1.36626e-115	0.702443	0.925	0.821	2.66941e-111	1	Tmem126a
Mrpl57	2.19018e-115	0.516447	0.986	0.948	4.27917e-111	1	Mrpl57
Ankrd11	3.00956e-114	0.750377	0.903	0.804	5.88008e-110	1	Ankrd11
Tulp4	1.575e-113	0.747003	0.848	0.605	3.07724e-109	1	Tulp4
Impdh1	1.17943e-112	0.878259	0.796	0.577	2.30436e-108	1	Impdh1
Fam136a	1.48932e-112	0.718354	0.939	0.796	2.90983e-108	1	Fam136a
Rangrf	2.35679e-112	0.862288	0.885	0.708	4.60469e-108	1	Rangrf
Srrm1	3.75573e-112	0.62378	0.965	0.882	7.33794e-108	1	Srrm1
Rrp15	5.45046e-112	0.732444	0.91	0.715	1.06491e-107	1	Rrp15
Chchd41	1.91088e-111	0.6436	0.981	0.822	3.73347e-107	1	Chchd4
Mak16	4.10912e-111	0.600226	0.98	0.878	8.02839e-107	1	Mak16
Cenpx	1.28762e-110	0.730298	0.94	0.847	2.51576e-106	1	Cenpx
Orc2	1.99238e-110	0.977189	0.701	0.471	3.8927e-106	1	Orc2
hGata3	3.43025e-110	1.32702	0.31	0.094	6.70201e-106	1	hGata3
Gar11	7.17246e-110	0.675517	0.952	0.766	1.40136e-105	1	Gar1
Pdcd11	2.52994e-109	0.921131	0.717	0.492	4.943e-105	1	Pdcd11
3110082I17Rik	8.52413e-109	1.00048	0.663	0.431	1.66544e-104	1	3110082I17Rik
Nadk	1.83597e-108	0.804608	0.851	0.716	3.58712e-104	1	Nadk
Syce2	4.11484e-108	1.40074	0.575	0.328	8.03957e-104	1	Syce2
Rbm38	1.22755e-107	0.908154	0.769	0.544	2.39838e-103	1	Rbm38
Dcun1d5	2.47943e-107	0.596361	0.982	0.931	4.84431e-103	1	Dcun1d5
Ube2s1	3.51095e-107	0.535349	0.999	0.983	6.85969e-103	1	Ube2s
Rabl6	2.56037e-106	0.69609	0.922	0.791	5.00244e-102	1	Rabl6
Dctpp11	2.75152e-105	0.551199	0.996	0.882	5.37592e-101	1	Dctpp1
Vps36	3.49429e-105	0.501734	0.991	0.949	6.82714e-101	1	Vps36
Srm1	4.32124e-105	0.515976	1	0.937	8.44284e-101	1	Srm
Timm10	5.01216e-105	0.805028	0.861	0.676	9.79276e-101	1	Timm10
Naf1	8.00408e-105	0.919335	0.721	0.507	1.56384e-100	1	Naf1
Pabpc4	1.4051e-104	0.813566	0.846	0.685	2.74528e-100	1	Pabpc4
Rab34	2.13254e-103	0.755246	0.817	0.57	4.16656e-99	1	Rab34
2022-03-05	3.20182e-103	0.542103	0.979	0.93	6.25572e-99	1	2022-03-05
Gpatch4	9.34548e-103	0.800237	0.816	0.623	1.82592e-98	1	Gpatch4
Txnrd1	1.06052e-102	0.794181	0.854	0.703	2.07205e-98	1	Txnrd1
Dus1l	4.50316e-102	0.812731	0.845	0.677	8.79826e-98	1	Dus1l
Sord	1.02216e-101	1.14859	0.502	0.255	1.99709e-97	1	Sord
Hmgb11	1.13963e-101	0.551449	0.989	0.906	2.22661e-97	1	Hmgb1
Cdk2ap1	3.37802e-101	0.88667	0.725	0.522	6.59997e-97	1	Cdk2ap1
Ptges3	4.16641e-101	0.523396	0.984	0.93	8.14034e-97	1	Ptges3
Lsm51	7.44144e-101	0.577479	0.966	0.873	1.45391e-96	1	Lsm5
Cfdp1	8.11176e-101	0.503672	0.99	0.946	1.58488e-96	1	Cfdp1
Hmgb31	2.04019e-100	0.798879	0.828	0.602	3.98613e-96	1	Hmgb3
Prr7	6.96408e-100	0.891068	0.735	0.525	1.36064e-95	1	Prr7
Rp9	5.114e-98	0.602498	0.954	0.848	9.99173e-94	1	Rp9
Ythdc1	2.05488e-97	0.73849	0.831	0.677	4.01482e-93	1	Ythdc1
Areg	1.2327e-96	1.31527	0.313	0.105	2.40846e-92	1	Areg
Mrpl20	1.44395e-96	0.500554	0.984	0.934	2.8212e-92	1	Mrpl20
Dynll2	1.47682e-96	0.603277	0.961	0.909	2.88542e-92	1	Dynll2
Ndufaf4	2.58141e-96	0.730004	0.874	0.713	5.04355e-92	1	Ndufaf4
Cebpz	4.73263e-96	0.760049	0.819	0.658	9.24661e-92	1	Cebpz
Cbx1	7.32495e-96	0.702013	0.898	0.761	1.43115e-91	1	Cbx1
Birc51	2.26201e-95	0.704638	0.89	0.604	4.41951e-91	1	Birc5
Ptp4a3	2.78786e-95	0.62632	0.959	0.848	5.44691e-91	1	Ptp4a3
Pole3	6.72232e-95	0.684046	0.873	0.741	1.31341e-90	1	Pole3
Snhg3	3.05637e-94	0.870834	0.82	0.65	5.97153e-90	1	Snhg3
Zrsr2	3.64799e-94	0.76349	0.838	0.697	7.12745e-90	1	Zrsr2
Gfer	1.24052e-93	0.553008	0.955	0.874	2.42373e-89	1	Gfer
Cdc34	3.30979e-93	0.503222	0.99	0.947	6.46667e-89	1	Cdc34
Gtf2h1	5.91628e-92	0.823672	0.799	0.636	1.15592e-87	1	Gtf2h1
Stard7	1.49015e-91	0.883286	0.683	0.483	2.91145e-87	1	Stard7
Mid1	5.26812e-91	0.859021	0.707	0.507	1.02929e-86	1	Mid1
Gls2	6.31805e-91	1.06565	0.359	0.147	1.23442e-86	1	Gls2
Lysmd2	7.0133e-91	0.937942	0.567	0.339	1.37026e-86	1	Lysmd2
Usp36	1.2663e-90	0.957191	0.586	0.363	2.47409e-86	1	Usp36
Hacd1	1.4257e-89	0.664674	0.829	0.662	2.78553e-85	1	Hacd1
Ddx181	1.9003e-89	0.561456	0.98	0.861	3.71281e-85	1	Ddx18
Mafg	5.92138e-89	0.743871	0.79	0.632	1.15692e-84	1	Mafg
Wbp11	5.96519e-89	0.651533	0.9	0.784	1.16548e-84	1	Wbp11
Phf10	1.13576e-87	0.891557	0.747	0.577	2.21905e-83	1	Phf10
Srsf9	1.49438e-87	0.570145	0.934	0.856	2.91972e-83	1	Srsf9
Ifrd21	4.19479e-87	0.678098	0.863	0.647	8.19578e-83	1	Ifrd2
Polr2m	1.24945e-86	0.589293	0.937	0.866	2.44117e-82	1	Polr2m
Larp1	7.77164e-86	0.856915	0.651	0.452	1.51842e-81	1	Larp1
Cdca31	1.05217e-85	0.62746	0.892	0.597	2.05574e-81	1	Cdca3
hTfap2c	1.67486e-85	1.25214	0.414	0.194	3.27233e-81	1	hTfap2c
Ubtf	2.81993e-85	0.815732	0.742	0.572	5.50958e-81	1	Ubtf
Tpr	6.85502e-85	0.650186	0.917	0.813	1.33933e-80	1	Tpr
Etf1	6.94605e-85	0.589826	0.941	0.852	1.35712e-80	1	Etf1
Bri3bp	4.11744e-84	0.624434	0.862	0.743	8.04465e-80	1	Bri3bp
Prkar2a	7.09447e-84	0.78845	0.739	0.565	1.38612e-79	1	Prkar2a
Mettl9	2.31326e-83	0.695893	0.843	0.696	4.51965e-79	1	Mettl9
Nr2f6	4.18398e-83	0.767261	0.689	0.464	8.17467e-79	1	Nr2f6
Xpo4	5.66309e-83	0.927929	0.594	0.394	1.10645e-78	1	Xpo4
Top2a1	7.02281e-83	0.942568	0.682	0.452	1.37212e-78	1	Top2a
Dut1	9.26067e-83	0.522065	0.977	0.824	1.80935e-78	1	Dut
Nsd2	1.4784e-82	0.882887	0.551	0.332	2.8885e-78	1	Nsd2
Rbck1	1.08592e-81	0.693683	0.816	0.662	2.12167e-77	1	Rbck1
Klhdc2	1.2799e-81	0.621671	0.907	0.812	2.50067e-77	1	Klhdc2
Gcsh	1.48358e-81	0.523662	0.962	0.889	2.89862e-77	1	Gcsh
Scaf11	2.22999e-81	0.743046	0.782	0.63	4.35696e-77	1	Scaf11
Cenpv	2.49125e-81	0.721303	0.813	0.621	4.86741e-77	1	Cenpv
Psip1	3.31016e-81	0.592759	0.922	0.787	6.46739e-77	1	Psip1
Phf5a1	3.71877e-81	0.545756	0.948	0.829	7.26572e-77	1	Phf5a
Ecsit	4.6425e-81	0.77125	0.755	0.576	9.07052e-77	1	Ecsit
Tnfrsf19	7.92228e-81	0.972967	0.225	0.067	1.54785e-76	1	Tnfrsf19
Cln6	8.05387e-81	1.0297	0.455	0.244	1.57357e-76	1	Cln6
Mrps26	2.13547e-80	0.52702	0.955	0.862	4.17228e-76	1	Mrps26
Fndc4	6.62778e-80	1.03113	0.437	0.231	1.29494e-75	1	Fndc4
Zc3h15	1.59191e-79	0.524447	0.958	0.874	3.11027e-75	1	Zc3h15
Creb5	1.83877e-79	1.01988	0.294	0.109	3.59259e-75	1	Creb5
Dlk2	3.23695e-79	0.988088	0.34	0.14	6.32435e-75	1	Dlk2
Zfp91	3.75419e-79	0.732608	0.803	0.659	7.33494e-75	1	Zfp91
Cdk12	4.77729e-79	0.916819	0.581	0.38	9.33387e-75	1	Cdk12
Ptp4a2	1.25707e-78	0.504248	0.933	0.829	2.45607e-74	1	Ptp4a2
Hmgn21	1.46706e-78	0.747765	0.722	0.516	2.86634e-74	1	Hmgn2
Hspe1-rs1	2.45756e-78	0.729976	0.726	0.559	4.80157e-74	1	Hspe1-rs1
Ube2j2	4.96478e-78	0.520642	0.954	0.874	9.70018e-74	1	Ube2j2
Papola	6.28895e-78	0.549753	0.941	0.867	1.22874e-73	1	Papola
Tmem158	1.23358e-76	0.989132	0.364	0.162	2.41018e-72	1	Tmem158
Bms1	5.02325e-76	0.743112	0.761	0.599	9.81443e-72	1	Bms1
Anapc151	6.19958e-76	0.682774	0.788	0.623	1.21127e-71	1	Anapc15
Dgcr6	6.32093e-76	0.603221	0.884	0.786	1.23498e-71	1	Dgcr6
Cenpm	6.91565e-76	0.85872	0.623	0.419	1.35118e-71	1	Cenpm
Yrdc1	9.24958e-76	0.592531	0.917	0.766	1.80718e-71	1	Yrdc
Fmc1	1.00401e-75	0.670903	0.81	0.666	1.96163e-71	1	Fmc1
Uri1	1.1633e-75	0.717404	0.704	0.527	2.27286e-71	1	Uri1
Nme4	1.36235e-75	0.540533	0.936	0.808	2.66176e-71	1	Nme4
Tfdp1	2.74935e-75	0.582803	0.902	0.761	5.37167e-71	1	Tfdp1
Usp11	4.11397e-75	0.749938	0.727	0.537	8.03787e-71	1	Usp1
B230219D22Rik	2.93664e-74	0.690584	0.75	0.59	5.73762e-70	1	B230219D22Rik
Bod1	5.7888e-74	0.634011	0.845	0.742	1.13102e-69	1	Bod1
Dohh	1.02014e-73	0.535173	0.93	0.833	1.99315e-69	1	Dohh
Cdc26	3.81409e-73	0.614236	0.873	0.785	7.45197e-69	1	Cdc26
Snhg1	8.55479e-73	0.590246	0.904	0.801	1.67143e-68	1	Snhg1
Mrps12	8.86569e-73	0.553466	0.917	0.829	1.73218e-68	1	Mrps12
Ptger3	1.23285e-72	0.994726	0.219	0.069	2.40875e-68	1	Ptger3
Gtf2a2	1.33595e-72	0.505641	0.937	0.853	2.61017e-68	1	Gtf2a2
Wrb	1.36745e-72	0.942947	0.52	0.323	2.67173e-68	1	Wrb
Fubp1	1.72867e-72	0.574939	0.933	0.836	3.37747e-68	1	Fubp1
Eif1a	3.76944e-72	0.554663	0.928	0.841	7.36473e-68	1	Eif1a
Srsf6	6.14678e-72	0.543465	0.952	0.861	1.20096e-67	1	Srsf6
2010204K13Rik	7.41287e-72	0.616171	0.832	0.665	1.44833e-67	1	2010204K13Rik
Tfb2m	1.34742e-71	0.94508	0.496	0.3	2.63259e-67	1	Tfb2m
Lockd	7.39834e-71	0.969779	0.357	0.163	1.44549e-66	1	Lockd
Tcp11l1	1.36778e-70	0.986217	0.402	0.205	2.67237e-66	1	Tcp11l1
Lsm31	2.53114e-70	0.564084	0.887	0.724	4.94535e-66	1	Lsm3
Chd3	3.23323e-70	0.576661	0.889	0.791	6.31709e-66	1	Chd3
Rrs1	4.46668e-70	0.59595	0.873	0.728	8.727e-66	1	Rrs1
Uck2	5.58267e-70	0.602529	0.873	0.741	1.09074e-65	1	Uck2
AI506816	5.75325e-70	0.771966	0.661	0.479	1.12407e-65	1	AI506816
Srsf10	7.61804e-70	0.581323	0.861	0.758	1.48841e-65	1	Srsf10
BC003965	1.23033e-69	0.653785	0.794	0.67	2.40381e-65	1	BC003965
Alkbh1	2.69688e-69	0.729471	0.682	0.513	5.26916e-65	1	Alkbh1
Taf1d	3.13329e-69	0.561067	0.866	0.741	6.12182e-65	1	Taf1d
Sltm	4.21941e-69	0.636969	0.827	0.679	8.24387e-65	1	Sltm
Ppil11	9.76089e-69	0.584712	0.876	0.703	1.90708e-64	1	Ppil1
Rcc2	2.27711e-68	0.69278	0.807	0.66	4.44901e-64	1	Rcc2
Cggbp1	2.80276e-68	0.634087	0.818	0.71	5.47603e-64	1	Cggbp1
Ctxn1	3.20421e-68	0.664996	0.646	0.421	6.26038e-64	1	Ctxn1
Luc7l3	1.60418e-67	0.681949	0.771	0.62	3.13425e-63	1	Luc7l3
Tfam	2.04008e-67	0.720485	0.692	0.517	3.98592e-63	1	Tfam
Siah2	4.28686e-67	0.966044	0.357	0.173	8.37567e-63	1	Siah2
Mdn1	5.1038e-67	0.901305	0.449	0.26	9.97181e-63	1	Mdn1
Sf3b3	1.07832e-66	0.591559	0.833	0.713	2.10682e-62	1	Sf3b3
Ifrd11	3.19707e-66	0.752322	0.749	0.594	6.24643e-62	1	Ifrd1
2022-09-03	3.2801e-66	0.887086	0.194	0.059	6.40866e-62	1	2022-09-03
Ankrd10	4.282e-66	0.695812	0.707	0.548	8.36617e-62	1	Ankrd10
Shmt11	4.41647e-66	0.647703	0.775	0.555	8.6289e-62	1	Shmt1
Dancr	1.72869e-65	0.983976	0.406	0.216	3.37751e-61	1	Dancr
Purb	2.12444e-65	0.74517	0.657	0.484	4.15073e-61	1	Purb
Pcbp4	3.33559e-65	0.544184	0.903	0.798	6.51707e-61	1	Pcbp4
Kti12	4.17779e-65	0.727547	0.667	0.498	8.16256e-61	1	Kti12
Fbxo17	4.43795e-65	0.944243	0.38	0.193	8.67088e-61	1	Fbxo17
Ninj1	5.20711e-65	0.567288	0.87	0.784	1.01736e-60	1	Ninj1
Ubap2	8.74717e-65	0.752029	0.653	0.494	1.70902e-60	1	Ubap2
Pfas	1.30499e-64	0.897271	0.587	0.399	2.54969e-60	1	Pfas
Eif4g1	1.49735e-64	0.549158	0.884	0.806	2.92552e-60	1	Eif4g1
Ppm1a	6.55604e-64	0.614675	0.837	0.74	1.28092e-59	1	Ppm1a
Ddx3x	6.75819e-64	0.603482	0.822	0.719	1.32042e-59	1	Ddx3x
Ccdc137	7.3842e-64	0.910953	0.469	0.287	1.44273e-59	1	Ccdc137
Kansl2	1.82405e-63	0.62686	0.802	0.687	3.56383e-59	1	Kansl2
Sms1	2.49138e-63	0.545857	0.887	0.728	4.86765e-59	1	Sms
0610010K14Rik	4.61384e-63	0.579241	0.831	0.721	9.01452e-59	1	0610010K14Rik
Twist2	5.95823e-63	0.702864	0.478	0.271	1.16412e-58	1	Twist2
Slc7a11	7.00215e-63	1.04645	0.295	0.128	1.36808e-58	1	Slc7a11
R3hdm1	1.29465e-62	0.710119	0.649	0.489	2.52949e-58	1	R3hdm1
D030056L22Rik	4.39204e-61	0.742974	0.637	0.473	8.58117e-57	1	D030056L22Rik
Kpnb1	7.52907e-61	0.544858	0.874	0.785	1.47103e-56	1	Kpnb1
Cmss1	1.07286e-60	0.653387	0.695	0.529	2.09616e-56	1	Cmss1
Mrpl11	1.21278e-60	0.520204	0.876	0.781	2.36953e-56	1	Mrpl11
Tma16	1.44419e-60	0.572628	0.822	0.685	2.82165e-56	1	Tma16
Atad2	2.60865e-60	0.863538	0.436	0.253	5.09679e-56	1	Atad2
Brd2	3.08506e-59	0.583249	0.76	0.634	6.02758e-55	1	Brd2
Trmt6	3.09276e-59	0.630363	0.752	0.619	6.04264e-55	1	Trmt6
Celf1	5.26478e-59	0.568201	0.788	0.679	1.02863e-54	1	Celf1
Trnau1ap	6.5155e-59	0.557156	0.835	0.734	1.273e-54	1	Trnau1ap
Telo2	1.03175e-58	0.843229	0.455	0.278	2.01583e-54	1	Telo2
Szrd1	1.08511e-58	0.631401	0.771	0.649	2.12008e-54	1	Szrd1
Sox4	1.33224e-58	0.525187	0.807	0.665	2.60294e-54	1	Sox4
Sdad1	1.92101e-58	0.748417	0.59	0.423	3.75327e-54	1	Sdad1
Tcf7	2.30461e-58	0.802629	0.162	0.046	4.50276e-54	1	Tcf7
Fam92a	3.49986e-58	0.575419	0.831	0.739	6.83803e-54	1	Fam92a
Acin1	4.14373e-58	0.521676	0.886	0.766	8.09602e-54	1	Acin1
Cluh	5.09807e-58	0.800479	0.526	0.359	9.96061e-54	1	Cluh
Chchd6	6.07973e-58	0.655651	0.685	0.54	1.18786e-53	1	Chchd6
Fosl1	3.98762e-57	0.901979	0.419	0.239	7.79101e-53	1	Fosl1
Arl6ip4	6.46168e-57	0.524522	0.888	0.81	1.26248e-52	1	Arl6ip4
Polr1a	1.78678e-56	0.784818	0.489	0.318	3.49101e-52	1	Polr1a
Hist1h1b	2.92881e-56	0.955521	0.243	0.099	5.7223e-52	1	Hist1h1b
Smim13	3.17344e-56	0.751544	0.56	0.398	6.20027e-52	1	Smim13
Clip1	5.08275e-56	0.778427	0.485	0.312	9.93068e-52	1	Clip1
Mxra7	5.48794e-56	0.597357	0.548	0.342	1.07223e-51	1	Mxra7
Gnpat	1.93555e-55	0.644893	0.688	0.542	3.78168e-51	1	Gnpat
Tcf3	2.42943e-55	0.641724	0.727	0.604	4.74661e-51	1	Tcf3
Rbm19	6.68265e-55	0.865542	0.37	0.205	1.30566e-50	1	Rbm19
Dctd	1.06339e-54	0.546369	0.798	0.652	2.07766e-50	1	Dctd
Cbx3	1.50746e-54	0.829635	0.872	0.753	2.94528e-50	1	Cbx3
Ctcf	2.20849e-54	0.623012	0.737	0.601	4.31495e-50	1	Ctcf
Sfpq	3.16493e-54	0.544945	0.842	0.715	6.18363e-50	1	Sfpq
Gjb3	4.30937e-54	0.768859	0.561	0.375	8.41965e-50	1	Gjb3
Hnrnpd1	5.70905e-54	0.564609	0.846	0.72	1.11543e-49	1	Hnrnpd
Pbrm1	5.71187e-54	0.555751	0.774	0.671	1.11598e-49	1	Pbrm1
Abce1	7.37363e-54	0.508747	0.846	0.737	1.44066e-49	1	Abce1
Gpat4	8.77992e-54	0.641978	0.684	0.55	1.71542e-49	1	Gpat4
Rbm27	1.74344e-53	0.596659	0.693	0.555	3.40633e-49	1	Rbm27
Nr2c2ap1	2.44548e-53	0.596927	0.752	0.618	4.77798e-49	1	Nr2c2ap
Zcchc10	2.78117e-53	0.673261	0.658	0.516	5.43385e-49	1	Zcchc10
Slc48a1	5.67708e-53	0.563102	0.706	0.536	1.10919e-48	1	Slc48a1
Psmg31	1.58526e-52	0.561511	0.802	0.668	3.09727e-48	1	Psmg3
Smc21	2.73914e-52	0.578215	0.72	0.523	5.35173e-48	1	Smc2
Chd1	2.89745e-52	0.705947	0.661	0.529	5.66104e-48	1	Chd1
Usp10	6.99965e-52	0.654375	0.66	0.516	1.36759e-47	1	Usp10
Car12	1.06197e-51	0.748208	0.466	0.299	2.07488e-47	1	Car12
Tmeff1	1.51367e-51	0.64887	0.635	0.487	2.95741e-47	1	Tmeff1
Igfbp4	1.67156e-51	0.971321	0.373	0.195	3.26589e-47	1	Igfbp4
Epb41l4aos	1.70255e-51	0.634449	0.709	0.583	3.32644e-47	1	Epb41l4aos
Nop14	2.08583e-51	0.503648	0.851	0.714	4.07529e-47	1	Nop14
Smo	2.48993e-51	0.789621	0.357	0.195	4.86482e-47	1	Smo
Zmat3	3.30636e-51	0.565801	0.725	0.609	6.45997e-47	1	Zmat3
Tbrg41	4.66142e-51	0.648019	0.641	0.487	9.10748e-47	1	Tbrg4
Zranb2	6.54745e-51	0.519651	0.845	0.769	1.27924e-46	1	Zranb2
Mettl16	9.66327e-51	0.64213	0.692	0.535	1.88801e-46	1	Mettl16
Arhgap11a	1.00864e-50	0.895635	0.333	0.179	1.97068e-46	1	Arhgap11a
Atp23	1.5235e-50	0.681134	0.578	0.425	2.97662e-46	1	Atp23
Baz1a1	1.59372e-50	0.511678	0.869	0.741	3.11382e-46	1	Baz1a
Stc2	2.70371e-50	0.827049	0.428	0.264	5.28252e-46	1	Stc2
Gsdme	5.13692e-50	0.831497	0.412	0.249	1.00365e-45	1	Gsdme
Zfp106	6.26499e-50	0.523831	0.778	0.661	1.22405e-45	1	Zfp106
Ptpa	7.35552e-50	0.534072	0.788	0.681	1.43712e-45	1	Ptpa
Rnf138	1.11203e-49	0.536432	0.781	0.681	2.17269e-45	1	Rnf138
Nol8	1.85957e-49	0.715276	0.532	0.384	3.63323e-45	1	Nol8
Cdc37l1	3.38267e-49	0.655109	0.567	0.413	6.60905e-45	1	Cdc37l1
Usp16	5.76519e-49	0.683998	0.545	0.391	1.1264e-44	1	Usp16
Senp6	5.91014e-49	0.596905	0.709	0.588	1.15472e-44	1	Senp6
Ogfrl1	8.31426e-49	0.740911	0.501	0.343	1.62444e-44	1	Ogfrl1
Ssbp2	9.4766e-49	0.708366	0.466	0.298	1.85154e-44	1	Ssbp2
Tmem251	9.99759e-49	0.724714	0.554	0.42	1.95333e-44	1	Tmem251
Slc35a4	1.10764e-48	0.684804	0.623	0.49	2.1641e-44	1	Slc35a4
Siah1b	1.83193e-48	0.86673	0.407	0.254	3.57923e-44	1	Siah1b
Mia2	3.23022e-48	0.748133	0.498	0.345	6.31121e-44	1	Mia2
Ubap2l	4.14907e-48	0.58737	0.745	0.656	8.10645e-44	1	Ubap2l
Isg20l2	7.61675e-48	0.784173	0.386	0.231	1.48816e-43	1	Isg20l2
Ctdnep1	1.52447e-47	0.542818	0.717	0.593	2.97851e-43	1	Ctdnep1
Adgrl1	2.73305e-47	0.69091	0.467	0.3	5.33982e-43	1	Adgrl1
mt-Nd6	3.26187e-47	0.744965	0.381	0.222	6.37304e-43	1	mt-Nd6
Rhobtb3	5.3773e-47	0.729636	0.387	0.224	1.05062e-42	1	Rhobtb3
Pithd1	6.61278e-47	0.632888	0.648	0.512	1.29201e-42	1	Pithd1
Taf5l	1.46785e-46	0.643565	0.598	0.452	2.86788e-42	1	Taf5l
Vegfb	1.71667e-46	0.737351	0.422	0.262	3.35403e-42	1	Vegfb
Epb41l1	2.00702e-46	0.718119	0.224	0.093	3.92133e-42	1	Epb41l1
Zbed3	3.4216e-46	0.786836	0.458	0.311	6.68511e-42	1	Zbed3
Polr2a	5.39033e-46	0.651251	0.583	0.441	1.05316e-41	1	Polr2a
Hnrnpr	9.65504e-46	0.517649	0.821	0.73	1.8864e-41	1	Hnrnpr
Pom121	7.16662e-45	0.754182	0.471	0.327	1.40021e-40	1	Pom121
Coq2	2.33095e-44	0.501572	0.785	0.674	4.55422e-40	1	Coq2
Evl	4.37352e-44	0.703728	0.443	0.294	8.54499e-40	1	Evl
Stk16	4.4425e-44	0.559176	0.663	0.54	8.67975e-40	1	Stk16
Knstrn1	5.01604e-44	0.608223	0.621	0.457	9.80033e-40	1	Knstrn
Dnaaf21	5.18783e-44	0.737443	0.523	0.388	1.0136e-39	1	Dnaaf2
Prpf4b	7.2021e-44	0.667929	0.529	0.389	1.40715e-39	1	Prpf4b
Chrac1	8.48538e-44	0.541824	0.728	0.614	1.65787e-39	1	Chrac1
Ppp2r2c	9.11015e-44	0.649003	0.35	0.187	1.77994e-39	1	Ppp2r2c
Fasn	9.14997e-44	0.742154	0.496	0.354	1.78772e-39	1	Fasn
H2afy2	9.41409e-44	0.642874	0.519	0.368	1.83932e-39	1	H2afy2
Cdk8	1.12318e-43	0.695414	0.504	0.36	2.19447e-39	1	Cdk8
Homer3	1.43311e-43	0.519418	0.684	0.548	2.8e-39	1	Homer3
Mthfd2l	2.32294e-43	0.687017	0.462	0.314	4.53855e-39	1	Mthfd2l
Ptchd4	2.46254e-43	0.639823	0.127	0.037	4.81132e-39	1	Ptchd4
Pprc1	3.60394e-43	0.770463	0.397	0.252	7.04137e-39	1	Pprc1
Max	3.99404e-43	0.529737	0.747	0.649	7.80356e-39	1	Max
Tial1	5.45587e-43	0.562122	0.686	0.558	1.06597e-38	1	Tial1
Nme61	5.66562e-43	0.631367	0.597	0.467	1.10695e-38	1	Nme6
Csnk2a2	1.36482e-42	0.636262	0.59	0.465	2.66658e-38	1	Csnk2a2
Twnk	2.08372e-42	0.719176	0.354	0.209	4.07118e-38	1	Twnk
Gm26542	2.61621e-42	0.638638	0.146	0.049	5.11155e-38	1	Gm26542
Gclc	3.14861e-42	0.769489	0.355	0.211	6.15176e-38	1	Gclc
Zfp131	4.12672e-42	0.69681	0.512	0.377	8.06279e-38	1	Zfp131
Anln	1.07949e-41	0.755899	0.355	0.211	2.1091e-37	1	Anln
Fbn2	2.46341e-41	0.606937	0.227	0.099	4.813e-37	1	Fbn2
Zdhhc6	5.26974e-41	0.559748	0.645	0.523	1.0296e-36	1	Zdhhc6
Rfwd3	5.994e-41	0.747702	0.378	0.238	1.17111e-36	1	Rfwd3
Cinp	6.88977e-41	0.503139	0.76	0.639	1.34612e-36	1	Cinp
AA465934	1.3581e-40	0.686198	0.523	0.394	2.65346e-36	1	AA465934
[truncated: 5,852 more rows]

## Sheet: Day 12 (cluster 0-7)
Gene name	p_val	avg_log2FC	pct.1	pct.2	p_val_adj	cluster #	gene
Msln	0	3.75096	0.79	0.213	0	0	Msln		Cluster 0	Name	P-value	Adjusted p-value	Odds Ratio	Combined score	marker list
Itgb4	0	3.56494	0.767	0.158	0	0	Itgb4			Mammary Epithelial Cells	2.782e-36	4.896e-34	10.89	891.84	LAD1;EHF;ITGB4;CBLC;LAMC2;CDH1;TRIM29;PPP1R13L;PRSS8;KRT6B;KRT6A;DSP;FGFBP1;ARHGEF16;RIPK4;KRT8;KRT7;LSR;FOXP4;SERPINB5;ALDH1A3;ANO1;CLDN4;MMP14;CLDN3;ELF3;PRR15L;ESRP2;ESRP1;CLDN7;SCNN1A;B3GNT3;PKP3;IRF6;ARHGEF5;EPHA2;COL17A1;GRB7;KDM3A;KRT80;LAMA3;TACSTD2;EVPL;PPL;FAM83H;TMEM125;RAB25;S100A16;EPCAM;PERP;MAL2;SFN;EPS8L2;S100A14;MISP;AP1M2;TMEM184A;LAMB3;STAT3;SYT8;KRT19;KLF5;KRT18;GJB4;KRT17;KRT…
Nccrp1	0	3.46179	0.818	0.319	0	0	Nccrp1
Mal	0	3.24614	0.837	0.257	0	0	Mal
Cryab	0	3.17306	0.964	0.744	0	0	Cryab
Gsto1	0	3.13061	0.991	0.979	0	0	Gsto1
Dsp	0	3.01148	0.728	0.179	0	0	Dsp
Krt8	0	2.70577	0.9	0.537	0	0	Krt8
Pla2g7	0	2.60851	0.67	0.19	0	0	Pla2g7
Jup	0	2.32412	0.931	0.533	0	0	Jup
2200002D01Rik	0	2.24195	0.965	0.679	0	0	2200002D01Rik
Cd9	0	2.00018	0.998	0.942	0	0	Cd9
Emp1	0	1.94757	0.97	0.828	0	0	Emp1
Jund	0	1.52763	0.996	0.976	0	0	Jund
Perp	0	1.49948	0.99	0.907	0	0	Perp
mt-Co3	0	1.20154	1	1	0	0	mt-Co3
mt-Co1	5.33954e-308	1.30191	1	1	1.05349e-303	0	mt-Co1
Gsta4	3.29295e-306	2.7799	0.876	0.497	6.497e-302	0	Gsta4
Agpat4	5.49512e-303	1.69631	0.894	0.667	1.08419e-298	0	Agpat4
Hspb1	1.57167e-300	2.08754	0.978	0.808	3.1009e-296	0	Hspb1
Cdh1	1.44887e-297	2.58173	0.673	0.22	2.85861e-293	0	Cdh1
Btg2	3.95924e-296	1.84788	0.944	0.777	7.81158e-292	0	Btg2
Ly6a	2.13004e-295	2.61512	0.922	0.692	4.20256e-291	0	Ly6a
Avpi1	6.82076e-294	1.52971	0.95	0.849	1.34574e-289	0	Avpi1
Spint2	7.39866e-290	1.49079	0.955	0.692	1.45976e-285	0	Spint2
Cd109	2.61067e-281	2.05537	0.821	0.479	5.15086e-277	0	Cd109
Crabp2	3.7383e-280	2.79588	0.757	0.33	7.37567e-276	0	Crabp2
Capns1	4.02291e-280	1.08945	0.99	0.965	7.93721e-276	0	Capns1
Cldn4	3.72053e-274	2.79322	0.684	0.254	7.34061e-270	0	Cldn4
Dmkn	1.0394e-273	3.16819	0.481	0.087	2.05074e-269	0	Dmkn
Zfhx3	1.24878e-273	1.72162	0.873	0.57	2.46383e-269	0	Zfhx3
Sfn	5.70895e-269	2.0347	0.875	0.482	1.12638e-264	0	Sfn
Prr13	4.80726e-268	1.61844	0.936	0.779	9.48472e-264	0	Prr13
Malat1	8.54562e-268	1.56574	1	1	1.68605e-263	0	Malat1
Tmbim1	4.44774e-265	1.78832	0.834	0.542	8.77539e-261	0	Tmbim1
Lamc2	2.97972e-264	2.5534	0.572	0.157	5.87898e-260	0	Lamc2
Ypel3	1.89142e-262	1.72676	0.868	0.541	3.73178e-258	0	Ypel3
Gnai2	1.54763e-260	1.01283	0.993	0.988	3.05348e-256	0	Gnai2
Krt18	1.99152e-259	4.04738	0.733	0.369	3.92927e-255	0	Krt18
Podxl	1.9166e-254	2.46024	0.577	0.168	3.78146e-250	0	Podxl
Smpdl3a	6.08389e-253	2.18377	0.493	0.106	1.20035e-248	0	Smpdl3a
Bhlhe40	7.78145e-252	1.85479	0.802	0.436	1.53528e-247	0	Bhlhe40
Fgfbp1	1.1213e-251	2.80643	0.616	0.197	2.21232e-247	0	Fgfbp1
Ckmt1	1.77375e-245	2.40265	0.566	0.17	3.4996e-241	0	Ckmt1
S100a16	3.6672e-242	1.54924	0.881	0.465	7.23538e-238	0	S100a16
Ecscr	7.13474e-240	2.2332	0.578	0.175	1.40768e-235	0	Ecscr
Srgn	3.91694e-238	2.9923	0.576	0.17	7.72812e-234	0	Srgn
S100a14	1.09285e-237	2.23891	0.696	0.276	2.1562e-233	0	S100a14
Cltb	4.74025e-237	1.31803	0.936	0.852	9.35252e-233	0	Cltb
Crip1	1.64997e-235	2.15538	0.899	0.664	3.25539e-231	0	Crip1
Eif4a2	5.53205e-235	1.30946	0.956	0.903	1.09147e-230	0	Eif4a2
Myo1e	7.08067e-230	1.87924	0.664	0.272	1.39702e-225	0	Myo1e
Ctsd	2.77805e-229	1.1608	0.975	0.89	5.48109e-225	0	Ctsd
Urah	9.6894e-229	2.05577	0.64	0.222	1.91172e-224	0	Urah
Etl4	1.33161e-228	1.85353	0.592	0.191	2.62727e-224	0	Etl4
Rbp1	3.24704e-227	1.73424	0.83	0.489	6.40641e-223	0	Rbp1
Clic1	5.65365e-227	0.95702	0.991	0.984	1.11547e-222	0	Clic1
Sat1	2.7001e-226	1.63927	0.916	0.768	5.3273e-222	0	Sat1
Upk3bl	1.39031e-225	3.29016	0.307	0.027	2.74309e-221	0	Upk3bl
Mgst3	2.31227e-225	1.75423	0.819	0.505	4.56211e-221	0	Mgst3
Ociad2	1.2954e-220	1.80842	0.812	0.538	2.55582e-216	0	Ociad2
Actn4	1.4546e-217	1.05207	0.967	0.921	2.86992e-213	0	Actn4
Sprr1a	3.12347e-217	4.31712	0.4	0.074	6.1626e-213	0	Sprr1a
Il34	3.31874e-216	2.12029	0.324	0.036	6.54788e-212	0	Il34
Klk8	1.64829e-210	2.44538	0.542	0.168	3.25208e-206	0	Klk8
Krt19	4.12725e-210	2.4108	0.821	0.546	8.14306e-206	0	Krt19
Cldn3	8.71528e-209	2.63655	0.483	0.127	1.71952e-204	0	Cldn3
Cd81	5.653e-208	0.917969	0.998	0.995	1.11534e-203	0	Cd81
Nrp2	1.86995e-206	1.9208	0.661	0.298	3.68941e-202	0	Nrp2
Fos	2.76017e-206	1.86266	0.847	0.616	5.44581e-202	0	Fos
Krt7	1.44151e-202	3.30129	0.427	0.099	2.8441e-198	0	Krt7
Egln3	2.85146e-202	2.11366	0.636	0.279	5.62593e-198	0	Egln3
Spint1	7.64383e-199	1.88843	0.518	0.154	1.50813e-194	0	Spint1
St14	2.0595e-198	1.84387	0.614	0.254	4.0634e-194	0	St14
AA467197	8.59976e-198	2.64921	0.454	0.116	1.69673e-193	0	AA467197
Clic3	3.92203e-197	2.02047	0.294	0.032	7.73817e-193	0	Clic3
Dsc2	3.66663e-196	2.32572	0.42	0.096	7.23427e-192	0	Dsc2
Aldh3a1	5.2779e-194	1.9202	0.744	0.356	1.04133e-189	0	Aldh3a1
Crb3	7.91213e-193	1.67501	0.652	0.261	1.56106e-188	0	Crb3
Phlda1	2.5954e-191	1.46024	0.913	0.732	5.12073e-187	0	Phlda1
mt-Cytb	1.06172e-190	0.905158	1	1	2.09477e-186	0	mt-Cytb
S100a6	9.39249e-189	0.985039	1	1	1.85314e-184	0	S100a6
Eps8l2	1.04496e-188	1.79106	0.36	0.065	2.06171e-184	0	Eps8l2
mt-Co2	9.20982e-187	0.720233	1	1	1.8171e-182	0	mt-Co2
Anxa8	6.66912e-186	1.81697	0.681	0.343	1.31582e-181	0	Anxa8
Nectin4	1.08226e-183	2.37611	0.427	0.108	2.1353e-179	0	Nectin4
Epcam	5.04652e-183	1.49054	0.791	0.372	9.95679e-179	0	Epcam
Atp2b1	7.02021e-182	1.735	0.857	0.724	1.38509e-177	0	Atp2b1
Wnk1	9.45919e-181	1.44031	0.901	0.807	1.8663e-176	0	Wnk1
Anxa2	1.62504e-179	1.26299	0.99	0.957	3.2062e-175	0	Anxa2
Junb	1.99369e-179	1.56307	0.879	0.726	3.93355e-175	0	Junb
S100a1	2.53742e-178	1.0159	0.701	0.367	5.00634e-174	0	S100a1
Bnip3l	8.41018e-177	1.03394	0.932	0.872	1.65933e-172	0	Bnip3l
Ly6c1	2.39863e-176	2.75918	0.55	0.216	4.7325e-172	0	Ly6c1
Ppp1r2	1.70994e-175	1.61087	0.887	0.82	3.37371e-171	0	Ppp1r2
Pdlim7	2.74027e-173	1.3545	0.862	0.688	5.40656e-169	0	Pdlim7
Tacstd2	6.97232e-172	2.3994	0.356	0.072	1.37564e-167	0	Tacstd2
Tcf7l2	2.262e-169	1.8267	0.651	0.348	4.46293e-165	0	Tcf7l2
Syne2	9.3795e-169	1.79014	0.559	0.232	1.85057e-164	0	Syne2
Capg	6.11291e-168	1.47068	0.833	0.625	1.20608e-163	0	Capg
Adipor1	1.15743e-167	0.969468	0.942	0.927	2.2836e-163	0	Adipor1
Rhoc	1.24854e-167	1.10861	0.923	0.806	2.46338e-163	0	Rhoc
Cystm1	2.54857e-165	1.10501	0.839	0.572	5.02833e-161	0	Cystm1
Gltp	1.02361e-163	1.33755	0.847	0.712	2.01959e-159	0	Gltp
Hebp2	1.53526e-163	1.86646	0.518	0.197	3.02907e-159	0	Hebp2
Ywhaz	1.95253e-162	0.88388	0.951	0.919	3.85234e-158	0	Ywhaz
Dusp1	3.40906e-162	1.77239	0.716	0.414	6.72608e-158	0	Dusp1
Pdzk1ip1	4.07992e-159	2.09993	0.212	0.016	8.04967e-155	0	Pdzk1ip1
Plk2	5.75618e-159	1.53338	0.757	0.514	1.13569e-154	0	Plk2
Ogt	1.21098e-158	1.39963	0.813	0.611	2.38927e-154	0	Ogt
Vamp8	9.04372e-158	1.02164	0.895	0.763	1.78433e-153	0	Vamp8
C1s1	1.20819e-156	1.76959	0.36	0.084	2.38375e-152	0	C1s1
Barx2	1.30037e-156	1.55536	0.517	0.176	2.56562e-152	0	Barx2
Lad1	2.21202e-156	1.69276	0.506	0.182	4.36432e-152	0	Lad1
Slc2a1	2.22388e-156	1.8732	0.791	0.588	4.38771e-152	0	Slc2a1
Rab11a	1.10147e-155	0.990441	0.946	0.903	2.17321e-151	0	Rab11a
Serpinb5	1.6506e-155	1.5391	0.184	0.008	3.25663e-151	0	Serpinb5
Anxa3	2.12085e-155	1.33147	0.873	0.636	4.18444e-151	0	Anxa3
Gprc5a	6.07603e-155	1.756	0.54	0.225	1.1988e-150	0	Gprc5a
Ddah2	1.47613e-154	1.00105	0.89	0.592	2.91241e-150	0	Ddah2
Tgm1	3.21145e-154	2.14435	0.402	0.11	6.3362e-150	0	Tgm1
Dhrs1	4.51168e-154	1.75689	0.679	0.425	8.90154e-150	0	Dhrs1
Mpzl3	1.24329e-153	1.73039	0.288	0.048	2.45301e-149	0	Mpzl3
Cast	4.38511e-152	1.47069	0.73	0.48	8.65182e-148	0	Cast
Txnip	4.60725e-152	1.86385	0.453	0.147	9.09011e-148	0	Txnip
Dsg3	2.15535e-151	1.74419	0.2	0.014	4.2525e-147	0	Dsg3
F11r	1.76323e-150	1.63499	0.617	0.314	3.47886e-146	0	F11r
Lgals7	3.86638e-150	2.249	0.573	0.253	7.62837e-146	0	Lgals7
Ppp3ca	5.41827e-150	1.34181	0.828	0.647	1.06903e-145	0	Ppp3ca
Anxa1	2.52218e-149	1.19351	0.947	0.804	4.97626e-145	0	Anxa1
Mal2	4.03517e-144	2.15821	0.379	0.105	7.96139e-140	0	Mal2
Mall	8.05507e-144	1.51454	0.214	0.021	1.58927e-139	0	Mall
C77080	8.33294e-144	1.55467	0.493	0.194	1.64409e-139	0	C77080
Sri	4.92499e-143	0.942097	0.936	0.873	9.71701e-139	0	Sri
Dst	2.2234e-141	1.30584	0.788	0.621	4.38677e-137	0	Dst
Neat1	6.06823e-141	1.16733	0.827	0.624	1.19726e-136	0	Neat1
Cd55	8.80369e-141	1.68596	0.478	0.184	1.73697e-136	0	Cd55
Ptprf	1.15434e-140	1.45097	0.709	0.472	2.27751e-136	0	Ptprf
Carhsp1	1.22055e-140	0.872245	0.924	0.886	2.40815e-136	0	Carhsp1
Msn	6.32342e-140	1.1411	0.893	0.736	1.24761e-135	0	Msn
Mfsd6	8.09127e-140	1.63144	0.359	0.094	1.59641e-135	0	Mfsd6
Ano1	1.42732e-139	2.06181	0.444	0.163	2.81611e-135	0	Ano1
Npepps	1.59815e-139	1.24302	0.818	0.669	3.15314e-135	0	Npepps
Gabarap	2.53728e-139	0.743048	0.965	0.91	5.00605e-135	0	Gabarap
Zbtb7c	3.73312e-139	1.59613	0.357	0.092	7.36544e-135	0	Zbtb7c
Klk10	9.43694e-139	2.31856	0.387	0.111	1.86191e-134	0	Klk10
Sptbn1	3.09464e-138	1.14813	0.846	0.699	6.10572e-134	0	Sptbn1
Ptgfrn	3.54281e-138	1.69614	0.479	0.192	6.98996e-134	0	Ptgfrn
Lypd3	7.26083e-138	2.39416	0.228	0.029	1.43256e-133	0	Lypd3
Endod1	7.38633e-138	1.73594	0.316	0.071	1.45732e-133	0	Endod1
Dgka	8.09368e-138	1.49249	0.621	0.347	1.59688e-133	0	Dgka
Pnrc1	1.18742e-137	1.21978	0.766	0.531	2.34278e-133	0	Pnrc1
Stap2	1.77135e-137	1.4443	0.27	0.047	3.49487e-133	0	Stap2
Ecm1	1.99919e-137	1.74941	0.588	0.287	3.94441e-133	0	Ecm1
Cgn	2.19167e-137	1.75335	0.313	0.07	4.32417e-133	0	Cgn
Pcdh1	2.01962e-136	1.49079	0.219	0.026	3.98471e-132	0	Pcdh1
Cldn7	3.10757e-136	1.62888	0.564	0.246	6.13123e-132	0	Cldn7
Trim2	3.1671e-136	1.54459	0.572	0.272	6.24869e-132	0	Trim2
Syngr1	4.1696e-136	1.225	0.816	0.6	8.22663e-132	0	Syngr1
Hcfc1r1	6.09586e-136	0.993006	0.91	0.812	1.20271e-131	0	Hcfc1r1
Cst6	3.29894e-135	2.21207	0.274	0.05	6.50882e-131	0	Cst6
Pkp1	6.01191e-135	1.73098	0.305	0.066	1.18615e-130	0	Pkp1
Sbspon	2.75319e-134	1.85562	0.346	0.091	5.43205e-130	0	Sbspon
Cxcl16	5.05704e-134	1.77725	0.367	0.103	9.97755e-130	0	Cxcl16
Klf3	1.87426e-133	1.11561	0.784	0.534	3.69792e-129	0	Klf3
Krt16	2.55052e-133	3.96253	0.379	0.119	5.03217e-129	0	Krt16
Itga6	5.55588e-133	1.71307	0.624	0.363	1.09618e-128	0	Itga6
Snrpn	8.87703e-132	0.880856	0.911	0.856	1.75144e-127	0	Snrpn
mt-Nd4	2.25186e-131	0.679926	1	0.999	4.44291e-127	0	mt-Nd4
Tmem43	9.63733e-131	1.47248	0.682	0.47	1.90145e-126	0	Tmem43
Macf1	2.74048e-130	1.29049	0.75	0.569	5.40697e-126	0	Macf1
Arap2	3.71419e-130	1.50285	0.632	0.388	7.32809e-126	0	Arap2
F2rl1	4.52996e-130	1.70969	0.441	0.158	8.9376e-126	0	F2rl1
Pfdn1	7.85496e-130	0.688695	0.974	0.983	1.54978e-125	0	Pfdn1
Cd44	1.79802e-129	1.40248	0.767	0.562	3.54749e-125	0	Cd44
Itm2b	2.7675e-129	0.721118	0.984	0.957	5.46027e-125	0	Itm2b
Flnb	5.06295e-129	1.15456	0.833	0.703	9.9892e-125	0	Flnb
Capn5	1.20188e-128	1.60083	0.29	0.062	2.37131e-124	0	Capn5
Tfap2a	3.7288e-128	1.56217	0.27	0.052	7.35693e-124	0	Tfap2a
Fosb	3.81108e-128	1.56245	0.616	0.344	7.51926e-124	0	Fosb
Lama3	1.86489e-127	1.4992	0.21	0.026	3.67943e-123	0	Lama3
Vtcn1	1.39776e-126	1.23871	0.258	0.046	2.75778e-122	0	Vtcn1
Ppdpf	1.68211e-126	0.888426	0.898	0.878	3.31881e-122	0	Ppdpf
Gm26532	1.72515e-126	1.76427	0.385	0.121	3.40373e-122	0	Gm26532
Zfand6	2.55071e-126	1.0174	0.854	0.747	5.03255e-122	0	Zfand6
Tle4	4.59359e-126	1.61611	0.435	0.159	9.06315e-122	0	Tle4
Krt14	4.85802e-126	3.22355	0.514	0.238	9.58488e-122	0	Krt14
P3h4	2.75162e-125	1.17059	0.793	0.63	5.42895e-121	0	P3h4
Krt20	1.51873e-124	2.11398	0.326	0.084	2.99645e-120	0	Krt20
Ly6d	3.49532e-124	3.56226	0.268	0.054	6.89627e-120	0	Ly6d
Rras	3.61516e-124	1.31456	0.684	0.436	7.13271e-120	0	Rras
Cadm4	1.10655e-123	1.53438	0.241	0.041	2.18323e-119	0	Cadm4
Nt5e	1.04263e-122	1.6069	0.364	0.11	2.05711e-118	0	Nt5e
AU018091	1.2678e-122	1.70573	0.415	0.145	2.50137e-118	0	AU018091
Fam20c	1.5579e-122	1.71545	0.339	0.096	3.07374e-118	0	Fam20c
S100a11	1.58119e-122	0.89023	0.996	0.99	3.11969e-118	0	S100a11
Pitpnm3	1.66092e-122	1.15823	0.161	0.011	3.27699e-118	0	Pitpnm3
Nfkbia	1.9995e-122	1.76893	0.706	0.482	3.94501e-118	0	Nfkbia
Tubb2b	3.31433e-122	1.28284	0.761	0.522	6.53917e-118	0	Tubb2b
Tmc4	3.31791e-122	1.56659	0.406	0.14	6.54624e-118	0	Tmc4
Ubc	3.77586e-122	0.802916	0.963	0.931	7.44978e-118	0	Ubc
Nos1ap	8.63288e-122	1.41596	0.233	0.038	1.70327e-117	0	Nos1ap
Col17a1	2.20475e-121	1.26359	0.15	0.008	4.34996e-117	0	Col17a1
Tmem134	2.37769e-121	0.914891	0.887	0.856	4.69119e-117	0	Tmem134
Flywch2	4.16525e-120	1.43357	0.406	0.142	8.21804e-116	0	Flywch2
Psenen	4.97678e-120	0.740642	0.931	0.906	9.81919e-116	0	Psenen
App	5.34893e-120	1.25743	0.777	0.559	1.05534e-115	0	App
Ostf1	6.46696e-120	0.968905	0.884	0.825	1.27593e-115	0	Ostf1
Frrs1	1.67706e-119	1.25662	0.707	0.515	3.30883e-115	0	Frrs1
Ceacam1	2.31041e-119	1.59816	0.254	0.049	4.55844e-115	0	Ceacam1
Reep3	2.68343e-119	1.26767	0.731	0.557	5.2944e-115	0	Reep3
Mast4	9.69323e-119	1.38714	0.627	0.374	1.91247e-114	0	Mast4
Tmc6	2.50017e-118	1.6281	0.495	0.229	4.93284e-114	0	Tmc6
Lsr	2.65956e-118	1.5145	0.464	0.191	5.24731e-114	0	Lsr
Syt8	2.46136e-117	1.3336	0.157	0.011	4.85626e-113	0	Syt8
Card19	8.49082e-117	1.36924	0.659	0.421	1.67524e-112	0	Card19
Plin2	1.51371e-116	1.27628	0.756	0.563	2.98655e-112	0	Plin2
Krt6a	2.16389e-116	4.87846	0.337	0.105	4.26936e-112	0	Krt6a
Amotl1	2.29219e-116	1.36831	0.676	0.465	4.52249e-112	0	Amotl1
Klf6	5.4774e-116	1.42124	0.748	0.563	1.08069e-111	0	Klf6
Retreg1	5.47813e-116	1.46582	0.431	0.167	1.08084e-111	0	Retreg1
Cemip	7.56463e-116	1.5487	0.353	0.103	1.4925e-111	0	Cemip
Slurp1	1.70392e-115	3.04641	0.2	0.027	3.36184e-111	0	Slurp1
Atp2b4	2.19983e-115	1.50751	0.344	0.1	4.34026e-111	0	Atp2b4
Rbms1	4.43098e-115	1.07858	0.876	0.788	8.74232e-111	0	Rbms1
Itgb5	6.45057e-115	1.29404	0.713	0.492	1.2727e-110	0	Itgb5
Id4	1.11842e-114	1.65641	0.307	0.081	2.20665e-110	0	Id4
Camk2d	2.09721e-114	1.25344	0.699	0.463	4.1378e-110	0	Camk2d
Sfr1	2.25816e-114	0.679714	0.963	0.966	4.45535e-110	0	Sfr1
Psca	3.10306e-114	2.48589	0.233	0.041	6.12234e-110	0	Psca
Emp2	3.59508e-114	1.54871	0.584	0.324	7.0931e-110	0	Emp2
Inava	2.48934e-113	1.4886	0.284	0.069	4.91148e-109	0	Inava
Aqp3	2.55776e-113	1.97266	0.4	0.144	5.04646e-109	0	Aqp3
Gnb2	4.63045e-113	0.645462	0.98	0.979	9.13587e-109	0	Gnb2
Tmem184a	1.10902e-112	1.18009	0.17	0.017	2.1881e-108	0	Tmem184a
Ppl	1.24279e-112	1.62542	0.233	0.043	2.45202e-108	0	Ppl
Litaf	3.40592e-112	1.24555	0.795	0.703	6.71988e-108	0	Litaf
Prkch	3.42296e-112	1.31519	0.23	0.04	6.7535e-108	0	Prkch
Dennd1b	7.94604e-112	1.53839	0.433	0.177	1.56775e-107	0	Dennd1b
Map1lc3a	8.33951e-112	0.889672	0.883	0.774	1.64539e-107	0	Map1lc3a
Miat	2.11956e-111	1.75913	0.273	0.064	4.1819e-107	0	Miat
Cd47	7.12101e-111	1.37968	0.708	0.512	1.40498e-106	0	Cd47
Ocln	3.33784e-110	1.39035	0.231	0.043	6.58556e-106	0	Ocln
Chmp2b	1.04784e-109	0.949726	0.838	0.757	2.0674e-105	0	Chmp2b
Marveld3	1.81026e-109	1.34574	0.25	0.052	3.57164e-105	0	Marveld3
Haghl	2.90417e-109	1.4164	0.523	0.271	5.72993e-105	0	Haghl
Gcnt3	3.01881e-109	1.46743	0.227	0.041	5.95612e-105	0	Gcnt3
Aig1	3.3576e-109	1.40823	0.612	0.376	6.62454e-105	0	Aig1
Sh3pxd2a	6.07796e-109	1.44286	0.493	0.239	1.19918e-104	0	Sh3pxd2a
Efna3	9.23087e-109	1.60105	0.538	0.292	1.82125e-104	0	Efna3
Ap3s1	1.32209e-108	0.853327	0.88	0.8	2.60849e-104	0	Ap3s1
Osbpl3	2.56498e-108	1.71192	0.336	0.106	5.0607e-104	0	Osbpl3
Dctn2	3.03443e-107	0.839212	0.872	0.809	5.98692e-103	0	Dctn2
Jun	4.82836e-107	1.19087	0.862	0.777	9.52636e-103	0	Jun
Chmp4c	5.79518e-107	1.35089	0.428	0.171	1.14339e-102	0	Chmp4c
Nupr1	6.29018e-107	1.43563	0.813	0.665	1.24105e-102	0	Nupr1
Mapk13	7.04332e-107	1.28523	0.554	0.287	1.38965e-102	0	Mapk13
Akap12	7.66874e-107	1.25528	0.73	0.514	1.51304e-102	0	Akap12
Nhsl2	1.05817e-106	1.2613	0.196	0.029	2.08777e-102	0	Nhsl2
Asap2	1.38927e-105	1.44803	0.484	0.229	2.74102e-101	0	Asap2
Anxa7	2.01753e-105	1.05352	0.781	0.667	3.98059e-101	0	Anxa7
Irf6	2.98707e-105	1.36659	0.226	0.043	5.8935e-101	0	Irf6
2022-09-11	3.72888e-105	0.940032	0.817	0.708	7.35709e-101	0	2022-09-11
Tmcc3	4.97253e-105	1.43513	0.374	0.135	9.8108e-101	0	Tmcc3
Cd24a	7.22454e-105	0.986855	0.884	0.781	1.4254e-100	0	Cd24a
Chmp2a	9.08254e-105	0.777964	0.93	0.9	1.79199e-100	0	Chmp2a
2310030G06Rik	2.23055e-104	1.39135	0.405	0.158	4.40087e-100	0	2310030G06Rik
Pdlim4	2.69571e-104	1.8539	0.395	0.151	5.31863e-100	0	Pdlim4
Tmprss11b	3.76047e-104	1.15711	0.113	0.003	7.4194e-100	0	Tmprss11b
Myh14	4.66941e-103	1.45868	0.174	0.022	9.21275e-99	0	Myh14
Plekhg1	7.26768e-103	1.41022	0.361	0.124	1.43391e-98	0	Plekhg1
Mxd4	1.20717e-102	1.04732	0.727	0.478	2.38174e-98	0	Mxd4
Gabbr1	2.17686e-102	1.29045	0.468	0.211	4.29494e-98	0	Gabbr1
Pld3	3.67242e-102	1.33843	0.61	0.363	7.24568e-98	0	Pld3
Homer2	4.51022e-102	1.76962	0.453	0.21	8.89866e-98	0	Homer2
Plpp1	5.62491e-102	1.46984	0.552	0.308	1.10979e-97	0	Plpp1
Slc9a3r1	9.20454e-102	1.12564	0.704	0.518	1.81606e-97	0	Slc9a3r1
Map4	1.00048e-101	1.32025	0.641	0.461	1.97395e-97	0	Map4
Gm17322	1.43083e-101	1.59757	0.252	0.057	2.82304e-97	0	Gm17322
Plbd1	2.31637e-101	1.38545	0.241	0.052	4.5702e-97	0	Plbd1
Birc7	2.7046e-101	1.71293	0.229	0.046	5.33617e-97	0	Birc7
Glmp	2.03166e-100	1.15647	0.73	0.553	4.00847e-96	0	Glmp
Lgals3	2.34472e-100	1.44662	0.815	0.667	4.62614e-96	0	Lgals3
Arhgef28	2.36875e-100	1.38217	0.322	0.101	4.67354e-96	0	Arhgef28
Arpc2	2.93218e-100	0.53201	0.991	0.996	5.78519e-96	0	Arpc2
Pkp3	5.0887e-100	1.46028	0.365	0.132	1.004e-95	0	Pkp3
Afap1l2	5.41762e-100	1.21444	0.216	0.04	1.0689e-95	0	Afap1l2
Krt80	6.02867e-100	1.51823	0.19	0.03	1.18946e-95	0	Krt80
Gipc1	7.00872e-100	0.831892	0.864	0.827	1.38282e-95	0	Gipc1
Klk11	7.59294e-100	1.40454	0.202	0.035	1.49809e-95	0	Klk11
Akap13	7.77312e-100	1.4474	0.533	0.295	1.53364e-95	0	Akap13
Arhgef5	1.06054e-99	1.45133	0.424	0.183	2.09244e-95	0	Arhgef5
Golph3	2.17048e-99	1.08854	0.727	0.582	4.28236e-95	0	Golph3
Parp12	3.23913e-99	1.3008	0.314	0.095	6.3908e-95	0	Parp12
Cyp11a1	5.09498e-99	1.58011	0.203	0.035	1.00524e-94	0	Cyp11a1
Map7	5.59993e-99	1.30395	0.361	0.126	1.10487e-94	0	Map7
Tnip1	6.2037e-99	1.37114	0.544	0.313	1.22399e-94	0	Tnip1
Serpinb6a	6.5898e-99	0.850927	0.87	0.797	1.30017e-94	0	Serpinb6a
Cd34	9.34723e-99	1.70152	0.205	0.037	1.84421e-94	0	Cd34
Ablim1	1.45792e-98	1.32344	0.506	0.254	2.87647e-94	0	Ablim1
Ntn1	1.90568e-98	1.43858	0.298	0.085	3.7599e-94	0	Ntn1
Itga3	3.24134e-98	1.64674	0.359	0.131	6.39517e-94	0	Itga3
Evpl	5.64291e-98	1.46709	0.219	0.043	1.11335e-93	0	Evpl
Tmsb4x	5.91771e-98	0.664751	0.999	0.998	1.16756e-93	0	Tmsb4x
Adam15	1.09632e-97	1.25749	0.614	0.41	2.16304e-93	0	Adam15
Psme1	1.82971e-97	1.15024	0.738	0.6	3.61001e-93	0	Psme1
Lama5	2.87941e-97	1.34016	0.533	0.293	5.68107e-93	0	Lama5
Baiap2	5.0151e-97	1.32678	0.66	0.485	9.8948e-93	0	Baiap2
Hagh	6.17044e-97	1.01939	0.77	0.633	1.21743e-92	0	Hagh
Ildr1	2.08081e-96	1.3324	0.306	0.093	4.10543e-92	0	Ildr1
Vsig10	3.35492e-95	1.37523	0.279	0.078	6.61926e-91	0	Vsig10
Btg1	8.94529e-95	1.35954	0.709	0.535	1.76491e-90	0	Btg1
Gpx1	9.09268e-95	0.683261	0.982	0.984	1.79399e-90	0	Gpx1
mt-Atp6	6.0533e-94	0.522374	1	1	1.19432e-89	0	mt-Atp6
Sptan1	1.75989e-93	1.33428	0.576	0.368	3.47227e-89	0	Sptan1
Tek	2.80082e-93	1.1916	0.19	0.033	5.52603e-89	0	Tek
Nav2	4.22319e-93	1.25868	0.523	0.293	8.33236e-89	0	Nav2
Gsk3b	7.57882e-93	0.927322	0.799	0.708	1.4953e-88	0	Gsk3b
Dusp5	7.58968e-93	1.63185	0.39	0.162	1.49744e-88	0	Dusp5
Sfxn3	1.11745e-92	1.12298	0.626	0.415	2.20473e-88	0	Sfxn3
Nav1	1.99926e-92	1.22706	0.555	0.328	3.94453e-88	0	Nav1
Ptms	2.23009e-92	0.712263	0.952	0.942	4.39996e-88	0	Ptms
Krt17	2.39763e-92	2.58366	0.621	0.402	4.73052e-88	0	Krt17
Tjp2	1.19543e-91	1.36019	0.518	0.294	2.35858e-87	0	Tjp2
Cmas	1.28259e-91	0.914897	0.797	0.721	2.53056e-87	0	Cmas
Rhou	2.73121e-91	1.40534	0.416	0.186	5.38868e-87	0	Rhou
Atp6v1e1	6.77507e-91	0.722281	0.901	0.887	1.33672e-86	0	Atp6v1e1
Nudt18	9.93782e-91	1.32649	0.576	0.361	1.96073e-86	0	Nudt18
Als2cl	1.26722e-90	1.04977	0.173	0.026	2.50022e-86	0	Als2cl
Ctnna1	1.55179e-90	0.950669	0.817	0.718	3.06167e-86	0	Ctnna1
Kazn	2.19684e-90	1.33842	0.42	0.188	4.33436e-86	0	Kazn
Dock11	2.31117e-90	1.37697	0.401	0.177	4.55993e-86	0	Dock11
Ctnnd1	2.70505e-90	1.31635	0.624	0.419	5.33706e-86	0	Ctnnd1
Cobl	3.39499e-90	1.30085	0.249	0.064	6.69831e-86	0	Cobl
Tmem59	4.71735e-90	0.666288	0.939	0.924	9.30733e-86	0	Tmem59
Tjp1	5.08716e-89	1.30344	0.548	0.34	1.0037e-84	0	Tjp1
Cdkn1a	2.00854e-88	0.594291	0.99	0.981	3.96285e-84	0	Cdkn1a
Mea1	2.4694e-88	0.853053	0.801	0.713	4.87213e-84	0	Mea1
Ly6g6c	3.092e-88	2.06997	0.603	0.384	6.10052e-84	0	Ly6g6c
Ypel2	3.88173e-88	1.30486	0.356	0.134	7.65866e-84	0	Ypel2
Mfap3l	9.42402e-88	1.45679	0.233	0.058	1.85936e-83	0	Mfap3l
Ndfip1	5.652e-87	0.778791	0.914	0.885	1.11514e-82	0	Ndfip1
Rgs20	6.58746e-87	1.123	0.216	0.049	1.29971e-82	0	Rgs20
Rab11fip5	7.14731e-87	1.39108	0.363	0.148	1.41016e-82	0	Rab11fip5
Cldn23	1.80877e-86	1.15472	0.106	0.005	3.56871e-82	0	Cldn23
Orai1	1.98731e-86	1.19513	0.621	0.415	3.92096e-82	0	Orai1
Sdcbp2	5.42451e-86	1.40681	0.37	0.144	1.07026e-81	0	Sdcbp2
Aplp2	2.48171e-85	1.14695	0.796	0.7	4.89641e-81	0	Aplp2
Myl12b	3.21103e-85	0.905371	0.813	0.722	6.33536e-81	0	Myl12b
Atp9a	6.75163e-85	1.20223	0.259	0.074	1.3321e-80	0	Atp9a
Csnk1a1	2.22092e-84	0.674597	0.931	0.921	4.38187e-80	0	Csnk1a1
Fam102a	2.25427e-84	1.3361	0.313	0.11	4.44767e-80	0	Fam102a
Wfdc2	1.8764e-83	1.95888	0.277	0.087	3.70214e-79	0	Wfdc2
2900026A02Rik	1.89383e-83	1.28956	0.384	0.165	3.73653e-79	0	2900026A02Rik
B3gnt3	2.61054e-83	1.2076	0.174	0.031	5.15059e-79	0	B3gnt3
Mgat4a	2.84267e-83	1.33802	0.251	0.071	5.60858e-79	0	Mgat4a
Scg5	3.83559e-83	1.1465	0.151	0.021	7.56761e-79	0	Scg5
Nfe2l3	6.77357e-83	1.30387	0.251	0.071	1.33642e-78	0	Nfe2l3
Naprt	8.89898e-83	1.19819	0.211	0.048	1.75577e-78	0	Naprt
Itgav	1.27446e-82	1.30986	0.616	0.422	2.51452e-78	0	Itgav
Abca1	1.67415e-82	1.29047	0.336	0.124	3.30309e-78	0	Abca1
Tnrc6b	1.67923e-82	1.0539	0.643	0.467	3.31311e-78	0	Tnrc6b
Cldn9	1.90111e-82	1.3292	0.146	0.02	3.75088e-78	0	Cldn9
Mirt1	2.81161e-82	1.19082	0.159	0.025	5.5473e-78	0	Mirt1
Ehd1	3.75322e-82	0.918981	0.786	0.704	7.40509e-78	0	Ehd1
Ptbp3	4.28184e-82	1.2676	0.568	0.379	8.44807e-78	0	Ptbp3
Nes	4.65823e-82	1.36976	0.434	0.211	9.19068e-78	0	Nes
Tprgl	4.72028e-82	0.772403	0.864	0.813	9.31311e-78	0	Tprgl
Tnfrsf12a	5.08442e-82	0.925915	0.894	0.827	1.00316e-77	0	Tnfrsf12a
Ucp2	8.84471e-82	1.03038	0.73	0.584	1.74506e-77	0	Ucp2
Ahnak	9.66487e-82	0.970336	0.872	0.802	1.90688e-77	0	Ahnak
Zfp36	9.71184e-82	1.33488	0.363	0.151	1.91615e-77	0	Zfp36
Chd9	1.45022e-81	1.24592	0.557	0.356	2.86128e-77	0	Chd9
Itsn2	3.29549e-81	1.31252	0.539	0.342	6.50199e-77	0	Itsn2
Pik3ip1	4.50995e-81	1.29626	0.414	0.198	8.89813e-77	0	Pik3ip1
Pglyrp1	6.01561e-81	2.00152	0.301	0.103	1.18688e-76	0	Pglyrp1
B3gnt2	7.09765e-81	1.22925	0.559	0.363	1.40037e-76	0	B3gnt2
Rab5b	8.83339e-81	1.1885	0.499	0.282	1.74283e-76	0	Rab5b
Rnh1	2.03895e-80	0.795517	0.874	0.849	4.02286e-76	0	Rnh1
Trim29	2.57486e-80	1.20382	0.142	0.019	5.0802e-76	0	Trim29
Plekhg6	3.2103e-80	0.995034	0.116	0.01	6.33391e-76	0	Plekhg6
Fdft1	3.50445e-80	1.05622	0.666	0.481	6.91427e-76	0	Fdft1
Arf5	4.18862e-80	0.594867	0.938	0.935	8.26415e-76	0	Arf5
Erbb3	4.60943e-80	1.26659	0.19	0.04	9.09441e-76	0	Erbb3
Emc9	1.46672e-79	1.33488	0.428	0.215	2.89383e-75	0	Emc9
Fxyd6	1.83496e-79	1.46796	0.47	0.247	3.62037e-75	0	Fxyd6
Zbtb32	2.5021e-79	1.27607	0.437	0.204	4.93665e-75	0	Zbtb32
Ccdc141	5.33921e-79	1.31303	0.353	0.143	1.05343e-74	0	Ccdc141
Ptpre	7.08009e-79	1.42134	0.279	0.093	1.3969e-74	0	Ptpre
Clu	3.51442e-78	0.864656	0.593	0.362	6.93396e-74	0	Clu
Krt13	5.93937e-78	2.03802	0.339	0.134	1.17184e-73	0	Krt13
Rnasek	8.54252e-78	0.661164	0.916	0.904	1.68544e-73	0	Rnasek
Cd68	1.42085e-77	1.6043	0.326	0.132	2.80333e-73	0	Cd68
Chmp5	2.74387e-77	0.808679	0.841	0.793	5.41366e-73	0	Chmp5
Stim2	4.24699e-77	1.47314	0.379	0.177	8.37931e-73	0	Stim2
Cxadr	4.56951e-77	1.2365	0.423	0.21	9.01565e-73	0	Cxadr
Lgr6	4.72895e-77	1.38235	0.23	0.064	9.33021e-73	0	Lgr6
Tesc	5.56621e-77	1.51802	0.301	0.108	1.09821e-72	0	Tesc
Cdcp1	6.42034e-77	1.26205	0.192	0.043	1.26673e-72	0	Cdcp1
Pmepa1	1.142e-76	1.12673	0.593	0.398	2.25316e-72	0	Pmepa1
Pcbd1	1.40416e-76	1.16854	0.257	0.079	2.77042e-72	0	Pcbd1
Apol7a	1.45961e-76	0.843935	0.108	0.009	2.8798e-72	0	Apol7a
Egr1	1.70929e-76	1.17525	0.67	0.502	3.37242e-72	0	Egr1
Klhdc8a	2.05974e-76	1.31686	0.354	0.144	4.06387e-72	0	Klhdc8a
Fam174b	3.13405e-76	1.20715	0.267	0.087	6.18349e-72	0	Fam174b
Plet1	4.07151e-76	1.26634	0.439	0.209	8.03309e-72	0	Plet1
Rab25	5.68798e-76	1.47587	0.31	0.115	1.12224e-71	0	Rab25
Arid5b	8.9682e-76	1.04316	0.704	0.579	1.76943e-71	0	Arid5b
Tubb2a	1.38844e-75	1.35311	0.601	0.41	2.73938e-71	0	Tubb2a
Galnt1	1.54167e-75	1.33362	0.519	0.331	3.04171e-71	0	Galnt1
Tanc1	2.08875e-75	1.12069	0.524	0.319	4.1211e-71	0	Tanc1
Gpm6b	7.20034e-75	1.46195	0.342	0.143	1.42063e-70	0	Gpm6b
Kremen1	7.56849e-75	1.25278	0.335	0.14	1.49326e-70	0	Kremen1
Otud7b	1.17288e-74	1.21642	0.462	0.258	2.3141e-70	0	Otud7b
Tspo	1.19024e-74	0.798046	0.883	0.801	2.34835e-70	0	Tspo
Lrrfip1	1.34986e-74	0.853521	0.845	0.799	2.66328e-70	0	Lrrfip1
Lamb3	1.68453e-74	0.930327	0.107	0.009	3.32357e-70	0	Lamb3
Cpn1	2.09521e-74	1.31217	0.13	0.017	4.13385e-70	0	Cpn1
Fndc1	3.08708e-74	0.901336	0.108	0.009	6.0908e-70	0	Fndc1
Fetub	8.29779e-74	1.10211	0.464	0.227	1.63715e-69	0	Fetub
Nipal2	8.81503e-74	1.0997	0.184	0.041	1.73921e-69	0	Nipal2
Cldn6	1.53955e-73	1.52374	0.419	0.202	3.03754e-69	0	Cldn6
Shisa5	1.56579e-73	0.754484	0.781	0.675	3.0893e-69	0	Shisa5
Hs3st3a1	1.68749e-73	1.19795	0.286	0.101	3.32943e-69	0	Hs3st3a1
Palld	3.11403e-73	0.706079	0.704	0.494	6.14398e-69	0	Palld
Tob1	4.03629e-73	1.17109	0.607	0.428	7.9636e-69	0	Tob1
Dusp18	4.37345e-73	1.26906	0.296	0.11	8.62883e-69	0	Dusp18
Stxbp2	4.38475e-73	1.11857	0.556	0.373	8.65112e-69	0	Stxbp2
Atp6v1a	2.40075e-72	0.845033	0.762	0.691	4.73667e-68	0	Atp6v1a
Hspb2	2.88926e-72	1.44294	0.286	0.104	5.7005e-68	0	Hspb2
Six3	6.73308e-72	0.976329	0.123	0.015	1.32844e-67	0	Six3
Patj	9.32006e-72	1.12653	0.223	0.063	1.83885e-67	0	Patj
Lypd6b	1.06247e-71	1.21465	0.213	0.058	2.09625e-67	0	Lypd6b
Upp1	1.31695e-71	0.69024	0.342	0.132	2.59835e-67	0	Upp1
Klc3	1.32627e-71	1.28619	0.294	0.11	2.61673e-67	0	Klc3
St3gal6	2.49125e-71	1.70178	0.258	0.088	4.91524e-67	0	St3gal6
Tapbp	3.47595e-71	1.13256	0.484	0.275	6.85805e-67	0	Tapbp
Gipc2	3.54488e-71	1.34481	0.235	0.072	6.99404e-67	0	Gipc2
Mst1	7.84248e-71	1.00754	0.158	0.03	1.54732e-66	0	Mst1
Ammecr1	7.93625e-71	1.12173	0.557	0.379	1.56582e-66	0	Ammecr1
Nfatc2	8.0498e-71	1.04525	0.2	0.051	1.58822e-66	0	Nfatc2
2310002F09Rik	9.16092e-71	1.09268	0.158	0.03	1.80745e-66	0	2310002F09Rik
Mboat2	9.62931e-71	1.12414	0.447	0.237	1.89986e-66	0	Mboat2
S100a13	1.18543e-70	0.927174	0.656	0.495	2.33885e-66	0	S100a13
Gna14	2.2838e-70	1.18724	0.23	0.068	4.50594e-66	0	Gna14
Wnt7a	2.68414e-70	1.1247	0.127	0.017	5.29582e-66	0	Wnt7a
Ces2g	4.96379e-70	1.42493	0.378	0.18	9.79355e-66	0	Ces2g
Aldoc	7.39852e-70	1.16746	0.388	0.176	1.45973e-65	0	Aldoc
Kcnk1	8.20545e-70	1.3555	0.395	0.196	1.61893e-65	0	Kcnk1
Tmprss5	1.02259e-69	1.06039	0.174	0.038	2.01757e-65	0	Tmprss5
Cyp4f39	1.56375e-69	1.19663	0.416	0.195	3.08527e-65	0	Cyp4f39
Cdkn2a	1.74419e-69	0.967171	0.963	0.958	3.44129e-65	0	Cdkn2a
Tmem51	6.0985e-69	1.21503	0.356	0.16	1.20323e-64	0	Tmem51
Arhgap27	1.78344e-68	1.06307	0.168	0.036	3.51873e-64	0	Arhgap27
Arg1	1.7998e-68	2.0648	0.104	0.01	3.55101e-64	0	Arg1
Ehf	1.82697e-68	1.48437	0.227	0.069	3.6046e-64	0	Ehf
Gm7694	2.84586e-68	0.916194	0.116	0.014	5.61488e-64	0	Gm7694
Plaur	2.92376e-68	1.39593	0.488	0.303	5.76857e-64	0	Plaur
Mras	4.10469e-68	1.3188	0.411	0.218	8.09855e-64	0	Mras
Cyb561	4.20962e-68	1.15055	0.293	0.113	8.30557e-64	0	Cyb561
Mboat1	4.60897e-68	1.34768	0.439	0.249	9.0935e-64	0	Mboat1
Kdf1	4.68774e-68	1.08629	0.261	0.09	9.24891e-64	0	Kdf1
Capn2	1.22214e-67	0.826259	0.739	0.635	2.41129e-63	0	Capn2
Moxd1	1.24971e-67	1.14617	0.134	0.022	2.46568e-63	0	Moxd1
Ggh	1.26225e-67	1.23228	0.563	0.391	2.49041e-63	0	Ggh
Sgms1	1.31058e-67	1.24415	0.457	0.27	2.58578e-63	0	Sgms1
Clcn3	2.70845e-67	1.08581	0.559	0.383	5.34377e-63	0	Clcn3
Zdhhc12	3.52604e-67	0.931148	0.664	0.529	6.95689e-63	0	Zdhhc12
Plp2	4.44739e-67	0.664809	0.849	0.821	8.77471e-63	0	Plp2
Cyp2j6	6.17559e-67	1.23533	0.323	0.14	1.21844e-62	0	Cyp2j6
Abhd2	7.08899e-67	1.46482	0.467	0.27	1.39866e-62	0	Abhd2
Lasp1	1.20182e-66	0.954434	0.671	0.538	2.3712e-62	0	Lasp1
Crybg3	3.25926e-66	1.07586	0.222	0.067	6.43052e-62	0	Crybg3
Wnt4	3.72089e-66	1.4038	0.184	0.047	7.34131e-62	0	Wnt4
Hint3	7.72549e-66	1.07886	0.577	0.419	1.52424e-61	0	Hint3
Nfat5	9.303e-66	1.06559	0.595	0.426	1.83548e-61	0	Nfat5
Ier2	9.64323e-66	0.981622	0.856	0.818	1.90261e-61	0	Ier2
Dsg2	1.07797e-65	1.25092	0.324	0.139	2.12683e-61	0	Dsg2
Fam110c	1.24746e-65	1.11508	0.205	0.058	2.46123e-61	0	Fam110c
Prom1	1.27388e-65	1.07102	0.138	0.024	2.51336e-61	0	Prom1
Syt1	1.586e-65	0.838405	0.111	0.014	3.12917e-61	0	Syt1
Rsrp1	1.65563e-65	0.986251	0.678	0.547	3.26656e-61	0	Rsrp1
Mical3	1.80983e-65	1.226	0.424	0.237	3.5708e-61	0	Mical3
Nppb	2.15887e-65	1.54278	0.343	0.15	4.25945e-61	0	Nppb
Pde9a	2.18897e-65	1.07282	0.253	0.086	4.31884e-61	0	Pde9a
Vwa5a	2.58125e-65	1.192	0.316	0.132	5.09281e-61	0	Vwa5a
Ubald2	4.03978e-65	0.672235	0.806	0.692	7.97049e-61	0	Ubald2
Sncg	4.08609e-65	1.94485	0.427	0.236	8.06185e-61	0	Sncg
Prss8	4.72959e-65	1.06094	0.153	0.031	9.33149e-61	0	Prss8
Shroom3	5.92589e-65	1.16625	0.244	0.082	1.16918e-60	0	Shroom3
Rai14	1.0885e-64	1.17633	0.47	0.28	2.14761e-60	0	Rai14
Tmem63b	2.28415e-64	1.05753	0.627	0.49	4.50663e-60	0	Tmem63b
Elf3	5.61857e-64	1.21597	0.203	0.057	1.10854e-59	0	Elf3
Prkcz	6.84372e-64	1.05421	0.424	0.225	1.35027e-59	0	Prkcz
Scrn1	6.98951e-64	1.11599	0.36	0.17	1.37903e-59	0	Scrn1
Sox9	7.16281e-64	1.43961	0.213	0.064	1.41322e-59	0	Sox9
Arf6	7.1802e-64	0.850617	0.835	0.814	1.41665e-59	0	Arf6
Git2	8.50326e-64	1.12831	0.501	0.324	1.67769e-59	0	Git2
2300002M23Rik	9.69641e-64	2.1423	0.253	0.089	1.9131e-59	0	2300002M23Rik
Ube2r2	1.16936e-63	0.672634	0.839	0.789	2.30715e-59	0	Ube2r2
Tpd52	1.18962e-63	0.792738	0.773	0.716	2.34712e-59	0	Tpd52
Cdh13	1.3766e-63	1.51535	0.384	0.197	2.71603e-59	0	Cdh13
Misp	1.45146e-63	1.21606	0.301	0.121	2.86374e-59	0	Misp
Cavin1	2.25644e-63	0.843141	0.74	0.659	4.45195e-59	0	Cavin1
Ncoa7	4.26682e-63	1.32769	0.331	0.152	8.41843e-59	0	Ncoa7
Pdgfa	4.74793e-63	0.734989	0.848	0.816	9.36767e-59	0	Pdgfa
Trim16	8.48584e-63	1.15755	0.324	0.145	1.67426e-58	0	Trim16
Nxn	1.34613e-62	0.711179	0.841	0.83	2.65591e-58	0	Nxn
Hist1h1c	2.13467e-62	0.983796	0.559	0.362	4.21171e-58	0	Hist1h1c
Slc44a1	2.29788e-62	1.06351	0.483	0.298	4.53373e-58	0	Slc44a1
Mfsd7a	3.17008e-62	0.841093	0.115	0.016	6.25457e-58	0	Mfsd7a
Plcd3	3.38086e-62	1.08542	0.292	0.12	6.67043e-58	0	Plcd3
Gngt2	4.15106e-62	1.29625	0.29	0.115	8.19004e-58	0	Gngt2
Tenm4	4.36135e-62	1.04021	0.192	0.053	8.60495e-58	0	Tenm4
Lynx1	4.49835e-62	1.0422	0.213	0.064	8.87525e-58	0	Lynx1
Acpp	5.57041e-62	0.972684	0.125	0.021	1.09904e-57	0	Acpp
Foxn3	6.42754e-62	1.04374	0.6	0.458	1.26815e-57	0	Foxn3
Kcnq1ot1	7.99154e-62	0.761698	0.804	0.739	1.57673e-57	0	Kcnq1ot1
Rab7b	8.27337e-62	1.12056	0.243	0.084	1.63234e-57	0	Rab7b
Dusp14	9.57092e-62	1.27012	0.562	0.421	1.88834e-57	0	Dusp14
Atg9b	1.95843e-61	1.38317	0.233	0.081	3.86398e-57	0	Atg9b
Parvaos	2.79259e-61	0.878152	0.118	0.018	5.50979e-57	0	Parvaos
Lrpap1	3.02078e-61	0.86428	0.717	0.612	5.96e-57	0	Lrpap1
Etv1	3.07909e-61	1.2427	0.231	0.078	6.07505e-57	0	Etv1
Nxnl2	3.91644e-61	1.00826	0.132	0.024	7.72714e-57	0	Nxnl2
Yipf4	6.78628e-61	0.823219	0.735	0.673	1.33893e-56	0	Yipf4
Cdkn2b	6.88337e-61	1.12551	0.61	0.441	1.35809e-56	0	Cdkn2b
Phc1	7.70375e-61	0.936514	0.536	0.329	1.51995e-56	0	Phc1
Mink1	8.49681e-61	1.16337	0.356	0.177	1.67642e-56	0	Mink1
Lurap1l	1.00681e-60	1.20162	0.284	0.114	1.98643e-56	0	Lurap1l
Adipor2	1.07687e-60	1.20751	0.488	0.32	2.12466e-56	0	Adipor2
Klk13	1.09234e-60	1.25937	0.181	0.048	2.15518e-56	0	Klk13
Elovl7	1.10831e-60	1.07228	0.353	0.168	2.18669e-56	0	Elovl7
Mcl1	1.90311e-60	0.744927	0.755	0.69	3.75483e-56	0	Mcl1
Ssu72	4.43266e-60	0.527197	0.944	0.966	8.74565e-56	0	Ssu72
Rab10	4.54513e-60	0.669473	0.844	0.818	8.96754e-56	0	Rab10
Micu1	8.78298e-60	1.06056	0.501	0.332	1.73288e-55	0	Micu1
Abhd17c	1.34031e-59	1.06487	0.619	0.501	2.64444e-55	0	Abhd17c
Hes1	1.73397e-59	1.16189	0.768	0.682	3.42112e-55	0	Hes1
Wdr26	1.94106e-59	0.829792	0.687	0.598	3.82971e-55	0	Wdr26
Sp6	2.4072e-59	1.03998	0.206	0.063	4.74941e-55	0	Sp6
Rnf19a	2.46626e-59	1.19086	0.426	0.245	4.86592e-55	0	Rnf19a
Stard10	2.53757e-59	1.00259	0.381	0.194	5.00663e-55	0	Stard10
Dhrs3	3.61857e-59	1.1545	0.344	0.161	7.13944e-55	0	Dhrs3
Notch3	3.82302e-59	1.27433	0.354	0.18	7.54283e-55	0	Notch3
Scnn1a	3.83803e-59	0.872099	0.114	0.017	7.57244e-55	0	Scnn1a
Pdzd2	7.36292e-59	1.05187	0.24	0.084	1.4527e-54	0	Pdzd2
Fam83h	9.93232e-59	1.09533	0.201	0.062	1.95965e-54	0	Fam83h
Stx7	1.13207e-58	0.860292	0.628	0.482	2.23358e-54	0	Stx7
Laptm5	1.1338e-58	1.18262	0.278	0.111	2.23698e-54	0	Laptm5
Rap1gap2	1.20424e-58	1.01284	0.167	0.042	2.37596e-54	0	Rap1gap2
Epha7	3.07688e-58	0.950404	0.124	0.022	6.07069e-54	0	Epha7
Pcmtd1	4.06241e-58	1.16068	0.496	0.324	8.01514e-54	0	Pcmtd1
Serpinb1a	5.94244e-58	0.620578	0.279	0.109	1.17244e-53	0	Serpinb1a
Skil	9.18301e-58	1.14046	0.533	0.375	1.81181e-53	0	Skil
S100a4	2.1655e-57	1.39192	0.602	0.459	4.27253e-53	0	S100a4
Suds3	2.39481e-57	0.69591	0.799	0.77	4.72495e-53	0	Suds3
Hmgn3	3.772e-57	0.673927	0.816	0.764	7.44216e-53	0	Hmgn3
Esyt3	4.22924e-57	0.839101	0.118	0.02	8.34429e-53	0	Esyt3
Sema4b	4.95361e-57	1.18077	0.321	0.148	9.77347e-53	0	Sema4b
Fndc10	6.24442e-57	1.20916	0.429	0.257	1.23202e-52	0	Fndc10
Msmo1	7.24655e-57	0.968886	0.661	0.505	1.42974e-52	0	Msmo1
Fam173a	7.44826e-57	0.841447	0.643	0.527	1.46954e-52	0	Fam173a
Adrb3	1.02001e-56	1.09051	0.219	0.075	2.01247e-52	0	Adrb3
Itpr3	1.48666e-56	1.25062	0.311	0.145	2.93317e-52	0	Itpr3
Chmp4b	2.24882e-56	0.522177	0.901	0.931	4.43693e-52	0	Chmp4b
Myo10	2.5458e-56	1.04078	0.546	0.393	5.02286e-52	0	Myo10
Ifi27	2.89403e-56	0.719928	0.564	0.356	5.70991e-52	0	Ifi27
Actr2	2.8945e-56	0.747583	0.753	0.677	5.71085e-52	0	Actr2
Dpysl3	3.17989e-56	0.88921	0.662	0.512	6.27393e-52	0	Dpysl3
Mindy1	3.21402e-56	1.00013	0.445	0.264	6.34126e-52	0	Mindy1
Sytl1	3.27044e-56	1.18459	0.387	0.211	6.45258e-52	0	Sytl1
Fam25c	3.52383e-56	1.00911	0.59	0.356	6.95252e-52	0	Fam25c
AC149090.1	3.53686e-56	0.791739	0.758	0.66	6.97822e-52	0	AC149090.1
Hpcal1	3.89729e-56	0.809189	0.75	0.663	7.68935e-52	0	Hpcal1
Rec8	4.3322e-56	1.24923	0.171	0.046	8.54744e-52	0	Rec8
Pinlyp	6.35924e-56	0.981597	0.134	0.027	1.25468e-51	0	Pinlyp
Elf5	6.58771e-56	1.07726	0.132	0.027	1.29976e-51	0	Elf5
Samd4b	7.99488e-56	0.975727	0.548	0.404	1.57739e-51	0	Samd4b
Sprr2a3	8.03887e-56	1.62224	0.104	0.015	1.58607e-51	0	Sprr2a3
Ctnnb1	9.90959e-56	0.789069	0.781	0.741	1.95516e-51	0	Ctnnb1
Daam1	1.38147e-55	1.20639	0.314	0.148	2.72564e-51	0	Daam1
Fryl	1.38606e-55	1.15031	0.427	0.258	2.73469e-51	0	Fryl
Atp11a	1.42087e-55	1.13579	0.426	0.255	2.80338e-51	0	Atp11a
Arrdc4	1.47191e-55	1.25625	0.356	0.182	2.90408e-51	0	Arrdc4
Acap2	1.72898e-55	1.07614	0.434	0.265	3.41128e-51	0	Acap2
Spata6	2.10073e-55	1.03418	0.45	0.278	4.14473e-51	0	Spata6
Ifi202b	2.23512e-55	1.29859	0.228	0.083	4.40989e-51	0	Ifi202b
Gstt3	4.48636e-55	1.11316	0.338	0.168	8.85159e-51	0	Gstt3
Hmgcs1	8.94502e-55	0.917344	0.593	0.427	1.76485e-50	0	Hmgcs1
Bcr	9.24735e-55	1.16877	0.308	0.145	1.8245e-50	0	Bcr
Dip2b	9.79667e-55	1.12854	0.371	0.201	1.93288e-50	0	Dip2b
Fam53b	1.22925e-54	1.10707	0.42	0.255	2.42532e-50	0	Fam53b
Higd2a	1.83257e-54	0.544067	0.901	0.924	3.61565e-50	0	Higd2a
Pycard	2.22872e-54	0.965481	0.467	0.272	4.39726e-50	0	Pycard
Gm867	3.00956e-54	0.79996	0.111	0.018	5.93786e-50	0	Gm867
Scd1	3.29861e-54	0.871131	0.616	0.464	6.50815e-50	0	Scd1
Dusp22	3.45762e-54	1.02071	0.5	0.346	6.82189e-50	0	Dusp22
Apcdd1	4.27552e-54	1.18074	0.31	0.143	8.4356e-50	0	Apcdd1
Pls1	6.45753e-54	0.815527	0.122	0.023	1.27407e-49	0	Pls1
Mrpl14	1.00618e-53	0.583015	0.911	0.929	1.98519e-49	0	Mrpl14
Sdf2	1.23675e-53	0.70709	0.738	0.67	2.44011e-49	0	Sdf2
5830418P13Rik	1.86533e-53	0.850273	0.11	0.018	3.68029e-49	0	5830418P13Rik
Samd12	1.95748e-53	1.08145	0.29	0.13	3.8621e-49	0	Samd12
Epha1	1.98247e-53	0.954783	0.146	0.035	3.91141e-49	0	Epha1
Klra4	2.63317e-53	1.32817	0.191	0.059	5.19524e-49	0	Klra4
Plxdc2	2.95512e-53	1.11269	0.381	0.206	5.83045e-49	0	Plxdc2
Nrn1	3.47283e-53	1.33213	0.271	0.114	6.8519e-49	0	Nrn1
Nefl	3.58766e-53	1.43166	0.36	0.182	7.07845e-49	0	Nefl
Gm10369	3.61762e-53	0.927834	0.139	0.032	7.13757e-49	0	Gm10369
Zfhx2	3.73221e-53	1.12137	0.339	0.169	7.36366e-49	0	Zfhx2
Ptprj	6.87616e-53	1.24898	0.264	0.113	1.35667e-48	0	Ptprj
Slc22a23	7.79102e-53	0.835682	0.125	0.025	1.53717e-48	0	Slc22a23
Jmjd1c	8.0073e-53	1.03084	0.51	0.357	1.57984e-48	0	Jmjd1c
Cwh43	1.12433e-52	0.985137	0.113	0.02	2.2183e-48	0	Cwh43
Vasp	1.16912e-52	0.65822	0.803	0.766	2.30668e-48	0	Vasp
Pink1	1.18047e-52	0.981188	0.433	0.256	2.32907e-48	0	Pink1
Sult2b1	1.18939e-52	1.23283	0.176	0.051	2.34667e-48	0	Sult2b1
Proser2	1.36283e-52	1.20351	0.227	0.084	2.68887e-48	0	Proser2
Diaph1	1.85008e-52	1.09253	0.442	0.28	3.65021e-48	0	Diaph1
Pcsk1n	1.92759e-52	1.27926	0.353	0.177	3.80314e-48	0	Pcsk1n
Znrf1	2.59715e-52	0.925936	0.589	0.471	5.12419e-48	0	Znrf1
Atf3	2.67199e-52	1.48884	0.301	0.142	5.27183e-48	0	Atf3
Irf2bpl	4.68532e-52	0.997221	0.547	0.391	9.24414e-48	0	Irf2bpl
S100a3	4.7736e-52	1.32521	0.344	0.173	9.41831e-48	0	S100a3
Pet100	6.57152e-52	0.611951	0.873	0.865	1.29656e-47	0	Pet100
Arrdc1	7.07173e-52	1.06348	0.337	0.171	1.39525e-47	0	Arrdc1
Rock2	7.11962e-52	1.0166	0.652	0.566	1.4047e-47	0	Rock2
Mapk3	7.498e-52	0.844007	0.671	0.563	1.47935e-47	0	Mapk3
Gpx3	8.06476e-52	0.911618	0.462	0.271	1.59118e-47	0	Gpx3
Cyb5r3	1.0677e-51	0.587988	0.903	0.888	2.10658e-47	0	Cyb5r3
Scd2	1.29073e-51	0.67943	0.828	0.793	2.5466e-47	0	Scd2
Dkkl1	1.54638e-51	0.81701	0.438	0.23	3.051e-47	0	Dkkl1
Slc17a9	1.84839e-51	0.8677	0.174	0.051	3.64687e-47	0	Slc17a9
Srd5a1	2.25253e-51	1.04722	0.212	0.076	4.44424e-47	0	Srd5a1
Ddr1	2.54327e-51	1.09861	0.412	0.246	5.01787e-47	0	Ddr1
A330076H08Rik	2.8316e-51	1.31395	0.275	0.117	5.58675e-47	0	A330076H08Rik
Golgb1	2.90441e-51	0.812708	0.694	0.613	5.73039e-47	0	Golgb1
Ahnak2	2.9654e-51	0.713861	0.793	0.712	5.85074e-47	0	Ahnak2
Ssbp3	3.09291e-51	0.87114	0.676	0.609	6.1023e-47	0	Ssbp3
Plxnb2	4.20066e-51	1.03616	0.547	0.416	8.28791e-47	0	Plxnb2
Susd2	4.4399e-51	1.15232	0.213	0.075	8.75993e-47	0	Susd2
Tns1	4.54446e-51	0.93815	0.453	0.274	8.96622e-47	0	Tns1
Ccdc9b	5.1535e-51	1.15855	0.247	0.101	1.01679e-46	0	Ccdc9b
AI413582	8.03513e-51	0.849272	0.689	0.616	1.58533e-46	0	AI413582
Klf10	1.56989e-50	1.09317	0.468	0.313	3.09739e-46	0	Klf10
Galnt7	1.68346e-50	1.21172	0.407	0.252	3.32146e-46	0	Galnt7
Nuak2	1.72307e-50	1.18552	0.238	0.095	3.39963e-46	0	Nuak2
Pitpna	1.86713e-50	0.619382	0.85	0.859	3.68385e-46	0	Pitpna
Plcl1	2.56869e-50	0.959695	0.167	0.048	5.06802e-46	0	Plcl1
Nr4a1	3.00827e-50	1.16623	0.43	0.268	5.93532e-46	0	Nr4a1
Igfbp3	6.15333e-50	1.29626	0.3	0.138	1.21405e-45	0	Igfbp3
Tor1aip2	6.55436e-50	0.857133	0.664	0.577	1.29318e-45	0	Tor1aip2
Slc4a11	7.31021e-50	1.21307	0.397	0.237	1.4423e-45	0	Slc4a11
Stk38	7.70742e-50	0.918421	0.504	0.346	1.52067e-45	0	Stk38
Tgm3	1.13461e-49	1.78182	0.104	0.018	2.23858e-45	0	Tgm3
Aopep	1.49679e-49	0.870735	0.595	0.464	2.95317e-45	0	Aopep
Klf7	1.7565e-49	1.20309	0.476	0.331	3.46558e-45	0	Klf7
Tmem79	1.96671e-49	1.18065	0.276	0.124	3.88031e-45	0	Tmem79
Lgals9	2.22796e-49	0.834862	0.435	0.253	4.39576e-45	0	Lgals9
Lnpep	2.25449e-49	1.06129	0.441	0.285	4.44811e-45	0	Lnpep
Dync1i2	2.71905e-49	0.69516	0.736	0.667	5.36468e-45	0	Dync1i2
4931406P16Rik	3.23537e-49	1.1195	0.41	0.255	6.38339e-45	0	4931406P16Rik
Asah1	5.38645e-49	0.721853	0.736	0.64	1.06275e-44	0	Asah1
Tent5b	9.10623e-49	1.0995	0.257	0.111	1.79666e-44	0	Tent5b
Gtpbp2	1.01971e-48	1.13823	0.361	0.205	2.0119e-44	0	Gtpbp2
Sbno2	1.73097e-48	1.07306	0.414	0.254	3.41521e-44	0	Sbno2
Sesn3	1.78136e-48	1.04744	0.459	0.302	3.51463e-44	0	Sesn3
Snx18	2.34722e-48	1.16792	0.452	0.306	4.63107e-44	0	Snx18
Capza2	2.82796e-48	0.550731	0.908	0.904	5.57957e-44	0	Capza2
Deptor	5.90522e-48	0.992323	0.404	0.241	1.1651e-43	0	Deptor
Cish	6.66082e-48	0.999454	0.29	0.138	1.31418e-43	0	Cish
Avil	7.56374e-48	1.23584	0.239	0.097	1.49233e-43	0	Avil
Tmem230	7.94806e-48	0.70025	0.717	0.69	1.56815e-43	0	Tmem230
Rell1	8.71807e-48	1.06007	0.519	0.381	1.72008e-43	0	Rell1
Pip5k1a	9.40664e-48	0.92503	0.586	0.485	1.85593e-43	0	Pip5k1a
Dynlt3	1.63658e-47	0.754643	0.684	0.585	3.22898e-43	0	Dynlt3
Prr15l	1.64178e-47	0.863365	0.127	0.029	3.23923e-43	0	Prr15l
Fam214b	1.72708e-47	1.01682	0.261	0.115	3.40752e-43	0	Fam214b
Sigirr	1.77331e-47	0.903173	0.42	0.242	3.49875e-43	0	Sigirr
Nfasc	1.78734e-47	0.702496	0.105	0.019	3.52642e-43	0	Nfasc
Arhgef18	2.39111e-47	1.04074	0.287	0.136	4.71765e-43	0	Arhgef18
Rab3d	3.67318e-47	0.956182	0.352	0.191	7.24718e-43	0	Rab3d
Pvr	5.00046e-47	1.06615	0.401	0.245	9.86591e-43	0	Pvr
Ywhag	5.0978e-47	0.670092	0.797	0.775	1.0058e-42	0	Ywhag
Kif5b	5.66319e-47	0.56244	0.91	0.918	1.11735e-42	0	Kif5b
Fam89a	7.39091e-47	1.12431	0.199	0.072	1.45823e-42	0	Fam89a
Ush1c	7.86494e-47	0.983067	0.169	0.053	1.55175e-42	0	Ush1c
Thbs3	9.23194e-47	1.06174	0.25	0.111	1.82146e-42	0	Thbs3
Tnfsf9	1.11359e-46	1.1657	0.256	0.112	2.1971e-42	0	Tnfsf9
Cyp4f17	1.16504e-46	1.13509	0.286	0.137	2.29862e-42	0	Cyp4f17
Adam23	1.57407e-46	1.02038	0.287	0.136	3.10565e-42	0	Adam23
Gdi1	2.07765e-46	0.882437	0.569	0.446	4.09921e-42	0	Gdi1
Efna5	2.59277e-46	1.15622	0.401	0.246	5.11554e-42	0	Efna5
Fam129b	4.1311e-46	0.986688	0.543	0.414	8.15066e-42	0	Fam129b
Myo6	4.42108e-46	1.02237	0.244	0.104	8.7228e-42	0	Myo6
Rnf165	4.65498e-46	1.03509	0.214	0.083	9.18428e-42	0	Rnf165
Cnksr1	6.54384e-46	0.800775	0.122	0.028	1.2911e-41	0	Cnksr1
Plec	7.1392e-46	0.835243	0.672	0.578	1.40856e-41	0	Plec
Cox7a1	7.32898e-46	1.00114	0.278	0.127	1.44601e-41	0	Cox7a1
Slc27a4	7.38583e-46	1.02167	0.227	0.093	1.45722e-41	0	Slc27a4
Kdm7a	8.08378e-46	1.08939	0.311	0.159	1.59493e-41	0	Kdm7a
Gch1	1.03028e-45	1.00568	0.254	0.109	2.03274e-41	0	Gch1
Ccnd1	1.03553e-45	0.797869	0.872	0.87	2.0431e-41	0	Ccnd1
Suox	1.1052e-45	0.911341	0.21	0.079	2.18057e-41	0	Suox
Acadl	1.131e-45	0.759011	0.68	0.607	2.23146e-41	0	Acadl
Fhl2	1.16836e-45	0.988766	0.579	0.442	2.30518e-41	0	Fhl2
Zbtb7a	1.29865e-45	0.948301	0.541	0.425	2.56223e-41	0	Zbtb7a
Dok2	1.37687e-45	1.02778	0.316	0.155	2.71656e-41	0	Dok2
Abhd17a	1.42307e-45	0.599311	0.791	0.803	2.80771e-41	0	Abhd17a
Aldh3b2	1.66038e-45	1.06597	0.119	0.027	3.27593e-41	0	Aldh3b2
Smim22	1.75661e-45	0.926649	0.132	0.033	3.46579e-41	0	Smim22
Cd2ap	1.83052e-45	0.94937	0.58	0.479	3.61161e-41	0	Cd2ap
Cav2	1.84011e-45	1.14901	0.29	0.143	3.63054e-41	0	Cav2
Nptx1	2.30959e-45	1.17276	0.121	0.028	4.55682e-41	0	Nptx1
Plcb1	2.35612e-45	1.03942	0.161	0.05	4.64863e-41	0	Plcb1
Ccdc68	2.35963e-45	0.987538	0.279	0.132	4.65554e-41	0	Ccdc68
Mansc1	3.18835e-45	0.84378	0.15	0.043	6.2906e-41	0	Mansc1
Nova2	6.35858e-45	0.779134	0.154	0.045	1.25455e-40	0	Nova2
Pstpip1	6.83747e-45	0.930437	0.173	0.057	1.34903e-40	0	Pstpip1
Elmo3	7.22939e-45	0.893552	0.151	0.044	1.42636e-40	0	Elmo3
Nbeal1	8.10144e-45	1.01015	0.417	0.253	1.59841e-40	0	Nbeal1
Plekha6	1.06264e-44	0.867037	0.133	0.034	2.09658e-40	0	Plekha6
Pafah1b1	1.20162e-44	0.522255	0.872	0.874	2.3708e-40	0	Pafah1b1
Me1	1.20906e-44	0.835008	0.584	0.479	2.38547e-40	0	Me1
Spred3	1.29806e-44	0.976253	0.224	0.092	2.56107e-40	0	Spred3
Sh3d19	1.52392e-44	1.01655	0.343	0.191	3.00668e-40	0	Sh3d19
Gm10522	1.59266e-44	1.10119	0.204	0.078	3.14232e-40	0	Gm10522
Spry4	1.75012e-44	0.919891	0.18	0.061	3.45298e-40	0	Spry4
Ube2b	2.62861e-44	0.505522	0.918	0.928	5.18626e-40	0	Ube2b
Slc35e4	4.53848e-44	1.1708	0.42	0.284	8.95443e-40	0	Slc35e4
Dnpep	5.1464e-44	0.587187	0.755	0.67	1.01538e-39	0	Dnpep
Gpx2	5.16322e-44	1.38241	0.377	0.213	1.0187e-39	0	Gpx2
Fgd4	8.12676e-44	0.873407	0.17	0.056	1.60341e-39	0	Fgd4
Htatip2	1.43592e-43	0.861426	0.547	0.417	2.83306e-39	0	Htatip2
Ndfip2	1.48306e-43	0.778186	0.655	0.593	2.92607e-39	0	Ndfip2
Ptk2b	1.54446e-43	0.916049	0.359	0.203	3.04722e-39	0	Ptk2b
Edn2	1.85837e-43	1.73601	0.117	0.027	3.66656e-39	0	Edn2
Ehd4	1.86204e-43	1.00555	0.583	0.499	3.67381e-39	0	Ehd4
Elf1	1.88286e-43	1.0358	0.43	0.286	3.71487e-39	0	Elf1
Taf13	2.07289e-43	0.888356	0.609	0.534	4.08982e-39	0	Taf13
Dock9	2.14587e-43	1.01914	0.337	0.187	4.2338e-39	0	Dock9
Fdps	2.30026e-43	0.545156	0.776	0.656	4.53842e-39	0	Fdps
Rnf13	2.66826e-43	0.852619	0.552	0.43	5.26448e-39	0	Rnf13
Krtdap	3.26562e-43	0.770476	0.556	0.355	6.44308e-39	0	Krtdap
Il17re	3.35574e-43	0.830021	0.101	0.02	6.62088e-39	0	Il17re
Cttnbp2nl	4.27823e-43	1.10567	0.407	0.259	8.44094e-39	0	Cttnbp2nl
Ap3b1	4.53298e-43	0.896411	0.481	0.347	8.94356e-39	0	Ap3b1
Epb41l4b	5.17716e-43	0.787909	0.15	0.045	1.02145e-38	0	Epb41l4b
Phactr1	5.56881e-43	0.990125	0.122	0.03	1.09873e-38	0	Phactr1
Kif13b	6.04172e-43	0.936392	0.205	0.08	1.19203e-38	0	Kif13b
mt-Nd5	6.32845e-43	0.552217	0.865	0.877	1.2486e-38	0	mt-Nd5
Afdn	7.70251e-43	0.849662	0.64	0.565	1.51971e-38	0	Afdn
Aplp1	1.46412e-42	1.05479	0.417	0.257	2.88871e-38	0	Aplp1
Sbsn	1.49084e-42	1.3362	0.315	0.171	2.94143e-38	0	Sbsn
Lama4	1.96476e-42	0.988961	0.22	0.091	3.87647e-38	0	Lama4
Tle5	2.32159e-42	0.51192	0.897	0.91	4.58049e-38	0	Tle5
Nbeal2	2.59997e-42	0.879478	0.143	0.041	5.12975e-38	0	Nbeal2
Mbnl2	5.45385e-42	0.551465	0.793	0.73	1.07604e-37	0	Mbnl2
Ppp1r11	5.77552e-42	0.571164	0.825	0.835	1.13951e-37	0	Ppp1r11
Gmfg	6.26717e-42	0.918834	0.36	0.204	1.23651e-37	0	Gmfg
Cmip	1.0094e-41	1.03235	0.45	0.32	1.99155e-37	0	Cmip
Ube2h	1.0527e-41	0.799859	0.519	0.38	2.07698e-37	0	Ube2h
Stx3	1.3869e-41	0.740604	0.487	0.327	2.73636e-37	0	Stx3
Slc4a7	1.62496e-41	1.0397	0.468	0.342	3.20604e-37	0	Slc4a7
Tgif1	1.91985e-41	0.939181	0.643	0.579	3.78786e-37	0	Tgif1
Tpp1	2.23895e-41	0.777316	0.624	0.513	4.41744e-37	0	Tpp1
Cda	2.63433e-41	1.13636	0.184	0.067	5.19752e-37	0	Cda
Hbb-y	2.94516e-41	1.41568	0.144	0.044	5.81081e-37	0	Hbb-y
Hspa1a	3.5619e-41	1.30986	0.207	0.084	7.02762e-37	0	Hspa1a
Ly6e	3.87797e-41	1.06929	0.773	0.719	7.65123e-37	0	Ly6e
Ank3	4.24637e-41	0.999946	0.451	0.316	8.37809e-37	0	Ank3
Loxl4	4.51962e-41	0.780531	0.128	0.035	8.91722e-37	0	Loxl4
Arhgef12	5.20853e-41	0.860433	0.506	0.381	1.02764e-36	0	Arhgef12
Ccdc88c	5.28042e-41	1.06323	0.272	0.137	1.04183e-36	0	Ccdc88c
Ptpn6	7.57202e-41	0.918836	0.175	0.063	1.49396e-36	0	Ptpn6
Plekhh1	1.08374e-40	0.912931	0.228	0.097	2.13821e-36	0	Plekhh1
Pik3c2a	1.18494e-40	1.02389	0.384	0.239	2.33788e-36	0	Pik3c2a
Golga4	1.19295e-40	0.810906	0.58	0.481	2.3537e-36	0	Golga4
Dnmt3a	1.39851e-40	0.991534	0.363	0.218	2.75926e-36	0	Dnmt3a
Spats2l	1.77063e-40	1.15536	0.34	0.201	3.49345e-36	0	Spats2l
Tvp23b	2.3444e-40	0.676395	0.699	0.653	4.6255e-36	0	Tvp23b
Actg2	2.59015e-40	0.761883	0.279	0.137	5.11037e-36	0	Actg2
Foxp1	2.67781e-40	0.784015	0.693	0.647	5.28331e-36	0	Foxp1
Mtus1	3.27971e-40	1.0549	0.336	0.195	6.47088e-36	0	Mtus1
Megf9	3.62486e-40	0.902484	0.158	0.053	7.15185e-36	0	Megf9
Susd4	4.29793e-40	0.824445	0.137	0.04	8.47981e-36	0	Susd4
Lamp2	4.76025e-40	0.612657	0.658	0.534	9.39198e-36	0	Lamp2
Per3	4.94613e-40	1.06354	0.22	0.095	9.75871e-36	0	Per3
Slc12a6	5.6769e-40	0.903233	0.21	0.088	1.12005e-35	0	Slc12a6
Hk1	6.91447e-40	0.938316	0.43	0.296	1.36422e-35	0	Hk1
Golm1	6.97396e-40	1.04952	0.324	0.186	1.37596e-35	0	Golm1
Epb41l4a	7.05171e-40	0.747936	0.133	0.038	1.3913e-35	0	Epb41l4a
Trip12	7.30097e-40	0.894156	0.553	0.445	1.44048e-35	0	Trip12
Dact2	7.82639e-40	0.907999	0.236	0.105	1.54415e-35	0	Dact2
Wbp1	9.52579e-40	0.792585	0.577	0.463	1.87944e-35	0	Wbp1
Cacnb3	1.12421e-39	1.03801	0.384	0.246	2.21807e-35	0	Cacnb3
Tmbim6	1.32726e-39	0.518011	0.897	0.883	2.61868e-35	0	Tmbim6
Npnt	1.87609e-39	1.07799	0.219	0.095	3.70153e-35	0	Npnt
Kmt2e	2.22889e-39	0.859432	0.541	0.423	4.39761e-35	0	Kmt2e
Lrrc8a	2.43959e-39	1.11525	0.429	0.288	4.8133e-35	0	Lrrc8a
Snx6	2.576e-39	0.655182	0.734	0.706	5.08245e-35	0	Snx6
Limk2	4.30561e-39	0.854982	0.55	0.448	8.49497e-35	0	Limk2
Snhg11	6.56098e-39	1.00567	0.153	0.051	1.29448e-34	0	Snhg11
Ctnnd2	9.44538e-39	0.891149	0.177	0.067	1.86357e-34	0	Ctnnd2
Sh3yl1	1.02759e-38	0.901607	0.271	0.136	2.02743e-34	0	Sh3yl1
Cltc	1.17506e-38	0.660901	0.733	0.682	2.31839e-34	0	Cltc
Atp1a1	1.2176e-38	0.595561	0.759	0.739	2.40232e-34	0	Atp1a1
Tmbim4	1.31754e-38	0.561467	0.817	0.807	2.59951e-34	0	Tmbim4
Yipf2	1.36384e-38	0.938729	0.247	0.118	2.69086e-34	0	Yipf2
Dhcr24	1.68805e-38	0.943621	0.358	0.211	3.33051e-34	0	Dhcr24
Cttn	3.00268e-38	0.652887	0.714	0.698	5.92428e-34	0	Cttn
Ly6g6e	3.22676e-38	0.82075	0.128	0.037	6.3664e-34	0	Ly6g6e
Igsf9	3.25079e-38	0.937264	0.163	0.058	6.41381e-34	0	Igsf9
Paip1	3.26122e-38	0.826457	0.602	0.529	6.43439e-34	0	Paip1
Zbtb7b	3.7718e-38	0.965087	0.322	0.186	7.44175e-34	0	Zbtb7b
Dlgap4	3.89399e-38	0.735307	0.678	0.643	7.68285e-34	0	Dlgap4
Nf2	4.19085e-38	1.00372	0.482	0.374	8.26855e-34	0	Nf2
Rapgef4	4.49099e-38	0.705212	0.144	0.045	8.86072e-34	0	Rapgef4
Chmp3	5.43395e-38	0.653697	0.679	0.643	1.07212e-33	0	Chmp3
Cuedc1	5.95245e-38	0.91151	0.405	0.272	1.17442e-33	0	Cuedc1
Wasf2	8.73248e-38	0.684693	0.704	0.678	1.72292e-33	0	Wasf2
Foxp4	8.90717e-38	0.902475	0.417	0.281	1.75739e-33	0	Foxp4
Cyth3	1.04305e-37	0.983672	0.352	0.216	2.05795e-33	0	Cyth3
Pon2	1.18778e-37	1.009	0.517	0.41	2.3435e-33	0	Pon2
Fam126a	1.52928e-37	0.991909	0.293	0.161	3.01727e-33	0	Fam126a
Car13	1.55388e-37	0.967865	0.255	0.126	3.0658e-33	0	Car13
Ephx1	2.22373e-37	0.985068	0.502	0.402	4.38742e-33	0	Ephx1
Nfib	2.30559e-37	0.964943	0.535	0.439	4.54893e-33	0	Nfib
Plekhb2	2.90163e-37	0.885876	0.392	0.253	5.72493e-33	0	Plekhb2
Cblc	3.16424e-37	0.741491	0.116	0.031	6.24305e-33	0	Cblc
Baz2b	3.52477e-37	0.963112	0.358	0.224	6.95437e-33	0	Baz2b
Iqgap1	3.56899e-37	0.673518	0.763	0.734	7.04161e-33	0	Iqgap1
Shisa3	3.96362e-37	0.928437	0.239	0.111	7.82023e-33	0	Shisa3
Arhgap8	4.24866e-37	0.990227	0.276	0.14	8.3826e-33	0	Arhgap8
Arntl	4.52845e-37	1.00304	0.244	0.118	8.93464e-33	0	Arntl
Ago1	5.32985e-37	0.903298	0.273	0.143	1.05158e-32	0	Ago1
Tm9sf2	1.00363e-36	0.626195	0.672	0.623	1.98017e-32	0	Tm9sf2
Pdgfb	1.03636e-36	0.93137	0.181	0.071	2.04473e-32	0	Pdgfb
Gdpd5	1.05127e-36	0.927194	0.233	0.109	2.07416e-32	0	Gdpd5
Smox	1.0513e-36	1.03362	0.284	0.153	2.07422e-32	0	Smox
Slco2a1	1.31528e-36	0.722002	0.259	0.123	2.59504e-32	0	Slco2a1
Slc25a23	1.71499e-36	0.917624	0.221	0.1	3.38367e-32	0	Slc25a23
Tmem205	1.74221e-36	0.668613	0.67	0.612	3.43738e-32	0	Tmem205
Mpp7	1.78722e-36	1.11259	0.373	0.252	3.52618e-32	0	Mpp7
Fgfr1	1.93156e-36	0.681792	0.61	0.512	3.81097e-32	0	Fgfr1
Rnf208	2.18296e-36	0.855437	0.163	0.06	4.30698e-32	0	Rnf208
Fam122b	2.42099e-36	1.0562	0.225	0.105	4.77661e-32	0	Fam122b
Ubtd1	2.7945e-36	0.88248	0.465	0.337	5.51355e-32	0	Ubtd1
Ddc	4.4895e-36	0.911975	0.311	0.171	8.85779e-32	0	Ddc
Abtb2	4.98244e-36	0.740261	0.124	0.037	9.83035e-32	0	Abtb2
Prnp	5.1073e-36	0.690694	0.552	0.433	1.00767e-31	0	Prnp
Acad11	7.07273e-36	0.905343	0.237	0.115	1.39545e-31	0	Acad11
Bcl2l1	7.62102e-36	0.90649	0.533	0.439	1.50363e-31	0	Bcl2l1
Adap1	7.77296e-36	0.800572	0.244	0.116	1.53361e-31	0	Adap1
Rbm47	7.99796e-36	0.925707	0.178	0.069	1.578e-31	0	Rbm47
Cap1	9.22269e-36	0.707532	0.63	0.56	1.81964e-31	0	Cap1
Hmgxb4	9.48857e-36	0.730126	0.582	0.484	1.87209e-31	0	Hmgxb4
Ptprz1	1.05815e-35	0.752947	0.102	0.025	2.08772e-31	0	Ptprz1
Esrp1	1.32664e-35	0.913889	0.223	0.102	2.61745e-31	0	Esrp1
Ezr	1.51002e-35	0.678397	0.686	0.641	2.97927e-31	0	Ezr
Castor2	1.51888e-35	0.847816	0.186	0.076	2.99675e-31	0	Castor2
Dennd4c	1.82879e-35	0.960883	0.245	0.122	3.60819e-31	0	Dennd4c
Arhgef3	1.95386e-35	0.744949	0.119	0.034	3.85496e-31	0	Arhgef3
Synj2	2.22672e-35	0.79095	0.17	0.065	4.39332e-31	0	Synj2
Calcoco1	2.42502e-35	0.887948	0.223	0.103	4.78456e-31	0	Calcoco1
Tiparp	2.58183e-35	0.928132	0.384	0.249	5.09395e-31	0	Tiparp
Kalrn	2.73912e-35	0.851885	0.154	0.055	5.40429e-31	0	Kalrn
Hspa12b	2.86935e-35	0.778013	0.124	0.037	5.66123e-31	0	Hspa12b
Hbegf	3.00552e-35	1.16491	0.583	0.507	5.92988e-31	0	Hbegf
Usp53	3.44336e-35	1.14183	0.204	0.091	6.79375e-31	0	Usp53
Igbp1	4.45281e-35	0.591482	0.705	0.687	8.7854e-31	0	Igbp1
Mxd1	4.55745e-35	1.24017	0.149	0.053	8.99185e-31	0	Mxd1
Rras2	5.21997e-35	0.741727	0.711	0.679	1.0299e-30	0	Rras2
Bcl2	5.36624e-35	1.04723	0.213	0.099	1.05876e-30	0	Bcl2
M6pr	5.71676e-35	0.535894	0.805	0.818	1.12792e-30	0	M6pr
Msi2	6.59251e-35	0.898022	0.456	0.336	1.3007e-30	0	Msi2
C1ra	7.03688e-35	0.812968	0.146	0.051	1.38838e-30	0	C1ra
Cstb	8.68847e-35	0.530668	0.911	0.928	1.71424e-30	0	Cstb
Zfand3	9.5334e-35	0.733209	0.567	0.481	1.88094e-30	0	Zfand3
Mxi1	1.26187e-34	0.854854	0.494	0.39	2.48966e-30	0	Mxi1
Chd4	1.48986e-34	0.537676	0.841	0.848	2.9395e-30	0	Chd4
Shtn1	1.49689e-34	0.718786	0.123	0.037	2.95336e-30	0	Shtn1
Araf	2.69109e-34	0.701044	0.575	0.486	5.30953e-30	0	Araf
Nudt17	3.07623e-34	0.778497	0.165	0.064	6.0694e-30	0	Nudt17
Dync1h1	3.80059e-34	0.746609	0.566	0.469	7.49856e-30	0	Dync1h1
Serpinb9b	3.91802e-34	0.562778	0.223	0.101	7.73025e-30	0	Serpinb9b
Fnbp1	4.11155e-34	0.971581	0.271	0.148	8.11209e-30	0	Fnbp1
Bbx	4.36567e-34	0.666826	0.643	0.577	8.61347e-30	0	Bbx
Ikzf2	4.78842e-34	1.23145	0.241	0.122	9.44756e-30	0	Ikzf2
Phactr4	5.58542e-34	1.02483	0.265	0.142	1.102e-29	0	Phactr4
Mindy2	8.48813e-34	0.979858	0.286	0.157	1.67471e-29	0	Mindy2
Sox13	8.9735e-34	0.85082	0.195	0.085	1.77047e-29	0	Sox13
Sh3d21	9.06634e-34	0.749748	0.15	0.053	1.78879e-29	0	Sh3d21
Tmod3	1.0982e-33	0.888055	0.513	0.418	2.16676e-29	0	Tmod3
Serinc3	1.2805e-33	0.664891	0.612	0.511	2.52642e-29	0	Serinc3
Fbxw7	1.76905e-33	0.842521	0.463	0.353	3.49033e-29	0	Fbxw7
R3hdm4	2.02861e-33	0.723808	0.608	0.542	4.00244e-29	0	R3hdm4
Selenov	2.06948e-33	0.789825	0.104	0.027	4.08308e-29	0	Selenov
Nqo1	2.19265e-33	0.929645	0.31	0.181	4.3261e-29	0	Nqo1
Lpgat1	2.41967e-33	0.956998	0.419	0.302	4.77402e-29	0	Lpgat1
Unc13b	2.89613e-33	0.707137	0.111	0.032	5.71406e-29	0	Unc13b
Oga	3.96639e-33	0.878965	0.504	0.412	7.82568e-29	0	Oga
Mvp	4.89505e-33	0.908291	0.361	0.23	9.65793e-29	0	Mvp
Tmem37	5.66258e-33	0.542733	0.64	0.558	1.11723e-28	0	Tmem37
Mpzl2	6.03079e-33	0.926448	0.241	0.12	1.18987e-28	0	Mpzl2
Lrp1	8.81293e-33	0.624581	0.609	0.493	1.73879e-28	0	Lrp1
Atp6v1d	9.41328e-33	0.623587	0.732	0.72	1.85724e-28	0	Atp6v1d
Hdac6	9.43222e-33	0.871494	0.31	0.184	1.86098e-28	0	Hdac6
Fndc3b	9.72681e-33	0.740488	0.493	0.358	1.9191e-28	0	Fndc3b
Dok1	1.01975e-32	0.898111	0.4	0.278	2.01196e-28	0	Dok1
Id1	1.15466e-32	1.0322	0.621	0.528	2.27815e-28	0	Id1
Nipal3	1.19045e-32	0.798908	0.17	0.069	2.34876e-28	0	Nipal3
Il2rg	1.38454e-32	0.639296	0.102	0.027	2.7317e-28	0	Il2rg
G3bp2	1.48597e-32	0.567522	0.837	0.833	2.93182e-28	0	G3bp2
Efna4	1.92815e-32	0.885579	0.355	0.228	3.80424e-28	0	Efna4
Ptk7	1.94876e-32	0.79428	0.524	0.419	3.84489e-28	0	Ptk7
Kank3	1.97991e-32	0.936108	0.299	0.175	3.90637e-28	0	Kank3
Atp1b1	2.00916e-32	1.01635	0.363	0.235	3.96407e-28	0	Atp1b1
Sh3glb2	2.15767e-32	0.715364	0.624	0.569	4.25707e-28	0	Sh3glb2
Tet2	2.50756e-32	1.02033	0.333	0.205	4.94742e-28	0	Tet2
Efnb1	2.52404e-32	0.943471	0.323	0.196	4.97993e-28	0	Efnb1
Wdr45	2.92815e-32	0.895459	0.37	0.246	5.77724e-28	0	Wdr45
Ada	3.03109e-32	0.928558	0.466	0.357	5.98035e-28	0	Ada
Rassf7	3.12774e-32	0.901104	0.326	0.199	6.17104e-28	0	Rassf7
Ccdc28b	3.95537e-32	0.846152	0.324	0.196	7.80395e-28	0	Ccdc28b
Zc3h12a	3.99511e-32	0.761388	0.127	0.042	7.88236e-28	0	Zc3h12a
Alox12b	4.28078e-32	0.94673	0.343	0.202	8.44598e-28	0	Alox12b
Elovl1	5.20257e-32	0.670211	0.685	0.674	1.02647e-27	0	Elovl1
Hmgcr	5.84276e-32	0.772503	0.494	0.373	1.15278e-27	0	Hmgcr
Atp11b	5.96926e-32	1.01514	0.359	0.24	1.17773e-27	0	Atp11b
Gjb4	6.13322e-32	0.881182	0.115	0.035	1.21008e-27	0	Gjb4
Zfp467	7.77743e-32	0.653768	0.116	0.035	1.53449e-27	0	Zfp467
Dnase2a	7.96364e-32	0.869445	0.33	0.202	1.57123e-27	0	Dnase2a
B4galt6	9.21032e-32	0.963679	0.486	0.394	1.8172e-27	0	B4galt6
Ntf5	1.44658e-31	0.772743	0.238	0.117	2.85411e-27	0	Ntf5
Dusp6	1.60637e-31	1.05585	0.365	0.242	3.16937e-27	0	Dusp6
Hsd3b7	1.9261e-31	0.815882	0.236	0.119	3.8002e-27	0	Hsd3b7
Flrt3	2.27439e-31	1.01078	0.137	0.049	4.48738e-27	0	Flrt3
Ppp1r35	2.56316e-31	0.766607	0.582	0.521	5.05711e-27	0	Ppp1r35
Selenop	2.71131e-31	0.548747	0.234	0.113	5.34942e-27	0	Selenop
Gnaq	2.89683e-31	0.923948	0.43	0.318	5.71545e-27	0	Gnaq
Kctd11	3.21171e-31	1.14536	0.223	0.113	6.3367e-27	0	Kctd11
Grb7	3.58919e-31	0.835489	0.192	0.086	7.08146e-27	0	Grb7
Igf2bp2	3.91566e-31	0.661649	0.61	0.537	7.72559e-27	0	Igf2bp2
Dnajb1	4.04952e-31	0.782404	0.699	0.705	7.98971e-27	0	Dnajb1
Cflar	4.12163e-31	0.911192	0.38	0.259	8.13197e-27	0	Cflar
Flot1	4.41634e-31	0.851662	0.417	0.29	8.71343e-27	0	Flot1
Klk14	4.42571e-31	1.658	0.144	0.054	8.73193e-27	0	Klk14
Llgl2	5.97476e-31	0.810587	0.279	0.156	1.17882e-26	0	Llgl2
Tspan14	6.46358e-31	0.867467	0.281	0.16	1.27526e-26	0	Tspan14
Creld1	6.499e-31	0.695985	0.581	0.502	1.28225e-26	0	Creld1
Grn	9.11453e-31	0.787188	0.596	0.502	1.7983e-26	0	Grn
Etnk1	9.835e-31	0.914158	0.444	0.338	1.94045e-26	0	Etnk1
Tsc22d4	9.89689e-31	0.705466	0.613	0.56	1.95266e-26	0	Tsc22d4
Krit1	1.07904e-30	0.706313	0.67	0.622	2.12894e-26	0	Krit1
Svbp	1.10717e-30	0.579585	0.69	0.636	2.18444e-26	0	Svbp
Fuca1	1.23487e-30	0.582849	0.744	0.718	2.43639e-26	0	Fuca1
Fam49a	1.28887e-30	0.904267	0.347	0.221	2.54294e-26	0	Fam49a
Dclk2	1.34328e-30	0.75445	0.121	0.04	2.65028e-26	0	Dclk2
Slc39a14	1.49072e-30	0.887275	0.388	0.27	2.9412e-26	0	Slc39a14
Mark2	1.56386e-30	0.802319	0.53	0.459	3.08551e-26	0	Mark2
Krt6b	1.71205e-30	1.83246	0.121	0.04	3.37788e-26	0	Krt6b
Abi1	2.04919e-30	0.848252	0.471	0.372	4.04305e-26	0	Abi1
AI661453	2.82981e-30	0.842717	0.167	0.069	5.58321e-26	0	AI661453
Srgap2	3.29013e-30	0.797528	0.429	0.32	6.49142e-26	0	Srgap2
Atg101	3.32653e-30	0.670005	0.601	0.545	6.56324e-26	0	Atg101
Dbp	4.3665e-30	1.07998	0.347	0.229	8.6151e-26	0	Dbp
Fam162a	4.49795e-30	0.62167	0.96	0.974	8.87446e-26	0	Fam162a
Wwc1	5.28372e-30	0.897521	0.321	0.2	1.04248e-25	0	Wwc1
Atp6v0e2	5.61434e-30	0.821399	0.371	0.247	1.10771e-25	0	Atp6v0e2
Tmem248	6.86837e-30	0.598275	0.689	0.697	1.35513e-25	0	Tmem248
Osbpl9	7.48633e-30	0.779029	0.521	0.431	1.47705e-25	0	Osbpl9
2900005J15Rik	7.79818e-30	0.769565	0.155	0.062	1.53858e-25	0	2900005J15Rik
Chmp1a	8.19905e-30	0.564543	0.723	0.728	1.61767e-25	0	Chmp1a
Elk3	8.25426e-30	0.82147	0.445	0.336	1.62857e-25	0	Elk3
Nectin2	9.89023e-30	0.767793	0.554	0.466	1.95134e-25	0	Nectin2
Hook1	1.00503e-29	0.761788	0.164	0.068	1.98292e-25	0	Hook1
Pttg1ip	1.08788e-29	0.751239	0.541	0.444	2.1464e-25	0	Pttg1ip
Kif1c	1.25787e-29	0.840829	0.397	0.282	2.48178e-25	0	Kif1c
Stk38l	1.46379e-29	0.915005	0.313	0.194	2.88806e-25	0	Stk38l
Flrt2	3.22811e-29	0.882968	0.207	0.1	6.36906e-25	0	Flrt2
Rabgef1	4.18573e-29	0.857556	0.284	0.169	8.25844e-25	0	Rabgef1
Arf3	4.24906e-29	0.607184	0.627	0.565	8.3834e-25	0	Arf3
Yipf3	4.28579e-29	0.590502	0.658	0.641	8.45586e-25	0	Yipf3
Aldh1a1	4.70775e-29	0.793564	0.253	0.136	9.2884e-25	0	Aldh1a1
Arc	5.62388e-29	0.732549	0.102	0.031	1.10959e-24	0	Arc
Apobec1	6.16298e-29	1.01099	0.25	0.14	1.21596e-24	0	Apobec1
Cyfip1	6.24972e-29	0.726954	0.528	0.455	1.23307e-24	0	Cyfip1
Gng13	6.61075e-29	0.854235	0.193	0.088	1.3043e-24	0	Gng13
Fut8	7.02977e-29	0.999243	0.293	0.182	1.38697e-24	0	Fut8
Atp13a3	8.33262e-29	0.904771	0.513	0.442	1.64403e-24	0	Atp13a3
Pllp	9.1129e-29	0.837508	0.227	0.115	1.79797e-24	0	Pllp
Esrp2	1.15741e-28	0.806481	0.21	0.103	2.28356e-24	0	Esrp2
Hap1	1.44429e-28	0.689263	0.121	0.042	2.84958e-24	0	Hap1
Gbp7	1.54407e-28	0.668137	0.1	0.03	3.04645e-24	0	Gbp7
Hs3st3b1	1.80522e-28	0.734381	0.141	0.055	3.5617e-24	0	Hs3st3b1
P2rx7	1.85187e-28	0.684778	0.116	0.039	3.65375e-24	0	P2rx7
Ptpn13	1.86155e-28	0.797883	0.151	0.062	3.67284e-24	0	Ptpn13
Tm7sf2	1.92469e-28	0.740529	0.156	0.065	3.79742e-24	0	Tm7sf2
Scamp1	2.24522e-28	0.845905	0.336	0.222	4.42982e-24	0	Scamp1
Mob3c	2.88398e-28	0.775824	0.184	0.084	5.69009e-24	0	Mob3c
Ccndbp1	2.98095e-28	0.806725	0.426	0.316	5.88142e-24	0	Ccndbp1
Bmp8b	3.30192e-28	0.790159	0.167	0.072	6.51468e-24	0	Bmp8b
Spsb2	3.53373e-28	0.890509	0.313	0.199	6.97205e-24	0	Spsb2
Rab15	4.67296e-28	0.804099	0.123	0.044	9.21975e-24	0	Rab15
Mtmr11	5.00563e-28	0.735068	0.292	0.172	9.87611e-24	0	Mtmr11
Tcf7l1	5.09886e-28	0.816909	0.313	0.194	1.00601e-23	0	Tcf7l1
Kdm5b	5.26994e-28	0.663785	0.582	0.519	1.03976e-23	0	Kdm5b
Capsl	6.31397e-28	0.772119	0.156	0.064	1.24575e-23	0	Capsl
Shroom2	6.68318e-28	0.824128	0.172	0.077	1.31859e-23	0	Shroom2
Snx16	6.68497e-28	1.0725	0.382	0.28	1.31894e-23	0	Snx16
Jkamp	7.29418e-28	0.584367	0.648	0.619	1.43914e-23	0	Jkamp
Zfp385a	7.40338e-28	0.858749	0.459	0.368	1.46069e-23	0	Zfp385a
Hbp1	8.24972e-28	0.840614	0.373	0.259	1.62767e-23	0	Hbp1
Adgrg6	1.12866e-27	0.913157	0.203	0.101	2.22684e-23	0	Adgrg6
Zfp57	1.21064e-27	0.814431	0.396	0.272	2.38859e-23	0	Zfp57
Shroom4	1.95125e-27	0.708594	0.118	0.041	3.84982e-23	0	Shroom4
Hopx	2.34984e-27	0.810023	0.119	0.042	4.63624e-23	0	Hopx
Cryz	2.70819e-27	0.894798	0.39	0.287	5.34326e-23	0	Cryz
Slmap	2.77092e-27	0.748415	0.489	0.405	5.46703e-23	0	Slmap
Ccdc120	3.27737e-27	0.69543	0.126	0.046	6.46624e-23	0	Ccdc120
Garem1	3.27767e-27	0.726456	0.171	0.077	6.46684e-23	0	Garem1
Fbxw9	3.3061e-27	0.662888	0.667	0.623	6.52294e-23	0	Fbxw9
Slc6a6	3.5277e-27	0.751744	0.613	0.587	6.96014e-23	0	Slc6a6
Dhrs11	3.84669e-27	0.861195	0.272	0.163	7.58951e-23	0	Dhrs11
Ezh1	3.97078e-27	0.780022	0.188	0.09	7.83436e-23	0	Ezh1
Spaca6	4.28543e-27	0.798476	0.149	0.062	8.45516e-23	0	Spaca6
Morrbid	4.49961e-27	0.793162	0.362	0.245	8.87773e-23	0	Morrbid
Fam43a	4.57139e-27	0.834762	0.28	0.164	9.01935e-23	0	Fam43a
Epb41l5	4.70464e-27	0.83969	0.252	0.143	9.28226e-23	0	Epb41l5
Tmem35a	4.82359e-27	0.772457	0.161	0.07	9.51695e-23	0	Tmem35a
Rab5a	4.8868e-27	0.592315	0.68	0.66	9.64165e-23	0	Rab5a
Trp53inp1	4.89203e-27	0.770877	0.501	0.396	9.65198e-23	0	Trp53inp1
Nckap1	6.58316e-27	0.683722	0.57	0.509	1.29886e-22	0	Nckap1
Sdcbp	6.74554e-27	0.544577	0.69	0.657	1.33089e-22	0	Sdcbp
Trpm4	7.84876e-27	0.713307	0.167	0.074	1.54856e-22	0	Trpm4
Klf13	8.10682e-27	0.569553	0.69	0.635	1.59947e-22	0	Klf13
Vps4b	9.2632e-27	0.643358	0.609	0.576	1.82763e-22	0	Vps4b
Map4k4	1.084e-26	0.67214	0.599	0.556	2.13873e-22	0	Map4k4
Fignl2	1.41455e-26	0.78297	0.14	0.056	2.79091e-22	0	Fignl2
Lrrc8b	1.65724e-26	0.771478	0.146	0.061	3.26973e-22	0	Lrrc8b
Luc7l2	1.81232e-26	0.521712	0.786	0.813	3.57571e-22	0	Luc7l2
Chp1	1.829e-26	0.712018	0.528	0.459	3.60861e-22	0	Chp1
Serpinb6c	1.92446e-26	0.956269	0.213	0.108	3.79696e-22	0	Serpinb6c
Pbxip1	2.04646e-26	0.645008	0.4	0.273	4.03767e-22	0	Pbxip1
Tmem229b	2.15923e-26	0.660686	0.124	0.046	4.26016e-22	0	Tmem229b
Prmt2	2.22084e-26	0.742757	0.363	0.249	4.38171e-22	0	Prmt2
Snhg14	2.86838e-26	0.899319	0.296	0.185	5.65931e-22	0	Snhg14
Phlpp1	3.16733e-26	0.82864	0.21	0.11	6.24914e-22	0	Phlpp1
Ppp1r13l	5.11881e-26	0.785359	0.204	0.106	1.00994e-21	0	Ppp1r13l
4930523C07Rik	5.36994e-26	0.863111	0.239	0.135	1.05949e-21	0	4930523C07Rik
Epha2	5.47415e-26	0.926476	0.341	0.231	1.08005e-21	0	Epha2
Galnt2	5.74142e-26	0.75685	0.476	0.383	1.13278e-21	0	Galnt2
Lin37	6.09212e-26	0.743717	0.459	0.364	1.20198e-21	0	Lin37
Dnajc5	6.60472e-26	0.589698	0.596	0.553	1.30311e-21	0	Dnajc5
Arap1	7.90024e-26	0.8433	0.289	0.179	1.55872e-21	0	Arap1
Tcim	8.18363e-26	1.03385	0.184	0.09	1.61463e-21	0	Tcim
Tgm2	8.25262e-26	1.26646	0.419	0.294	1.62824e-21	0	Tgm2
Tax1bp3	8.72806e-26	0.610139	0.626	0.563	1.72205e-21	0	Tax1bp3
Socs6	1.2162e-25	0.858222	0.398	0.304	2.39956e-21	0	Socs6
Tinagl1	1.22737e-25	0.507888	0.501	0.383	2.4216e-21	0	Tinagl1
Dusp8	1.60542e-25	0.753838	0.152	0.065	3.16749e-21	0	Dusp8
Gpa33	1.75909e-25	0.863245	0.207	0.105	3.47069e-21	0	Gpa33
Ccng2	1.76685e-25	0.771872	0.271	0.161	3.48599e-21	0	Ccng2
Khnyn	2.23314e-25	0.75516	0.216	0.113	4.40598e-21	0	Khnyn
Lrp10	2.66487e-25	0.755123	0.484	0.402	5.25779e-21	0	Lrp10
Mpv17l	3.41038e-25	0.936167	0.198	0.101	6.72868e-21	0	Mpv17l
Aim2	3.63273e-25	0.731398	0.247	0.137	7.16738e-21	0	Aim2
Skap2	4.00042e-25	0.879727	0.416	0.318	7.89284e-21	0	Skap2
Arhgef16	4.0934e-25	0.715994	0.135	0.055	8.07628e-21	0	Arhgef16
Tut7	4.17425e-25	0.82746	0.424	0.332	8.2358e-21	0	Tut7
Usp18	5.21408e-25	0.9044	0.15	0.065	1.02874e-20	0	Usp18
Pmaip1	5.29931e-25	0.852446	0.478	0.385	1.04555e-20	0	Pmaip1
Ro60	8.18171e-25	0.81937	0.344	0.237	1.61425e-20	0	Ro60
Tpst2	9.76524e-25	0.599102	0.659	0.645	1.92668e-20	0	Tpst2
Vps41	1.0595e-24	0.732886	0.451	0.361	2.09039e-20	0	Vps41
Nhsl1	1.06252e-24	0.804679	0.184	0.092	2.09635e-20	0	Nhsl1
Ccnl2	1.10993e-24	0.617995	0.625	0.6	2.18989e-20	0	Ccnl2
Etv5	1.15157e-24	0.73789	0.399	0.291	2.27205e-20	0	Etv5
Rnf11	1.15521e-24	0.598736	0.609	0.538	2.27922e-20	0	Rnf11
2022-03-02	1.34555e-24	0.59328	0.561	0.495	2.65478e-20	0	2022-03-02
Ankrd37	1.50087e-24	0.933598	0.453	0.348	2.96121e-20	0	Ankrd37
Prx	1.78503e-24	0.707063	0.172	0.081	3.52187e-20	0	Prx
Vgll4	1.85397e-24	0.796128	0.48	0.408	3.65788e-20	0	Vgll4
Gstt2	2.03675e-24	0.745035	0.146	0.063	4.0185e-20	0	Gstt2
Acot9	2.03748e-24	0.659617	0.61	0.574	4.01996e-20	0	Acot9
Fam83g	2.35431e-24	0.78978	0.139	0.059	4.64506e-20	0	Fam83g
Dbndd2	2.48595e-24	0.657717	0.573	0.516	4.90478e-20	0	Dbndd2
Sec14l1	2.58509e-24	0.702614	0.477	0.38	5.10038e-20	0	Sec14l1
Abr	2.63121e-24	0.692994	0.19	0.095	5.19138e-20	0	Abr
Ccdc6	3.0819e-24	0.744356	0.475	0.396	6.08059e-20	0	Ccdc6
Rab6a	3.14735e-24	0.550076	0.732	0.734	6.20972e-20	0	Rab6a
Pdlim1	3.33881e-24	0.947131	0.694	0.713	6.58747e-20	0	Pdlim1
Pde4d	3.38306e-24	0.747515	0.193	0.099	6.67478e-20	0	Pde4d
Bspry	3.40435e-24	0.635744	0.384	0.258	6.71678e-20	0	Bspry
Psme2	3.82415e-24	0.642485	0.56	0.489	7.54504e-20	0	Psme2
Zfp710	3.85928e-24	0.79198	0.236	0.134	7.61437e-20	0	Zfp710
Kif5c	4.27819e-24	0.810333	0.204	0.109	8.44087e-20	0	Kif5c
Adamts7	5.11314e-24	0.607954	0.133	0.055	1.00882e-19	0	Adamts7
Syt14	5.25873e-24	0.539982	0.107	0.038	1.03755e-19	0	Syt14
Atp6ap1	5.41781e-24	0.646174	0.559	0.49	1.06893e-19	0	Atp6ap1
Slc25a48	5.64791e-24	0.732444	0.118	0.045	1.11433e-19	0	Slc25a48
Cdkl2	6.17688e-24	0.698804	0.175	0.085	1.2187e-19	0	Cdkl2
Cbarp	6.48342e-24	0.831544	0.21	0.114	1.27918e-19	0	Cbarp
Pnpla6	6.72626e-24	0.782545	0.233	0.133	1.32709e-19	0	Pnpla6
Ndst1	6.99864e-24	0.725746	0.355	0.247	1.38083e-19	0	Ndst1
Srgap3	7.44955e-24	0.710076	0.151	0.068	1.4698e-19	0	Srgap3
Phyhd1	7.59446e-24	0.767504	0.159	0.074	1.49839e-19	0	Phyhd1
Zbtb20	7.99364e-24	0.772721	0.485	0.393	1.57715e-19	0	Zbtb20
Col6a1	8.14379e-24	0.731309	0.322	0.206	1.60677e-19	0	Col6a1
Tmsb15b1	9.9926e-24	0.761541	0.214	0.117	1.97154e-19	0	Tmsb15b1
Fry	1.07299e-23	0.75146	0.282	0.174	2.11701e-19	0	Fry
Srebf2	1.1504e-23	0.667569	0.513	0.431	2.26973e-19	0	Srebf2
Fsd1l	1.16114e-23	0.758366	0.165	0.078	2.29092e-19	0	Fsd1l
Rap1a	1.24649e-23	0.50187	0.777	0.786	2.45933e-19	0	Rap1a
Rhof	1.28202e-23	0.660432	0.116	0.044	2.52943e-19	0	Rhof
Mettl27	1.29601e-23	0.681955	0.34	0.227	2.55702e-19	0	Mettl27
Por	1.32289e-23	0.8322	0.47	0.397	2.61005e-19	0	Por
Crebrf	1.51903e-23	0.696799	0.147	0.065	2.99704e-19	0	Crebrf
Cpne8	1.57776e-23	0.951282	0.319	0.22	3.11291e-19	0	Cpne8
Arntl2	2.69996e-23	0.810123	0.17	0.083	5.32702e-19	0	Arntl2
Kif1b	2.77333e-23	0.691986	0.481	0.4	5.47178e-19	0	Kif1b
Tnk1	2.79943e-23	0.668328	0.121	0.048	5.52328e-19	0	Tnk1
Gchfr	2.99335e-23	0.895241	0.244	0.145	5.90587e-19	0	Gchfr
Apbb2	3.06548e-23	0.765798	0.436	0.346	6.04819e-19	0	Apbb2
Arid1a	3.28688e-23	0.642838	0.579	0.54	6.48502e-19	0	Arid1a
Ing4	3.51562e-23	0.866441	0.393	0.302	6.93632e-19	0	Ing4
Cisd3	3.61215e-23	0.601991	0.668	0.659	7.12677e-19	0	Cisd3
Grhl3	3.74655e-23	0.615923	0.14	0.06	7.39195e-19	0	Grhl3
Susd6	4.04732e-23	0.721406	0.373	0.266	7.98537e-19	0	Susd6
Myh9	4.07959e-23	0.657224	0.63	0.562	8.04904e-19	0	Myh9
Prickle3	4.59542e-23	0.604757	0.125	0.051	9.06677e-19	0	Prickle3
Txndc15	4.67434e-23	0.544238	0.59	0.532	9.22247e-19	0	Txndc15
Cdc42bpg	4.83321e-23	0.886907	0.287	0.186	9.53592e-19	0	Cdc42bpg
Chd7	4.86462e-23	0.745982	0.341	0.235	9.59789e-19	0	Chd7
Pgap2	5.41002e-23	0.752173	0.525	0.481	1.0674e-18	0	Pgap2
Tmsb15b2	5.72854e-23	0.756149	0.26	0.157	1.13024e-18	0	Tmsb15b2
Cyp4f13	6.42445e-23	0.793084	0.199	0.106	1.26754e-18	0	Cyp4f13
Aff4	7.9068e-23	0.651821	0.475	0.385	1.56001e-18	0	Aff4
Cab39	8.46469e-23	0.581977	0.595	0.559	1.67008e-18	0	Cab39
Tsg101	8.47206e-23	0.504121	0.753	0.787	1.67154e-18	0	Tsg101
Ccnd2	9.08805e-23	0.62579	0.957	0.943	1.79307e-18	0	Ccnd2
Krcc1	9.39686e-23	0.543825	0.675	0.657	1.854e-18	0	Krcc1
Slc52a3	1.1096e-22	0.723994	0.207	0.111	2.18924e-18	0	Slc52a3
Acvrl1	1.11544e-22	0.714661	0.14	0.062	2.20077e-18	0	Acvrl1
Eva1c	1.16231e-22	0.814929	0.196	0.106	2.29323e-18	0	Eva1c
Trerf1	1.25687e-22	0.860494	0.35	0.258	2.47981e-18	0	Trerf1
Igsf9b	1.27279e-22	0.764351	0.47	0.39	2.51122e-18	0	Igsf9b
Huwe1	1.27799e-22	0.660948	0.553	0.506	2.52148e-18	0	Huwe1
Dedd2	1.38382e-22	0.739339	0.289	0.187	2.73027e-18	0	Dedd2
Gba	1.38832e-22	0.672475	0.421	0.324	2.73916e-18	0	Gba
Exoc6b	1.86064e-22	0.753088	0.244	0.147	3.67104e-18	0	Exoc6b
Ripk4	1.94939e-22	0.79952	0.221	0.126	3.84614e-18	0	Ripk4
Arfgef1	2.35298e-22	0.783606	0.424	0.344	4.64244e-18	0	Arfgef1
Nab1	2.39848e-22	0.778994	0.479	0.415	4.73219e-18	0	Nab1
2610528J11Rik	2.81528e-22	0.711696	0.236	0.134	5.55455e-18	0	2610528J11Rik
Cpne3	3.01786e-22	0.658732	0.557	0.51	5.95424e-18	0	Cpne3
Bvht	3.25131e-22	0.671617	0.184	0.096	6.41484e-18	0	Bvht
Adrb2	4.05905e-22	0.785273	0.136	0.06	8.00851e-18	0	Adrb2
Furin	4.13435e-22	0.808783	0.38	0.289	8.15706e-18	0	Furin
Gm2a	6.20692e-22	0.737795	0.415	0.324	1.22462e-17	0	Gm2a
Jarid2	6.42393e-22	0.619178	0.387	0.277	1.26744e-17	0	Jarid2
Rlim	6.50113e-22	0.690161	0.493	0.426	1.28267e-17	0	Rlim
Adgrl2	6.83097e-22	0.94404	0.224	0.132	1.34775e-17	0	Adgrl2
Psme4	7.39703e-22	0.754232	0.441	0.361	1.45943e-17	0	Psme4
Cpeb4	8.98442e-22	0.619479	0.133	0.058	1.77263e-17	0	Cpeb4
Tmem106a	9.46099e-22	0.654069	0.203	0.11	1.86665e-17	0	Tmem106a
Hdac4	1.0111e-21	0.80395	0.333	0.238	1.99491e-17	0	Hdac4
Ubl7	1.38215e-21	0.61102	0.564	0.534	2.72699e-17	0	Ubl7
Asap1	1.42879e-21	0.68115	0.501	0.427	2.81901e-17	0	Asap1
Pcmtd2	1.47079e-21	0.735849	0.179	0.093	2.90186e-17	0	Pcmtd2
Cd80	1.58331e-21	0.855526	0.264	0.169	3.12387e-17	0	Cd80
Plekhg2	1.58892e-21	0.796616	0.24	0.144	3.13494e-17	0	Plekhg2
Ldlrad4	1.62599e-21	0.765756	0.256	0.159	3.20807e-17	0	Ldlrad4
Amn1	1.63618e-21	0.673166	0.506	0.438	3.22818e-17	0	Amn1
Slc2a3	1.89881e-21	0.692077	0.573	0.464	3.74635e-17	0	Slc2a3
Vopp1	2.23692e-21	0.740492	0.313	0.215	4.41344e-17	0	Vopp1
Ptpn3	2.26654e-21	0.717968	0.15	0.07	4.47189e-17	0	Ptpn3
Vps13d	2.58905e-21	0.802056	0.191	0.103	5.1082e-17	0	Vps13d
Uckl1	2.83724e-21	0.767016	0.321	0.225	5.59787e-17	0	Uckl1
Kank2	2.91469e-21	0.740652	0.344	0.249	5.75067e-17	0	Kank2
Notch4	2.96186e-21	0.670464	0.124	0.052	5.84375e-17	0	Notch4
Zfp532	3.04789e-21	0.686281	0.202	0.112	6.01349e-17	0	Zfp532
Hsdl2	3.19183e-21	0.846325	0.361	0.268	6.29748e-17	0	Hsdl2
Celf4	3.2286e-21	0.733285	0.509	0.439	6.37003e-17	0	Celf4
Map3k8	3.25983e-21	0.758162	0.145	0.068	6.43165e-17	0	Map3k8
Trib1	3.30576e-21	0.82508	0.237	0.144	6.52227e-17	0	Trib1
Fam174a	3.39118e-21	0.612615	0.558	0.515	6.69081e-17	0	Fam174a
Prss16	3.50536e-21	0.744698	0.131	0.057	6.91608e-17	0	Prss16
Arhgap17	3.50983e-21	0.781546	0.307	0.213	6.92489e-17	0	Arhgap17
Nlk	4.1931e-21	0.722965	0.266	0.17	8.27299e-17	0	Nlk
Maml2	5.10889e-21	0.719997	0.147	0.07	1.00798e-16	0	Maml2
Mef2a	5.31376e-21	0.733013	0.379	0.286	1.0484e-16	0	Mef2a
Gm49767	5.32514e-21	0.700031	0.188	0.099	1.05065e-16	0	Gm49767
Klc4	5.46478e-21	0.699598	0.161	0.08	1.0782e-16	0	Klc4
Cacna1a	5.50778e-21	0.708114	0.244	0.147	1.08669e-16	0	Cacna1a
Cir1	6.16731e-21	0.69454	0.502	0.453	1.21681e-16	0	Cir1
Metrnl	6.46831e-21	0.852391	0.27	0.174	1.2762e-16	0	Metrnl
Lrba	6.76852e-21	0.706391	0.164	0.083	1.33543e-16	0	Lrba
Kank1	6.79549e-21	0.707391	0.164	0.082	1.34075e-16	0	Kank1
Plgrkt	7.01197e-21	0.575382	0.618	0.598	1.38346e-16	0	Plgrkt
Coq10b	7.27883e-21	0.588673	0.566	0.524	1.43611e-16	0	Coq10b
Nrd1	9.91955e-21	0.58266	0.561	0.53	1.95713e-16	0	Nrd1
Xiap	1.06957e-20	0.784629	0.342	0.25	2.11026e-16	0	Xiap
Dapk1	1.07689e-20	0.768745	0.372	0.281	2.12471e-16	0	Dapk1
Qsox1	1.10513e-20	0.631876	0.441	0.342	2.18042e-16	0	Qsox1
Abca3	1.13754e-20	0.725725	0.19	0.103	2.24436e-16	0	Abca3
Cat	1.40086e-20	0.61438	0.517	0.459	2.7639e-16	0	Cat
Npc1	1.43276e-20	0.801986	0.245	0.151	2.82684e-16	0	Npc1
Abcc5	1.46375e-20	0.789279	0.267	0.172	2.88798e-16	0	Abcc5
Rnf19b	1.46528e-20	0.754979	0.284	0.187	2.89101e-16	0	Rnf19b
Rnf114	1.63915e-20	0.652946	0.531	0.486	3.23405e-16	0	Rnf114
Akirin1	1.76376e-20	0.598087	0.567	0.517	3.4799e-16	0	Akirin1
Letm2	1.94651e-20	0.784914	0.176	0.093	3.84046e-16	0	Letm2
Taok1	1.99482e-20	0.721732	0.479	0.41	3.93578e-16	0	Taok1
Sowahc	2.02278e-20	0.696251	0.123	0.054	3.99095e-16	0	Sowahc
Lgmn	2.04224e-20	0.740329	0.596	0.559	4.02933e-16	0	Lgmn
P2rx4	2.23677e-20	0.698145	0.398	0.308	4.41315e-16	0	P2rx4
1810026B05Rik	2.29774e-20	0.885458	0.335	0.248	4.53345e-16	0	1810026B05Rik
Pls3	2.30796e-20	0.56248	0.576	0.494	4.5536e-16	0	Pls3
Mdm2	2.33807e-20	0.735833	0.822	0.807	4.61301e-16	0	Mdm2
Ppp1r15a	2.46773e-20	0.730974	0.447	0.374	4.86884e-16	0	Ppp1r15a
Fam135a	2.95513e-20	0.774528	0.23	0.141	5.83047e-16	0	Fam135a
Mgst2	3.00757e-20	0.74211	0.13	0.058	5.93394e-16	0	Mgst2
Numb	3.08651e-20	0.622979	0.127	0.056	6.08969e-16	0	Numb
Pak4	3.23441e-20	0.69426	0.393	0.3	6.3815e-16	0	Pak4
Parp4	3.9198e-20	0.650374	0.121	0.052	7.73377e-16	0	Parp4
Gab1	3.95164e-20	0.697654	0.206	0.117	7.79658e-16	0	Gab1
Mbtps1	5.10098e-20	0.69635	0.481	0.418	1.00642e-15	0	Mbtps1
Zdhhc20	5.19777e-20	0.587908	0.548	0.502	1.02552e-15	0	Zdhhc20
Trak1	5.97455e-20	0.751468	0.263	0.173	1.17878e-15	0	Trak1
Pias3	6.03673e-20	0.721541	0.213	0.125	1.19105e-15	0	Pias3
Ap1m2	6.31023e-20	0.599124	0.273	0.171	1.24501e-15	0	Ap1m2
Lpin1	6.72627e-20	0.735418	0.286	0.191	1.32709e-15	0	Lpin1
Polk	7.2581e-20	0.766353	0.4	0.323	1.43202e-15	0	Polk
Sh3bgrl2	8.16511e-20	0.724579	0.292	0.199	1.61098e-15	0	Sh3bgrl2
Rin2	8.33562e-20	0.677242	0.161	0.082	1.64462e-15	0	Rin2
Otud1	8.85685e-20	0.616827	0.11	0.046	1.74746e-15	0	Otud1
Rnf145	9.14106e-20	0.770651	0.36	0.277	1.80353e-15	0	Rnf145
Zbtb4	9.72948e-20	0.644612	0.217	0.125	1.91963e-15	0	Zbtb4
Zdbf2	1.03662e-19	0.862264	0.207	0.12	2.04525e-15	0	Zdbf2
Tbc1d8	1.08107e-19	0.693844	0.164	0.086	2.13296e-15	0	Tbc1d8
Nfe2l1	1.1152e-19	0.685267	0.48	0.418	2.2003e-15	0	Nfe2l1
Jak1	1.12498e-19	0.663461	0.479	0.407	2.21959e-15	0	Jak1
Tnfrsf23	1.15139e-19	0.856517	0.212	0.123	2.27168e-15	0	Tnfrsf23
Fam91a1	1.16576e-19	0.767847	0.401	0.324	2.30005e-15	0	Fam91a1
Creb3	1.1981e-19	0.636674	0.496	0.431	2.36385e-15	0	Creb3
Kif13a	1.20938e-19	0.835896	0.241	0.153	2.38612e-15	0	Kif13a
Ndel1	1.23129e-19	0.779231	0.425	0.357	2.42934e-15	0	Ndel1
Fam81a	1.2793e-19	0.658625	0.28	0.179	2.52406e-15	0	Fam81a
Ugp2	1.38017e-19	0.660719	0.473	0.412	2.72307e-15	0	Ugp2
Rflnb	1.42221e-19	1.06226	0.304	0.217	2.80603e-15	0	Rflnb
Phldb3	1.69519e-19	0.616349	0.156	0.078	3.34461e-15	0	Phldb3
Wdr6	1.742e-19	0.769301	0.423	0.349	3.43696e-15	0	Wdr6
Cklf	2.30159e-19	0.690784	0.456	0.387	4.54103e-15	0	Cklf
Sgce	2.90254e-19	0.816249	0.416	0.341	5.72671e-15	0	Sgce
Mbp	3.04183e-19	0.550526	0.12	0.053	6.00152e-15	0	Mbp
Tmem159	3.09372e-19	0.76402	0.349	0.26	6.1039e-15	0	Tmem159
Aktip	3.24455e-19	0.715243	0.422	0.342	6.4015e-15	0	Aktip
Stat3	3.40133e-19	0.646093	0.419	0.338	6.71082e-15	0	Stat3
Ccdc122	3.40198e-19	0.695368	0.412	0.331	6.7121e-15	0	Ccdc122
Dscaml1	3.48814e-19	0.577798	0.112	0.047	6.88211e-15	0	Dscaml1
Myo18a	3.6794e-19	0.767681	0.238	0.149	7.25946e-15	0	Myo18a
Tmem19	3.79388e-19	0.690992	0.447	0.377	7.48533e-15	0	Tmem19
Il10rb	4.20142e-19	0.721883	0.258	0.168	8.28941e-15	0	Il10rb
Myof	4.21777e-19	0.755432	0.459	0.383	8.32166e-15	0	Myof
Acbd4	4.76964e-19	0.705232	0.328	0.238	9.41051e-15	0	Acbd4
Stx4a	4.83966e-19	0.584784	0.545	0.499	9.54864e-15	0	Stx4a
Bnip3	4.893e-19	0.760402	0.572	0.522	9.65389e-15	0	Bnip3
Rin3	5.01693e-19	0.661627	0.156	0.08	9.8984e-15	0	Rin3
Ankrd17	5.40742e-19	0.58172	0.646	0.652	1.06688e-14	0	Ankrd17
Ube2e2	5.63171e-19	0.660745	0.539	0.503	1.11114e-14	0	Ube2e2
Brox	5.71106e-19	0.698162	0.312	0.222	1.12679e-14	0	Brox
Malt1	5.76003e-19	0.653895	0.129	0.06	1.13645e-14	0	Malt1
Xpa	6.17147e-19	0.65816	0.462	0.395	1.21763e-14	0	Xpa
Taok3	6.2611e-19	0.624233	0.367	0.275	1.23532e-14	0	Taok3
Mt4	7.18875e-19	0.712664	0.125	0.057	1.41834e-14	0	Mt4
Jak2	7.25852e-19	0.737777	0.166	0.088	1.43211e-14	0	Jak2
Aebp2	7.37237e-19	0.653614	0.547	0.514	1.45457e-14	0	Aebp2
Tgfbr2	7.49632e-19	0.748694	0.296	0.201	1.47902e-14	0	Tgfbr2
Pnisr	7.93306e-19	0.520287	0.688	0.691	1.56519e-14	0	Pnisr
Clasp1	8.81918e-19	0.772546	0.332	0.249	1.74002e-14	0	Clasp1
Fbxo4	9.38597e-19	0.662633	0.361	0.276	1.85185e-14	0	Fbxo4
Eppk1	1.0055e-18	0.743575	0.148	0.075	1.98385e-14	0	Eppk1
Ubr4	1.10291e-18	0.637806	0.49	0.433	2.17604e-14	0	Ubr4
Irf9	1.1096e-18	0.643709	0.176	0.096	2.18925e-14	0	Irf9
Cux1	1.11973e-18	0.745865	0.413	0.343	2.20923e-14	0	Cux1
Rc3h2	1.12041e-18	0.712873	0.384	0.303	2.21057e-14	0	Rc3h2
Pld2	1.22406e-18	0.568768	0.113	0.048	2.41508e-14	0	Pld2
Gpr107	1.35067e-18	0.681314	0.404	0.33	2.66487e-14	0	Gpr107
Pbx1	1.38595e-18	0.663799	0.422	0.343	2.73449e-14	0	Pbx1
Ttc14	1.39595e-18	0.556696	0.661	0.66	2.75421e-14	0	Ttc14
Lmbrd1	1.435e-18	0.737049	0.284	0.196	2.83125e-14	0	Lmbrd1
Pde7a	1.45988e-18	0.82819	0.235	0.152	2.88034e-14	0	Pde7a
Kdm6a	1.48705e-18	0.710166	0.189	0.107	2.93395e-14	0	Kdm6a
Triobp	1.52118e-18	0.632844	0.421	0.342	3.00129e-14	0	Triobp
Mtm1	1.54754e-18	0.660005	0.181	0.101	3.0533e-14	0	Mtm1
Vangl2	1.63891e-18	0.74303	0.247	0.16	3.23358e-14	0	Vangl2
Gsdmd	1.67576e-18	0.727407	0.141	0.07	3.30628e-14	0	Gsdmd
2210016F16Rik	1.8265e-18	0.543828	0.557	0.521	3.60368e-14	0	2210016F16Rik
Dmd	1.83284e-18	0.593886	0.186	0.103	3.6162e-14	0	Dmd
Grhl1	1.93107e-18	0.694283	0.108	0.046	3.81e-14	0	Grhl1
Tmem125	1.97357e-18	0.554705	0.13	0.061	3.89386e-14	0	Tmem125
Lrrc1	1.99349e-18	0.653335	0.17	0.092	3.93316e-14	0	Lrrc1
Them5	2.09762e-18	0.799136	0.208	0.122	4.13861e-14	0	Them5
Ppp1r9a	2.19296e-18	0.697325	0.156	0.082	4.32672e-14	0	Ppp1r9a
Fbxo6	2.24425e-18	0.559625	0.56	0.514	4.4279e-14	0	Fbxo6
Klhl24	2.28837e-18	0.696622	0.312	0.22	4.51496e-14	0	Klhl24
Mapre3	2.42627e-18	0.671544	0.297	0.206	4.78703e-14	0	Mapre3
Pir	2.88169e-18	0.883929	0.316	0.233	5.68558e-14	0	Pir
Adss	2.93238e-18	0.574977	0.727	0.768	5.78559e-14	0	Adss
Supt20	4.46224e-18	0.633705	0.447	0.384	8.804e-14	0	Supt20
Cdc14a	4.99002e-18	0.552018	0.105	0.045	9.84531e-14	0	Cdc14a
Hsd17b11	5.43558e-18	0.675457	0.178	0.099	1.07244e-13	0	Hsd17b11
Rtp4	5.71854e-18	0.62165	0.104	0.043	1.12827e-13	0	Rtp4
Madd	6.14854e-18	0.595222	0.116	0.052	1.21311e-13	0	Madd
Atxn10	6.44981e-18	0.511151	0.827	0.841	1.27255e-13	0	Atxn10
Dusp16	6.85935e-18	0.772795	0.233	0.151	1.35335e-13	0	Dusp16
Tmem246	7.45302e-18	0.623583	0.14	0.069	1.47048e-13	0	Tmem246
Aldh1a3	7.53412e-18	1.75482	0.128	0.062	1.48648e-13	0	Aldh1a3
Strn3	9.98106e-18	0.516866	0.627	0.62	1.96926e-13	0	Strn3
Rgs12	1.04456e-17	0.690984	0.34	0.258	2.06092e-13	0	Rgs12
Nectin1	1.04688e-17	0.722154	0.174	0.097	2.0655e-13	0	Nectin1
Nub1	1.23373e-17	0.563019	0.493	0.431	2.43415e-13	0	Nub1
Ccn1	1.29807e-17	0.521391	0.726	0.679	2.5611e-13	0	Ccn1
Zfp750	1.33505e-17	0.682841	0.133	0.065	2.63405e-13	0	Zfp750
Nptn	1.72129e-17	0.544154	0.496	0.422	3.3961e-13	0	Nptn
Cpne2	1.78928e-17	0.715013	0.419	0.354	3.53025e-13	0	Cpne2
Hebp1	1.98346e-17	0.583829	0.587	0.564	3.91337e-13	0	Hebp1
Cited2	2.15325e-17	1.20606	0.516	0.477	4.24835e-13	0	Cited2
Ahdc1	2.17898e-17	0.741043	0.261	0.177	4.29914e-13	0	Ahdc1
Rab32	2.68634e-17	0.686869	0.179	0.103	5.30014e-13	0	Rab32
St5	2.85601e-17	0.742037	0.247	0.162	5.6349e-13	0	St5
Wdr47	2.89641e-17	0.589624	0.125	0.059	5.71462e-13	0	Wdr47
Cep170b	2.89971e-17	0.699407	0.39	0.318	5.72113e-13	0	Cep170b
Chrnb1	3.02531e-17	0.611726	0.101	0.043	5.96895e-13	0	Chrnb1
Dtx3l	3.0996e-17	0.582627	0.133	0.065	6.11551e-13	0	Dtx3l
Pacsin3	3.5165e-17	0.873118	0.287	0.203	6.93806e-13	0	Pacsin3
Crct1	3.78199e-17	1.36349	0.153	0.081	7.46187e-13	0	Crct1
Nbr1	4.33835e-17	0.648599	0.36	0.278	8.55956e-13	0	Nbr1
Stxbp3	5.02327e-17	0.712449	0.319	0.239	9.91092e-13	0	Stxbp3
Lin7c	5.36788e-17	0.584306	0.507	0.467	1.05908e-12	0	Lin7c
Plekhn1	6.63383e-17	0.685269	0.164	0.092	1.30885e-12	0	Plekhn1
Tppp3	6.91357e-17	0.831291	0.301	0.208	1.36405e-12	0	Tppp3
C1galt1	7.41924e-17	0.706558	0.199	0.121	1.46382e-12	0	C1galt1
Insig2	8.76413e-17	0.60199	0.528	0.487	1.72916e-12	0	Insig2
Rab22a	8.86473e-17	0.595255	0.492	0.444	1.74901e-12	0	Rab22a
Rcan2	9.16613e-17	0.657387	0.146	0.075	1.80848e-12	0	Rcan2
Dyrk1b	9.32879e-17	0.602852	0.144	0.075	1.84057e-12	0	Dyrk1b
Serpinb8	9.6189e-17	0.644598	0.199	0.118	1.89781e-12	0	Serpinb8
Kdm5a	1.00729e-16	0.582667	0.561	0.525	1.98737e-12	0	Kdm5a
Add1	1.19195e-16	0.588903	0.476	0.42	2.35172e-12	0	Add1
Trim12c	1.23346e-16	0.609577	0.133	0.066	2.43361e-12	0	Trim12c
Papss1	1.26935e-16	0.719779	0.327	0.249	2.50442e-12	0	Papss1
Mpp5	1.33571e-16	0.761092	0.272	0.191	2.63536e-12	0	Mpp5
Ciao3	1.43445e-16	0.641767	0.304	0.222	2.83016e-12	0	Ciao3
Sh3gl2	1.47424e-16	0.568043	0.193	0.112	2.90867e-12	0	Sh3gl2
4632427E13Rik	1.56083e-16	0.822496	0.388	0.318	3.07952e-12	0	4632427E13Rik
Rmdn1	1.61237e-16	0.701289	0.265	0.183	3.18121e-12	0	Rmdn1
Nbea	1.64864e-16	0.736727	0.253	0.17	3.25277e-12	0	Nbea
Dhx32	1.79903e-16	0.692147	0.34	0.267	3.54949e-12	0	Dhx32
Slc7a7	2.25417e-16	0.606312	0.147	0.077	4.44747e-12	0	Slc7a7
Tuft1	2.25658e-16	0.679274	0.216	0.137	4.45224e-12	0	Tuft1
Specc1	2.39247e-16	0.636132	0.344	0.259	4.72034e-12	0	Specc1
Prkci	2.49568e-16	0.722015	0.347	0.273	4.92398e-12	0	Prkci
Hsd17b7	2.53863e-16	0.68543	0.241	0.159	5.00872e-12	0	Hsd17b7
Zmiz1	2.54601e-16	0.773214	0.333	0.26	5.02329e-12	0	Zmiz1
Acbd5	2.64503e-16	0.738515	0.325	0.251	5.21865e-12	0	Acbd5
Pi4k2a	2.68856e-16	0.659096	0.344	0.269	5.30453e-12	0	Pi4k2a
Socs2	2.70368e-16	0.713134	0.4	0.319	5.33436e-12	0	Socs2
Top3b	2.75142e-16	0.632919	0.481	0.436	5.42855e-12	0	Top3b
Klhdc3	2.99292e-16	0.575616	0.487	0.441	5.90503e-12	0	Klhdc3
Rps6ka3	3.49745e-16	0.734256	0.29	0.21	6.90046e-12	0	Rps6ka3
Atat1	3.9089e-16	0.718155	0.241	0.16	7.71226e-12	0	Atat1
Ppm1b	4.00984e-16	0.537379	0.517	0.483	7.91142e-12	0	Ppm1b
Dapp1	4.07627e-16	0.614208	0.204	0.126	8.04247e-12	0	Dapp1
Lmbr1	4.1071e-16	0.6358	0.182	0.108	8.1033e-12	0	Lmbr1
Ptpn14	4.27746e-16	0.638807	0.477	0.431	8.43942e-12	0	Ptpn14
Glg1	4.32941e-16	0.633585	0.511	0.472	8.54192e-12	0	Glg1
Larp4b	4.46429e-16	0.573629	0.643	0.661	8.80804e-12	0	Larp4b
Cenpb	4.49373e-16	0.683495	0.336	0.261	8.86613e-12	0	Cenpb
Ier3	4.55335e-16	0.763966	0.452	0.391	8.98376e-12	0	Ier3
Enpp5	5.37547e-16	0.593085	0.181	0.104	1.06058e-11	0	Enpp5
Tmem14a	5.42068e-16	0.727674	0.277	0.198	1.0695e-11	0	Tmem14a
Galnt11	7.08251e-16	0.635717	0.238	0.158	1.39738e-11	0	Galnt11
Iqgap2	8.39857e-16	0.531813	0.144	0.076	1.65704e-11	0	Iqgap2
Zbtb38	8.67579e-16	0.692286	0.334	0.256	1.71173e-11	0	Zbtb38
Mfsd13a	8.7841e-16	0.590497	0.231	0.148	1.7331e-11	0	Mfsd13a
Clk1	9.25968e-16	0.696067	0.421	0.363	1.82693e-11	0	Clk1
Insr	9.5581e-16	0.64414	0.182	0.108	1.88581e-11	0	Insr
Mtr	9.96584e-16	0.784554	0.263	0.184	1.96626e-11	0	Mtr
Tbc1d2	1.02094e-15	0.646851	0.167	0.096	2.01432e-11	0	Tbc1d2
Zfp217	1.11881e-15	0.682291	0.193	0.119	2.20742e-11	0	Zfp217
Card10	1.15283e-15	0.639223	0.139	0.073	2.27453e-11	0	Card10
Mettl26	1.3276e-15	0.534697	0.571	0.549	2.61935e-11	0	Mettl26
Qk	1.51164e-15	0.689924	0.531	0.516	2.98246e-11	0	Qk
Zfp704	1.7133e-15	0.686866	0.319	0.243	3.38034e-11	0	Zfp704
Cdk19	1.98547e-15	0.698522	0.135	0.071	3.91733e-11	0	Cdk19
Il6ra	2.05432e-15	0.53028	0.132	0.068	4.05318e-11	0	Il6ra
Ralgps1	2.28261e-15	0.517259	0.101	0.045	4.5036e-11	0	Ralgps1
Ell2	2.37322e-15	0.700316	0.272	0.192	4.68236e-11	0	Ell2
Pkn1	2.55361e-15	0.736969	0.355	0.284	5.03828e-11	0	Pkn1
Ccni	2.68406e-15	0.580991	0.539	0.526	5.29565e-11	0	Ccni
Pip4k2c	2.95203e-15	0.67439	0.266	0.19	5.82435e-11	0	Pip4k2c
Hectd1	3.06314e-15	0.546032	0.601	0.61	6.04358e-11	0	Hectd1
Prrg2	3.39476e-15	0.702359	0.244	0.169	6.69787e-11	0	Prrg2
Serinc2	3.7676e-15	0.763016	0.162	0.093	7.43348e-11	0	Serinc2
Hs6st1	3.79869e-15	0.804775	0.235	0.16	7.49482e-11	0	Hs6st1
Tnks1bp1	3.95943e-15	0.695592	0.276	0.197	7.81196e-11	0	Tnks1bp1
Cpeb2	4.02197e-15	0.534612	0.109	0.051	7.93535e-11	0	Cpeb2
Nr1h2	4.83322e-15	0.628728	0.417	0.359	9.53594e-11	0	Nr1h2
Sp3	4.97777e-15	0.710453	0.337	0.267	9.82114e-11	0	Sp3
Fosl2	5.00209e-15	0.609615	0.391	0.314	9.86912e-11	0	Fosl2
Bend4	5.17761e-15	0.651639	0.147	0.081	1.02154e-10	0	Bend4
Pacs1	5.21587e-15	0.657294	0.269	0.191	1.02909e-10	0	Pacs1
Natd1	5.25261e-15	0.538588	0.112	0.054	1.03634e-10	0	Natd1
Dgkh	5.26589e-15	0.723608	0.25	0.174	1.03896e-10	0	Dgkh
Btbd7	5.36876e-15	0.70384	0.321	0.247	1.05926e-10	0	Btbd7
Tnk2	5.60793e-15	0.710032	0.21	0.137	1.10644e-10	0	Tnk2
Tmem265	5.97529e-15	0.801932	0.156	0.09	1.17892e-10	0	Tmem265
Heg1	6.373e-15	0.71591	0.231	0.154	1.25739e-10	0	Heg1
Wwp1	6.84402e-15	0.651325	0.408	0.354	1.35033e-10	0	Wwp1
Atf7ip	7.30706e-15	0.654928	0.371	0.305	1.44168e-10	0	Atf7ip
Mllt3	7.7573e-15	0.768287	0.265	0.192	1.53052e-10	0	Mllt3
N4bp2	7.75739e-15	0.652197	0.227	0.151	1.53053e-10	0	N4bp2
Tubb4a	8.10589e-15	0.523839	0.111	0.053	1.59929e-10	0	Tubb4a
Pqlc2	8.77617e-15	0.609158	0.178	0.107	1.73154e-10	0	Pqlc2
Igf1r	1.01714e-14	0.616303	0.413	0.344	2.00681e-10	0	Igf1r
Vps37a	1.03458e-14	0.561251	0.506	0.478	2.04123e-10	0	Vps37a
Tfcp2l1	1.09094e-14	0.557985	0.162	0.092	2.15243e-10	0	Tfcp2l1
Kdm3a	1.17262e-14	0.647953	0.198	0.125	2.31359e-10	0	Kdm3a
Sft2d2	1.41592e-14	0.648677	0.34	0.275	2.79361e-10	0	Sft2d2
D230025D16Rik	1.44339e-14	0.653467	0.327	0.252	2.84781e-10	0	D230025D16Rik
Ddx6	1.48113e-14	0.626037	0.425	0.368	2.92227e-10	0	Ddx6
Rbm5	1.51202e-14	0.596051	0.497	0.464	2.98322e-10	0	Rbm5
Tspan17	1.67854e-14	0.609208	0.362	0.282	3.31176e-10	0	Tspan17
Ankrd13a	1.8436e-14	0.594506	0.445	0.396	3.63742e-10	0	Ankrd13a
Oip5os1	1.87864e-14	0.540874	0.592	0.587	3.70656e-10	0	Oip5os1
Dock5	1.99552e-14	0.631724	0.194	0.121	3.93717e-10	0	Dock5
Tmco3	2.04075e-14	0.658395	0.287	0.212	4.02639e-10	0	Tmco3
Ppp1r9b	2.05739e-14	0.612672	0.191	0.12	4.05923e-10	0	Ppp1r9b
Pfn2	2.29245e-14	0.618175	0.444	0.393	4.52301e-10	0	Pfn2
Sema3c	2.41108e-14	1.09769	0.139	0.077	4.75705e-10	0	Sema3c
Hipk1	2.41354e-14	0.688928	0.276	0.204	4.76191e-10	0	Hipk1
Parvb	2.42453e-14	0.636954	0.125	0.065	4.78359e-10	0	Parvb
Tpcn1	2.46213e-14	0.599856	0.255	0.176	4.85779e-10	0	Tpcn1
Raf1	2.47939e-14	0.55724	0.527	0.496	4.89183e-10	0	Raf1
Slc25a25	2.79254e-14	0.653843	0.162	0.096	5.50968e-10	0	Slc25a25
Ifngr1	2.89085e-14	0.692176	0.268	0.196	5.70365e-10	0	Ifngr1
Irgq	2.95014e-14	0.626877	0.133	0.071	5.82063e-10	0	Irgq
Smurf1	2.95878e-14	0.670793	0.296	0.223	5.83767e-10	0	Smurf1
Cln3	3.05816e-14	0.762723	0.214	0.143	6.03375e-10	0	Cln3
Notch2	3.07455e-14	0.906156	0.294	0.223	6.06608e-10	0	Notch2
Plek2	3.28126e-14	0.662347	0.204	0.128	6.47393e-10	0	Plek2
Renbp	3.2958e-14	0.570331	0.307	0.223	6.50261e-10	0	Renbp
Spag9	3.37207e-14	0.643502	0.464	0.422	6.65309e-10	0	Spag9
Trim8	3.43904e-14	0.545264	0.384	0.315	6.78523e-10	0	Trim8
Pgam2	3.59116e-14	0.679773	0.1	0.047	7.08535e-10	0	Pgam2
Espn	4.41207e-14	1.12963	0.19	0.122	8.70502e-10	0	Espn
Srebf1	4.53921e-14	0.668178	0.218	0.146	8.95587e-10	0	Srebf1
Ldlr	4.67225e-14	0.570779	0.427	0.356	9.21834e-10	0	Ldlr
Cmtm8	4.82037e-14	0.647069	0.218	0.143	9.51059e-10	0	Cmtm8
Nudt14	5.17761e-14	0.531105	0.507	0.474	1.02154e-09	0	Nudt14
Tprn	5.32685e-14	0.620103	0.194	0.123	1.05099e-09	0	Tprn
Dnm2	5.36139e-14	0.566381	0.464	0.423	1.0578e-09	0	Dnm2
Mir22hg	6.02564e-14	0.518117	0.271	0.189	1.18886e-09	0	Mir22hg
Dcaf8	6.60571e-14	0.564056	0.456	0.409	1.30331e-09	0	Dcaf8
Abcb1b	6.7237e-14	0.766542	0.394	0.344	1.32659e-09	0	Abcb1b
Krtcap3	7.02834e-14	0.57933	0.194	0.12	1.38669e-09	0	Krtcap3
Slc35d2	7.40264e-14	0.640701	0.199	0.13	1.46054e-09	0	Slc35d2
Ifi203	7.84855e-14	0.560133	0.1	0.047	1.54852e-09	0	Ifi203
Prag1	7.85259e-14	0.618138	0.157	0.092	1.54932e-09	0	Prag1
Bmp1	9.65723e-14	0.565903	0.394	0.32	1.90537e-09	0	Bmp1
Clock	1.01275e-13	0.667544	0.289	0.215	1.99816e-09	0	Clock
Atl3	1.02099e-13	0.624445	0.377	0.311	2.01441e-09	0	Atl3
Chm	1.05107e-13	0.679329	0.222	0.15	2.07377e-09	0	Chm
Ccdc71l	1.05493e-13	0.714947	0.204	0.134	2.08139e-09	0	Ccdc71l
Dleu2	1.05782e-13	0.770182	0.224	0.155	2.08708e-09	0	Dleu2
Pdlim2	1.07076e-13	0.533352	0.386	0.303	2.1126e-09	0	Pdlim2
Tyro3	1.12831e-13	0.580765	0.137	0.076	2.22616e-09	0	Tyro3
Utrn	1.14592e-13	0.771676	0.422	0.373	2.2609e-09	0	Utrn
Pex13	1.23131e-13	0.615863	0.47	0.432	2.42938e-09	0	Pex13
Gm15987	1.23712e-13	0.647548	0.123	0.065	2.44084e-09	0	Gm15987
Ppp1r18	1.26646e-13	0.523839	0.476	0.418	2.49872e-09	0	Ppp1r18
Tnfrsf1a	1.2892e-13	0.538676	0.504	0.465	2.5436e-09	0	Tnfrsf1a
Tnfrsf21	1.33515e-13	0.802851	0.258	0.191	2.63425e-09	0	Tnfrsf21
Bsdc1	1.68935e-13	0.584701	0.226	0.153	3.33309e-09	0	Bsdc1
Rnf167	1.87815e-13	0.631325	0.343	0.278	3.70559e-09	0	Rnf167
Ccser2	1.92672e-13	0.614904	0.362	0.301	3.80141e-09	0	Ccser2
G6pdx	2.06016e-13	0.583911	0.503	0.486	4.06469e-09	0	G6pdx
Acvr1	2.17806e-13	0.63423	0.168	0.103	4.2973e-09	0	Acvr1
Mgat5	2.17885e-13	0.656712	0.215	0.145	4.29887e-09	0	Mgat5
Maff	2.25868e-13	0.590154	0.273	0.199	4.45638e-09	0	Maff
Nedd4l	2.28788e-13	0.662496	0.181	0.114	4.51399e-09	0	Nedd4l
Tmx3	2.45587e-13	0.618378	0.375	0.315	4.84542e-09	0	Tmx3
Tbc1d1	2.45771e-13	0.682962	0.316	0.249	4.84906e-09	0	Tbc1d1
Ccpg1	2.48235e-13	0.607952	0.23	0.157	4.89767e-09	0	Ccpg1
Ccnt2	2.61617e-13	0.611012	0.47	0.434	5.1617e-09	0	Ccnt2
Bmpr2	2.70785e-13	0.561269	0.356	0.286	5.34258e-09	0	Bmpr2
Rgs2	2.99491e-13	0.733278	0.11	0.056	5.90897e-09	0	Rgs2
Shf	3.0669e-13	0.591406	0.118	0.062	6.051e-09	0	Shf
Efr3a	3.08196e-13	0.542933	0.498	0.469	6.0807e-09	0	Efr3a
Mif4gd	3.21154e-13	0.669558	0.356	0.295	6.33637e-09	0	Mif4gd
Slc35f5	3.48535e-13	0.721092	0.267	0.2	6.8766e-09	0	Slc35f5
Ttc39b	3.69354e-13	0.631911	0.339	0.275	7.28736e-09	0	Ttc39b
Ano3	3.83758e-13	0.680777	0.252	0.182	7.57154e-09	0	Ano3
Fbxl20	3.97069e-13	0.619499	0.297	0.229	7.83416e-09	0	Fbxl20
Foxo4	4.18172e-13	0.535683	0.137	0.077	8.25053e-09	0	Foxo4
Bcam	4.22195e-13	0.708881	0.144	0.083	8.3299e-09	0	Bcam
Svil	4.46589e-13	0.593129	0.374	0.311	8.8112e-09	0	Svil
Fam117b	4.81634e-13	0.644743	0.265	0.198	9.50263e-09	0	Fam117b
Cic	5.08985e-13	0.665255	0.324	0.26	1.00423e-08	0	Cic
Hook2	5.32508e-13	0.663766	0.36	0.301	1.05064e-08	0	Hook2
Pgm1	5.82686e-13	0.657581	0.42	0.373	1.14964e-08	0	Pgm1
Plekhh3	6.03719e-13	0.536604	0.115	0.06	1.19114e-08	0	Plekhh3
Gpd2	6.10337e-13	0.55213	0.502	0.475	1.20419e-08	0	Gpd2
Casp8	6.12847e-13	0.675164	0.344	0.285	1.20915e-08	0	Casp8
Sgpl1	6.14541e-13	0.571759	0.306	0.233	1.21249e-08	0	Sgpl1
Nrep	6.36744e-13	0.501246	0.224	0.149	1.2563e-08	0	Nrep
Uba3	7.12605e-13	0.532161	0.556	0.556	1.40597e-08	0	Uba3
Pard6b	8.00919e-13	0.656577	0.175	0.11	1.58021e-08	0	Pard6b
Stx5a	8.14261e-13	0.559148	0.443	0.395	1.60654e-08	0	Stx5a
Pik3r3	8.26577e-13	0.57873	0.164	0.099	1.63084e-08	0	Pik3r3
Vav2	9.04656e-13	0.572605	0.156	0.093	1.78489e-08	0	Vav2
Wdfy3	9.35669e-13	0.63234	0.222	0.154	1.84607e-08	0	Wdfy3
Cnnm2	9.40605e-13	0.552163	0.156	0.093	1.85581e-08	0	Cnnm2
Atrx	9.50247e-13	0.549653	0.617	0.625	1.87484e-08	0	Atrx
Zswim8	9.78298e-13	0.618584	0.263	0.192	1.93018e-08	0	Zswim8
Tmtc3	9.7868e-13	0.695691	0.32	0.256	1.93094e-08	0	Tmtc3
Rdh10	1.0176e-12	0.653487	0.139	0.079	2.00773e-08	0	Rdh10
Tmem38a	1.03195e-12	0.671931	0.246	0.179	2.03603e-08	0	Tmem38a
Tmcc1	1.03361e-12	0.643311	0.373	0.317	2.03932e-08	0	Tmcc1
Mapkapk3	1.04245e-12	0.600891	0.396	0.342	2.05675e-08	0	Mapkapk3
Mmp14	1.08917e-12	0.748817	0.422	0.367	2.14892e-08	0	Mmp14
Nrarp	1.09796e-12	0.662407	0.18	0.114	2.16628e-08	0	Nrarp
Hdgfl3	1.10789e-12	0.596782	0.447	0.412	2.18586e-08	0	Hdgfl3
Trim24	1.13541e-12	0.628895	0.3	0.232	2.24016e-08	0	Trim24
Fnbp1l	1.15109e-12	0.71555	0.257	0.19	2.27109e-08	0	Fnbp1l
Fat1	1.20521e-12	0.522654	0.581	0.562	2.37788e-08	0	Fat1
2210408F21Rik	1.25704e-12	0.519853	0.119	0.063	2.48013e-08	0	2210408F21Rik
Ahsg	1.43269e-12	0.573273	0.197	0.126	2.82671e-08	0	Ahsg
Ugcg	1.53914e-12	0.619759	0.287	0.216	3.03672e-08	0	Ugcg
Ncstn	1.53974e-12	0.6442	0.365	0.311	3.03791e-08	0	Ncstn
Slco3a1	1.56757e-12	0.677161	0.232	0.164	3.09282e-08	0	Slco3a1
Zkscan3	1.63085e-12	0.65002	0.329	0.267	3.21766e-08	0	Zkscan3
Fbxo25	1.76063e-12	0.591813	0.287	0.22	3.47372e-08	0	Fbxo25
Pdxdc1	1.79582e-12	0.585735	0.415	0.375	3.54315e-08	0	Pdxdc1
Tcp11l2	1.80589e-12	0.579763	0.11	0.057	3.56301e-08	0	Tcp11l2
Gan	2.01099e-12	0.644342	0.309	0.242	3.96768e-08	0	Gan
Map7d1	2.03736e-12	0.646366	0.485	0.451	4.01971e-08	0	Map7d1
Anxa11	2.44626e-12	0.666923	0.276	0.213	4.82646e-08	0	Anxa11
Usp22	2.47245e-12	0.577742	0.44	0.401	4.87814e-08	0	Usp22
Usp9x	2.67368e-12	0.507174	0.538	0.517	5.27517e-08	0	Usp9x
Acvr1b	2.76273e-12	0.505207	0.102	0.052	5.45086e-08	0	Acvr1b
2022-03-07	2.76748e-12	0.54982	0.493	0.472	5.46024e-08	0	2022-03-07
Samd10	3.70729e-12	0.530566	0.189	0.124	7.31448e-08	0	Samd10
Wdr35	3.77587e-12	0.643351	0.341	0.283	7.44979e-08	0	Wdr35
Lrch4	3.96433e-12	0.613176	0.281	0.218	7.82162e-08	0	Lrch4
Tor3a	4.20929e-12	0.604611	0.312	0.243	8.30493e-08	0	Tor3a
Klf5	4.39797e-12	0.783596	0.293	0.232	8.6772e-08	0	Klf5
Arhgap12	4.98814e-12	0.611146	0.208	0.143	9.84159e-08	0	Arhgap12
Ppfia3	5.03695e-12	0.628554	0.14	0.082	9.9379e-08	0	Ppfia3
Rsbn1l	5.18021e-12	0.528835	0.507	0.495	1.02206e-07	0	Rsbn1l
Mov10	5.60581e-12	0.544694	0.253	0.184	1.10603e-07	0	Mov10
Shisa8	5.61688e-12	0.628072	0.263	0.184	1.10821e-07	0	Shisa8
Ppp2r5a	5.82054e-12	0.690666	0.305	0.245	1.14839e-07	0	Ppp2r5a
Nfatc4	5.83589e-12	0.570976	0.209	0.143	1.15142e-07	0	Nfatc4
Abtb1	6.27869e-12	0.618778	0.159	0.099	1.23879e-07	0	Abtb1
Arhgap5	6.7111e-12	0.611307	0.481	0.453	1.3241e-07	0	Arhgap5
Tusc2	7.16468e-12	0.524777	0.473	0.447	1.41359e-07	0	Tusc2
Neu1	7.47805e-12	0.610668	0.336	0.271	1.47542e-07	0	Neu1
Scamp2	7.94648e-12	0.542165	0.405	0.359	1.56784e-07	0	Scamp2
Eml2	8.11288e-12	0.588331	0.333	0.27	1.60067e-07	0	Eml2
Arhgap21	8.14693e-12	0.694346	0.219	0.157	1.60739e-07	0	Arhgap21
Atp2a3	8.1852e-12	0.552657	0.127	0.071	1.61494e-07	0	Atp2a3
Sertad2	8.43819e-12	0.657578	0.482	0.47	1.66485e-07	0	Sertad2
Mknk2	8.49569e-12	0.668207	0.307	0.247	1.6762e-07	0	Mknk2
Bmt2	9.1541e-12	0.598122	0.278	0.212	1.8061e-07	0	Bmt2
Gtf3c1	9.80263e-12	0.595614	0.467	0.442	1.93406e-07	0	Gtf3c1
Pdpk1	1.01248e-11	0.54696	0.392	0.342	1.99761e-07	0	Pdpk1
Slc25a1	1.15682e-11	0.514598	0.516	0.503	2.28241e-07	0	Slc25a1
Phf21a	1.23836e-11	0.6173	0.335	0.271	2.44329e-07	0	Phf21a
Zfc3h1	1.24633e-11	0.607952	0.253	0.188	2.45901e-07	0	Zfc3h1
Ttc12	1.32171e-11	0.547744	0.115	0.064	2.60773e-07	0	Ttc12
Scaper	1.34552e-11	0.639695	0.194	0.132	2.65471e-07	0	Scaper
Gm21814	1.39597e-11	0.520044	0.148	0.09	2.75426e-07	0	Gm21814
Atp8a1	1.52406e-11	0.623129	0.151	0.094	3.00697e-07	0	Atp8a1
Erc1	1.52487e-11	0.687564	0.336	0.28	3.00857e-07	0	Erc1
Nit1	1.72848e-11	0.666926	0.306	0.249	3.41028e-07	0	Nit1
Ubn2	1.75529e-11	0.593467	0.403	0.356	3.46319e-07	0	Ubn2
Chmp1b	1.78747e-11	0.602042	0.376	0.329	3.52667e-07	0	Chmp1b
Plod2	1.90181e-11	0.622391	0.487	0.466	3.75228e-07	0	Plod2
1700042O10Rik	1.90336e-11	0.588628	0.12	0.067	3.75533e-07	0	1700042O10Rik
Dcaf12l1	1.99681e-11	0.557005	0.161	0.1	3.93971e-07	0	Dcaf12l1
Klhl28	2.12097e-11	0.544861	0.119	0.067	4.18468e-07	0	Klhl28
Csnk1g1	2.16286e-11	0.512039	0.47	0.438	4.26731e-07	0	Csnk1g1
Swap70	2.24351e-11	0.731582	0.247	0.187	4.42644e-07	0	Swap70
Faf2	2.38475e-11	0.602011	0.45	0.425	4.70512e-07	0	Faf2
Ptpra	2.391e-11	0.536536	0.49	0.468	4.71745e-07	0	Ptpra
Spred2	2.40036e-11	0.602465	0.307	0.246	4.73591e-07	0	Spred2
Cdc42se1	2.50466e-11	0.557426	0.492	0.473	4.94169e-07	0	Cdc42se1
Snap23	2.59026e-11	0.515889	0.459	0.425	5.11057e-07	0	Snap23
Nrip1	2.6085e-11	0.782858	0.264	0.207	5.14658e-07	0	Nrip1
Ap1g1	2.93456e-11	0.567873	0.343	0.29	5.78989e-07	0	Ap1g1
N4bp1	3.01651e-11	0.588225	0.465	0.448	5.95158e-07	0	N4bp1
Trim6	3.10124e-11	0.547742	0.191	0.128	6.11874e-07	0	Trim6
Eif4g3	3.40426e-11	0.530138	0.442	0.407	6.7166e-07	0	Eif4g3
Rassf1	3.84697e-11	0.536787	0.47	0.443	7.59008e-07	0	Rassf1
Vps54	3.89694e-11	0.601961	0.196	0.135	7.68867e-07	0	Vps54
Eya2	3.90264e-11	0.54656	0.114	0.063	7.69991e-07	0	Eya2
Spin1	3.94266e-11	0.572222	0.461	0.437	7.77887e-07	0	Spin1
Tirap	3.9809e-11	0.530905	0.235	0.17	7.85432e-07	0	Tirap
Rb1	4.13576e-11	0.663363	0.219	0.156	8.15985e-07	0	Rb1
Fndc3a	4.19834e-11	0.61618	0.287	0.225	8.28333e-07	0	Fndc3a
Ip6k1	4.42881e-11	0.646814	0.313	0.255	8.73803e-07	0	Ip6k1
Glul	4.57334e-11	0.730036	0.432	0.407	9.0232e-07	0	Glul
B3galnt1	4.99881e-11	0.638141	0.25	0.185	9.86266e-07	0	B3galnt1
Foxo3	5.03757e-11	0.695531	0.376	0.335	9.93912e-07	0	Foxo3
Chd2	5.75661e-11	0.632753	0.335	0.285	1.13578e-06	0	Chd2
Bcl2l11	6.74552e-11	0.818272	0.182	0.125	1.33089e-06	0	Bcl2l11
Aftph	6.80822e-11	0.655757	0.242	0.182	1.34326e-06	0	Aftph
Dtnb	6.97602e-11	0.656435	0.321	0.27	1.37637e-06	0	Dtnb
Marf1	7.79247e-11	0.67242	0.385	0.335	1.53745e-06	0	Marf1
Egfr	8.4937e-11	0.593891	0.234	0.173	1.67581e-06	0	Egfr
Dennd2c	9.3456e-11	0.572122	0.133	0.08	1.84389e-06	0	Dennd2c
Foxo1	9.84191e-11	0.61853	0.245	0.184	1.94181e-06	0	Foxo1
Shkbp1	9.86952e-11	0.503948	0.34	0.284	1.94726e-06	0	Shkbp1
Cpt1c	9.90872e-11	0.624885	0.374	0.33	1.95499e-06	0	Cpt1c
Ptpn12	1.00264e-10	0.58011	0.388	0.342	1.97821e-06	0	Ptpn12
Wbp1l	1.02529e-10	0.535406	0.327	0.268	2.02289e-06	0	Wbp1l
Relb	1.06493e-10	0.662213	0.222	0.162	2.1011e-06	0	Relb
Gak	1.08041e-10	0.595722	0.304	0.246	2.13164e-06	0	Gak
Zc3hav1	1.15755e-10	0.602736	0.381	0.332	2.28384e-06	0	Zc3hav1
4933402E13Rik	1.23409e-10	0.915071	0.131	0.077	2.43486e-06	0	4933402E13Rik
Spred1	1.52824e-10	0.59844	0.304	0.246	3.01521e-06	0	Spred1
Epb41l2	1.67067e-10	0.642266	0.401	0.362	3.29624e-06	0	Epb41l2
Acta1	1.85728e-10	1.24965	0.103	0.056	3.66441e-06	0	Acta1
Errfi1	1.89354e-10	0.773192	0.284	0.223	3.73595e-06	0	Errfi1
Ddx58	2.12548e-10	0.535925	0.177	0.118	4.19357e-06	0	Ddx58
Tpra1	2.24636e-10	0.59366	0.213	0.155	4.43206e-06	0	Tpra1
2022-03-06	2.36421e-10	0.585139	0.254	0.193	4.66458e-06	0	2022-03-06
Ilvbl	2.60769e-10	0.561973	0.264	0.202	5.14496e-06	0	Ilvbl
Sptlc2	2.6708e-10	0.564261	0.459	0.435	5.26948e-06	0	Sptlc2
Appl2	2.93767e-10	0.536528	0.127	0.076	5.79602e-06	0	Appl2
Hivep1	2.945e-10	0.554321	0.134	0.082	5.81049e-06	0	Hivep1
Pitpnc1	3.01904e-10	0.527434	0.377	0.327	5.95656e-06	0	Pitpnc1
Csrnp1	3.65406e-10	0.60929	0.164	0.11	7.20946e-06	0	Csrnp1
Dcun1d3	3.6776e-10	0.587399	0.19	0.132	7.2559e-06	0	Dcun1d3
Kdsr	3.79144e-10	0.639328	0.35	0.307	7.48051e-06	0	Kdsr
Itpkb	3.81863e-10	0.550785	0.202	0.142	7.53416e-06	0	Itpkb
Acadm	3.86935e-10	0.523176	0.464	0.443	7.63424e-06	0	Acadm
Prkd2	3.96054e-10	0.51164	0.117	0.068	7.81415e-06	0	Prkd2
Rusc2	3.99572e-10	0.539674	0.21	0.148	7.88356e-06	0	Rusc2
1810013L24Rik	4.17201e-10	0.618454	0.319	0.268	8.23138e-06	0	1810013L24Rik
Piga	4.20487e-10	0.621481	0.156	0.103	8.2962e-06	0	Piga
Gpbp1l1	4.47331e-10	0.582964	0.299	0.244	8.82583e-06	0	Gpbp1l1
Helz	5.00505e-10	0.52939	0.377	0.331	9.87496e-06	0	Helz
Abhd4	5.11938e-10	0.553678	0.473	0.447	1.01005e-05	0	Abhd4
Hyal1	5.36868e-10	0.505043	0.119	0.07	1.05924e-05	0	Hyal1
Atxn1	5.42226e-10	0.593119	0.301	0.242	1.06981e-05	0	Atxn1
Zswim6	5.46769e-10	0.548929	0.164	0.108	1.07877e-05	0	Zswim6
Ralgds	5.4859e-10	0.56559	0.157	0.103	1.08237e-05	0	Ralgds
Cpt2	5.87132e-10	0.596743	0.283	0.23	1.15841e-05	0	Cpt2
Rab31	6.37274e-10	0.555781	0.244	0.185	1.25734e-05	0	Rab31
Plscr1	6.55931e-10	0.629372	0.311	0.258	1.29415e-05	0	Plscr1
Bmp2k	6.63325e-10	0.695312	0.191	0.136	1.30874e-05	0	Bmp2k
Nfkbiz	6.77667e-10	0.607359	0.19	0.133	1.33704e-05	0	Nfkbiz
Pam	7.08904e-10	0.617566	0.369	0.319	1.39867e-05	0	Pam
Slc8b1	7.1711e-10	0.543616	0.19	0.131	1.41486e-05	0	Slc8b1
Ide	7.43967e-10	0.531178	0.445	0.43	1.46785e-05	0	Ide
Snx15	7.62766e-10	0.563414	0.308	0.254	1.50494e-05	0	Snx15
Col7a1	7.85287e-10	0.55842	0.117	0.069	1.54937e-05	0	Col7a1
Slc37a3	7.96226e-10	0.538341	0.247	0.188	1.57095e-05	0	Slc37a3
Tbc1d24	9.14313e-10	0.555915	0.153	0.099	1.80394e-05	0	Tbc1d24
Pank3	9.27913e-10	0.57416	0.22	0.162	1.83077e-05	0	Pank3
Rnf44	1.027e-09	0.573059	0.355	0.309	2.02628e-05	0	Rnf44
Spns1	1.03603e-09	0.604632	0.416	0.393	2.04409e-05	0	Spns1
Baz2a	1.10186e-09	0.513606	0.354	0.301	2.17398e-05	0	Baz2a
2900052L18Rik	1.1113e-09	0.591209	0.102	0.058	2.19259e-05	0	2900052L18Rik
Nr3c1	1.12868e-09	0.664478	0.299	0.246	2.22689e-05	0	Nr3c1
Nhlrc2	1.20459e-09	0.557881	0.345	0.298	2.37666e-05	0	Nhlrc2
Wipf2	1.24295e-09	0.518297	0.224	0.166	2.45234e-05	0	Wipf2
Gm26569	1.24316e-09	0.624606	0.212	0.155	2.45274e-05	0	Gm26569
Birc6	1.24379e-09	0.544198	0.484	0.473	2.454e-05	0	Birc6
Ttc7b	1.25282e-09	0.647205	0.209	0.154	2.47182e-05	0	Ttc7b
Mindy3	1.29616e-09	0.629484	0.387	0.354	2.55733e-05	0	Mindy3
Bicd1	1.46207e-09	0.594773	0.205	0.15	2.88467e-05	0	Bicd1
Pld1	1.47866e-09	0.537063	0.155	0.101	2.91739e-05	0	Pld1
Pik3ca	1.49496e-09	0.585821	0.291	0.238	2.94956e-05	0	Pik3ca
Nck1	1.59528e-09	0.607881	0.375	0.338	3.14749e-05	0	Nck1
Dnajc14	1.72133e-09	0.544191	0.295	0.244	3.39619e-05	0	Dnajc14
Clstn1	1.80201e-09	0.670548	0.297	0.248	3.55537e-05	0	Clstn1
Igfbp6	1.8606e-09	0.858691	0.259	0.199	3.67096e-05	0	Igfbp6
Midn	2.0083e-09	0.537269	0.464	0.449	3.96238e-05	0	Midn
Atp6v1b2	2.10831e-09	0.520663	0.511	0.516	4.1597e-05	0	Atp6v1b2
1500009L16Rik	2.18118e-09	0.75725	0.318	0.263	4.30347e-05	0	1500009L16Rik
Cth	2.37626e-09	0.541768	0.484	0.456	4.68836e-05	0	Cth
Eda2r	2.42589e-09	0.593479	0.286	0.236	4.78628e-05	0	Eda2r
Trim26	2.59899e-09	0.529994	0.399	0.367	5.1278e-05	0	Trim26
Ccdc186	2.76925e-09	0.651489	0.255	0.202	5.46372e-05	0	Ccdc186
Dlg5	2.85008e-09	0.637769	0.29	0.237	5.62321e-05	0	Dlg5
Smpd1	2.85666e-09	0.542388	0.301	0.247	5.6362e-05	0	Smpd1
Adnp	3.03353e-09	0.529637	0.376	0.337	5.98516e-05	0	Adnp
Fbxo11	3.28948e-09	0.625537	0.262	0.21	6.49014e-05	0	Fbxo11
Cdyl	3.29375e-09	0.541851	0.422	0.392	6.49857e-05	0	Cdyl
Camk2n1	3.3686e-09	0.621666	0.187	0.131	6.64626e-05	0	Camk2n1
Irf2	3.50257e-09	0.5742	0.309	0.261	6.91058e-05	0	Irf2
Ext1	3.60953e-09	0.546941	0.337	0.295	7.1216e-05	0	Ext1
Snrk	3.9479e-09	0.534888	0.248	0.191	7.7892e-05	0	Snrk
Eef2k	4.17653e-09	0.579122	0.319	0.273	8.24029e-05	0	Eef2k
Tbc1d10b	4.44551e-09	0.50656	0.363	0.32	8.77099e-05	0	Tbc1d10b
Mavs	4.62915e-09	0.545718	0.317	0.268	9.13332e-05	0	Mavs
Irf2bp2	4.72156e-09	0.55153	0.281	0.229	9.31564e-05	0	Irf2bp2
Trim13	5.16169e-09	0.529424	0.156	0.105	0.00010184	0	Trim13
Ago3	5.51419e-09	0.541098	0.167	0.115	0.000108795	0	Ago3
Itpkc	5.53112e-09	0.532825	0.118	0.072	0.000109129	0	Itpkc
Gpcpd1	6.13931e-09	0.561567	0.203	0.149	0.000121129	0	Gpcpd1
Tnfrsf10b	6.40226e-09	0.55057	0.386	0.352	0.000126317	0	Tnfrsf10b
Heca	6.70792e-09	0.524144	0.126	0.079	0.000132347	0	Heca
Snx21	7.46472e-09	0.558891	0.373	0.341	0.000147279	0	Snx21
Acsl4	7.78106e-09	0.602634	0.195	0.142	0.00015352	0	Acsl4
Phf8	8.96356e-09	0.542822	0.127	0.081	0.000176851	0	Phf8
Arid3a	8.96501e-09	0.563662	0.202	0.149	0.00017688	0	Arid3a
Adam10	9.09887e-09	0.584624	0.336	0.292	0.000179521	0	Adam10
Wbp2	1.02848e-08	0.503622	0.444	0.42	0.000202918	0	Wbp2
Rab11fip1	1.06602e-08	0.72165	0.193	0.141	0.000210326	0	Rab11fip1
Slk	1.11166e-08	0.673177	0.295	0.251	0.000219331	0	Slk
Lysmd3	1.1169e-08	0.530792	0.184	0.129	0.000220364	0	Lysmd3
Fcho2	1.12978e-08	0.630957	0.183	0.133	0.000222905	0	Fcho2
Zfp612	1.1663e-08	0.537728	0.137	0.089	0.000230111	0	Zfp612
2610037D02Rik	1.25777e-08	0.532797	0.126	0.08	0.000248157	0	2610037D02Rik
Fars2	1.3458e-08	0.536966	0.376	0.34	0.000265527	0	Fars2
Ralb	1.38423e-08	0.551447	0.516	0.517	0.000273109	0	Ralb
Hspa2	1.45688e-08	0.630972	0.155	0.105	0.000287442	0	Hspa2
Ppt1	1.47288e-08	0.525239	0.356	0.319	0.000290598	0	Ppt1
Net1	1.5018e-08	0.664932	0.35	0.317	0.000296305	0	Net1
2510039O18Rik	1.66824e-08	0.535492	0.396	0.368	0.000329144	0	2510039O18Rik
Lrrc8c	1.71681e-08	0.590564	0.24	0.189	0.000338727	0	Lrrc8c
Zc3h6	1.75077e-08	0.52593	0.189	0.137	0.000345428	0	Zc3h6
Peli1	1.86487e-08	0.524128	0.35	0.309	0.000367939	0	Peli1
Tasor	1.86973e-08	0.533116	0.164	0.114	0.000368898	0	Tasor
3830406C13Rik	2.10059e-08	0.52358	0.409	0.38	0.000414447	0	3830406C13Rik
Kdm5c	2.37223e-08	0.543987	0.285	0.238	0.000468042	0	Kdm5c
Insig1	2.44414e-08	0.632463	0.306	0.253	0.00048223	0	Insig1
Epn2	2.47689e-08	0.518529	0.308	0.261	0.000488691	0	Epn2
Vps50	2.52741e-08	0.579194	0.256	0.208	0.000498657	0	Vps50
Lrrc8d	2.56017e-08	0.544179	0.158	0.109	0.000505122	0	Lrrc8d
5031425E22Rik	2.56133e-08	0.531233	0.264	0.213	0.00050535	0	5031425E22Rik
Ccl2	2.61913e-08	1.29692	0.253	0.198	0.000516754	0	Ccl2
Tmem41b	2.76221e-08	0.507525	0.436	0.411	0.000544985	0	Tmem41b
Zyg11b	3.02784e-08	0.552231	0.24	0.187	0.000597393	0	Zyg11b
Cercam	3.70854e-08	0.72885	0.194	0.144	0.000731695	0	Cercam
Usp46	3.99849e-08	0.574843	0.306	0.267	0.000788901	0	Usp46
Yes1	5.19875e-08	0.568587	0.215	0.165	0.00102571	0	Yes1
Mpped2	5.41478e-08	0.506875	0.23	0.177	0.00106834	0	Mpped2
Ndrg1	5.53014e-08	0.883599	0.208	0.159	0.0010911	0	Ndrg1
Zfyve27	5.57842e-08	0.567423	0.207	0.158	0.00110062	0	Zfyve27
Tank	5.78185e-08	0.536633	0.284	0.239	0.00114076	0	Tank
Gale	6.19442e-08	0.566006	0.316	0.272	0.00122216	0	Gale
Ddit4l	6.74394e-08	0.565741	0.409	0.387	0.00133058	0	Ddit4l
Lrp6	6.98523e-08	0.538071	0.35	0.313	0.00137819	0	Lrp6
Lamc1	7.45227e-08	0.578753	0.488	0.484	0.00147033	0	Lamc1
Vcpip1	7.55099e-08	0.527475	0.196	0.147	0.00148981	0	Vcpip1
Rcor1	8.34444e-08	0.598896	0.28	0.236	0.00164636	0	Rcor1
Cdip1	8.34699e-08	0.561572	0.396	0.37	0.00164686	0	Cdip1
Hook3	8.38805e-08	0.505707	0.399	0.365	0.00165496	0	Hook3
Slc4a3	8.60666e-08	0.637818	0.134	0.089	0.00169809	0	Slc4a3
Phip	1.06607e-07	0.519836	0.533	0.562	0.00210335	0	Phip
Ranbp10	1.0726e-07	0.530268	0.175	0.127	0.00211624	0	Ranbp10
Acer3	1.1072e-07	0.622223	0.299	0.26	0.00218451	0	Acer3
Add3	1.12628e-07	0.54968	0.207	0.159	0.00222215	0	Add3
Abhd16a	1.13385e-07	0.501003	0.361	0.332	0.00223709	0	Abhd16a
Arfgap1	1.22599e-07	0.50116	0.376	0.348	0.00241888	0	Arfgap1
Fkbp1b	1.25531e-07	0.516048	0.144	0.099	0.00247672	0	Fkbp1b
Tspyl1	1.27324e-07	0.507408	0.353	0.318	0.0025121	0	Tspyl1
Zmym2	1.50066e-07	0.525812	0.204	0.157	0.0029608	0	Zmym2
Hip1	1.50569e-07	0.649272	0.244	0.202	0.00297073	0	Hip1
Tmem164	1.66732e-07	0.5349	0.163	0.118	0.00328963	0	Tmem164
Fahd2a	1.67831e-07	0.511496	0.161	0.115	0.0033113	0	Fahd2a
Anapc2	1.733e-07	0.52671	0.355	0.32	0.00341922	0	Anapc2
Dag1	1.80277e-07	0.500521	0.405	0.381	0.00355687	0	Dag1
Mybl1	1.90871e-07	0.716044	0.173	0.129	0.00376589	0	Mybl1
Traf3ip2	1.91446e-07	0.543013	0.21	0.166	0.00377723	0	Traf3ip2
Uvssa	1.91779e-07	0.540482	0.192	0.146	0.00378379	0	Uvssa
Tmem131	1.91835e-07	0.502527	0.219	0.171	0.0037849	0	Tmem131
Phf20l1	2.07751e-07	0.567436	0.444	0.438	0.00409892	0	Phf20l1
Apaf1	2.12021e-07	0.599464	0.229	0.184	0.00418317	0	Apaf1
Tet3	2.16511e-07	0.592022	0.257	0.216	0.00427176	0	Tet3
Stox2	2.30624e-07	0.542951	0.324	0.285	0.00455021	0	Stox2
Dtx3	2.59392e-07	0.56004	0.316	0.283	0.0051178	0	Dtx3
Slc23a2	2.99051e-07	0.558871	0.134	0.093	0.00590028	0	Slc23a2
Lrrk1	3.00237e-07	0.539396	0.321	0.285	0.00592367	0	Lrrk1
Prkcd	3.15815e-07	0.62329	0.302	0.269	0.00623104	0	Prkcd
Galnt12	3.39378e-07	0.501251	0.156	0.112	0.00669592	0	Galnt12
Abcc1	4.13804e-07	0.566268	0.339	0.31	0.00816435	0	Abcc1
Pgpep1	4.18733e-07	0.534256	0.447	0.433	0.0082616	0	Pgpep1
Fam189b	4.24015e-07	0.524397	0.219	0.173	0.00836582	0	Fam189b
Pkp2	4.32784e-07	0.510374	0.381	0.359	0.00853883	0	Pkp2
Def8	4.57279e-07	0.506392	0.33	0.297	0.00902211	0	Def8
Atf2	4.62262e-07	0.50045	0.287	0.249	0.00912043	0	Atf2
Cacfd1	4.84735e-07	0.50992	0.347	0.317	0.00956382	0	Cacfd1
Pqlc3	5.00577e-07	0.63156	0.404	0.394	0.00987638	0	Pqlc3
Rhbdf1	5.38689e-07	0.502475	0.201	0.156	0.0106283	0	Rhbdf1
Ppp2r5e	5.82398e-07	0.50731	0.441	0.438	0.0114907	0	Ppp2r5e
Mapk6	6.05812e-07	0.686444	0.381	0.373	0.0119527	0	Mapk6
Arhgef1	6.2566e-07	0.536088	0.37	0.352	0.0123443	0	Arhgef1
Dock1	6.3402e-07	0.545081	0.281	0.243	0.0125092	0	Dock1
Wwtr1	6.69755e-07	0.502836	0.408	0.395	0.0132143	0	Wwtr1
Nfkb2	7.27662e-07	0.515747	0.223	0.18	0.0143568	0	Nfkb2
Fmnl2	7.8084e-07	0.531786	0.199	0.154	0.015406	0	Fmnl2
Bmpr1a	8.22721e-07	0.508711	0.371	0.345	0.0162323	0	Bmpr1a
Pef1	8.35273e-07	0.507708	0.429	0.417	0.0164799	0	Pef1
Ttc9	8.41618e-07	0.515009	0.163	0.119	0.0166051	0	Ttc9
Akt3	9.09358e-07	0.530765	0.176	0.134	0.0179416	0	Akt3
Senp2	9.77531e-07	0.529226	0.416	0.409	0.0192867	0	Senp2
Itprid2	1.02618e-06	0.654904	0.156	0.115	0.0202466	0	Itprid2
Arhgef10	1.06589e-06	0.538847	0.101	0.065	0.02103	0	Arhgef10
Plcg2	1.06593e-06	0.510335	0.14	0.1	0.0210308	0	Plcg2
Uty	1.27695e-06	0.50623	0.13	0.09	0.0251943	0	Uty
Fam110b	1.55526e-06	0.651795	0.201	0.16	0.0306852	0	Fam110b
Eps8	1.60557e-06	0.517714	0.331	0.297	0.0316779	0	Eps8
Kmt2b	1.67622e-06	0.573397	0.23	0.191	0.0330718	0	Kmt2b
Mfsd14b	1.7926e-06	0.511939	0.253	0.214	0.0353681	0	Mfsd14b
Cyld	1.96829e-06	0.568786	0.261	0.224	0.0388344	0	Cyld
Erlin2	2.09202e-06	0.53595	0.264	0.226	0.0412756	0	Erlin2
Rela	2.20948e-06	0.527764	0.351	0.327	0.043593	0	Rela
Naa80	2.28921e-06	0.535709	0.15	0.112	0.0451661	0	Naa80
Zdhhc5	2.31821e-06	0.555307	0.148	0.108	0.0457382	0	Zdhhc5
Khdc4	2.3285e-06	0.529124	0.299	0.268	0.0459414	0	Khdc4
Trps1	2.37946e-06	0.514878	0.275	0.237	0.0469467	0	Trps1
Dmrtc2	2.5015e-06	0.526261	0.167	0.122	0.0493546	0	Dmrtc2
Rfk	2.52657e-06	0.503242	0.435	0.442	0.0498493	0	Rfk
Dlk1	0	2.36917	0.595	0.106	0	1	Dlk1		Cluster 1	Name	P-value	Adjusted p-value	Odds Ratio	Combined score	marker list
Selenoh	0	1.28205	1	0.875	0	1	Selenoh			Undefined Placental Cells	4.012e-08	3.932e-06	6.81	116.04	EIF5A;LRRC59;PPP1R14B;SHMT2;HMGB3;SSRP1;MRPL12;NPM3;DUSP9;CDC20;PRDX4;POLD2;CCDC86;TK1;FKBP4
Txn1	0	0.98226	1	0.989	0	1	Txn1
Rps27l	5.28108e-291	0.619243	1	1	1.04196e-286	1	Rps27l
Hspe1	8.03686e-285	0.851345	1	0.994	1.58567e-280	1	Hspe1
Gtf3a	7.57596e-259	1.27587	0.978	0.64	1.49474e-254	1	Gtf3a
Siva1	2.02389e-258	0.977763	0.998	0.913	3.99314e-254	1	Siva1
Npm3	1.96346e-253	1.0081	0.999	0.899	3.8739e-249	1	Npm3
Nme1	2.63249e-244	0.787479	1	0.983	5.19391e-240	1	Nme1
Ybx1	6.23826e-240	0.615477	1	0.997	1.23081e-235	1	Ybx1
Lpl	1.57259e-232	1.37422	0.756	0.243	3.10271e-228	1	Lpl
Ptma	3.53746e-228	0.809793	1	0.999	6.97941e-224	1	Ptma
Aprt	8.68202e-223	0.830089	1	0.968	1.71296e-218	1	Aprt
Id3	2.38722e-220	1.15189	0.969	0.551	4.70999e-216	1	Id3
Nt5dc2	1.52835e-217	1.06525	0.973	0.584	3.01544e-213	1	Nt5dc2
Lockd	7.50265e-217	1.5476	0.736	0.247	1.48027e-212	1	Lockd
Nme4	4.95305e-206	0.99487	0.988	0.716	9.77237e-202	1	Nme4
Hmgb3	1.52986e-202	1.27011	0.874	0.415	3.01841e-198	1	Hmgb3
Lyar	8.61366e-200	1.02688	0.999	0.792	1.69947e-195	1	Lyar
Snrpg	2.53678e-198	0.67408	1	0.993	5.00507e-194	1	Snrpg
Tubb6	3.1899e-198	1.21746	0.97	0.704	6.29368e-194	1	Tubb6
Mpp6	2.66426e-193	1.12741	0.961	0.612	5.25658e-189	1	Mpp6
Srm	2.85248e-192	0.908832	0.995	0.86	5.62794e-188	1	Srm
Snrpf	4.40196e-190	0.713435	0.999	0.954	8.68506e-186	1	Snrpf
Tspan4	2.37423e-189	1.07081	0.94	0.541	4.68436e-185	1	Tspan4
Nop10	2.66646e-189	0.710117	1	0.973	5.26093e-185	1	Nop10
Prkar2b	3.84442e-189	1.35297	0.486	0.109	7.58504e-185	1	Prkar2b
Glrx5	1.27405e-186	0.82576	0.997	0.869	2.51371e-182	1	Glrx5
Cycs	1.77293e-185	0.764903	0.997	0.934	3.49798e-181	1	Cycs
Wincr1	1.88056e-180	1.35394	0.317	0.04	3.71034e-176	1	Wincr1
Phgdh	4.41899e-172	0.961675	0.992	0.809	8.71866e-168	1	Phgdh
Ranbp1	2.53872e-170	0.642144	1	0.981	5.0089e-166	1	Ranbp1
Fkbp4	1.28008e-169	0.805001	0.999	0.898	2.5256e-165	1	Fkbp4
Nexn	7.4978e-167	1.13769	0.725	0.274	1.47932e-162	1	Nexn
Bola3	1.14302e-165	0.791959	0.998	0.84	2.25517e-161	1	Bola3
Dtymk	1.42949e-165	0.814157	0.992	0.835	2.82038e-161	1	Dtymk
Serpinf1	6.79165e-165	1.02343	0.607	0.186	1.33999e-160	1	Serpinf1
Lsm6	3.55965e-164	0.745071	0.998	0.89	7.02319e-160	1	Lsm6
Rbm3	1.15159e-163	0.586576	1	0.988	2.27209e-159	1	Rbm3
Mthfd2	1.60963e-163	1.04634	0.956	0.603	3.1758e-159	1	Mthfd2
Hspd1	3.58078e-161	0.81378	1	0.966	7.06487e-157	1	Hspd1
Timm8a1	1.81728e-160	0.904569	0.987	0.763	3.58549e-156	1	Timm8a1
Thyn1	7.45221e-160	0.870966	0.971	0.796	1.47032e-155	1	Thyn1
Ppp1r14b	9.5821e-160	0.716936	0.998	0.925	1.89055e-155	1	Ppp1r14b
Psat1	1.80839e-159	0.944985	0.984	0.722	3.56796e-155	1	Psat1
Areg	1.24181e-155	1.3858	0.454	0.113	2.45009e-151	1	Areg
Ran	3.44864e-153	0.614631	1	0.99	6.80417e-149	1	Ran
Ssbp4	3.50001e-153	0.888302	0.97	0.701	6.90552e-149	1	Ssbp4
Cks1b	1.82615e-152	0.769581	0.996	0.87	3.603e-148	1	Cks1b
Snrpd2	6.93346e-152	0.51261	1	0.984	1.36797e-147	1	Snrpd2
Magohb	7.37421e-152	1.10912	0.891	0.575	1.45493e-147	1	Magohb
Phb2	1.36908e-151	0.599661	1	0.982	2.7012e-147	1	Phb2
Fkbp11	6.402e-151	1.03071	0.941	0.62	1.26311e-146	1	Fkbp11
Nhp2	1.581e-150	0.69172	1	0.964	3.11931e-146	1	Nhp2
Mmp2	1.55268e-148	0.869187	0.737	0.29	3.06343e-144	1	Mmp2
Dnajc2	2.93108e-147	0.9052	0.974	0.736	5.78302e-143	1	Dnajc2
Lsm7	3.35881e-147	0.694785	0.998	0.932	6.62694e-143	1	Lsm7
Fabp5	5.94432e-147	0.747132	0.993	0.728	1.17282e-142	1	Fabp5
Birc5	7.01976e-146	1.00546	0.918	0.497	1.385e-141	1	Birc5
Cdk4	2.60568e-144	0.569553	1	0.955	5.14101e-140	1	Cdk4
Dlk2	1.36658e-143	1.06608	0.335	0.062	2.69626e-139	1	Dlk2
Ifitm3	2.52413e-143	0.668099	1	0.917	4.9801e-139	1	Ifitm3
Pdap1	1.79385e-142	0.615385	1	0.953	3.53927e-138	1	Pdap1
Mrpl13	6.1517e-140	0.731796	0.981	0.839	1.21373e-135	1	Mrpl13
Tomm20	6.54197e-140	0.521844	1	0.998	1.29073e-135	1	Tomm20
Ndufab1	1.40911e-138	0.552994	1	0.978	2.78018e-134	1	Ndufab1
Tomm5	1.48388e-137	0.735328	0.997	0.92	2.9277e-133	1	Tomm5
Hmgb1	8.66507e-137	0.6783	0.999	0.909	1.70962e-132	1	Hmgb1
Pabpc1	4.37331e-136	0.509768	1	0.993	8.62854e-132	1	Pabpc1
Ptn	8.63328e-136	1.08091	0.504	0.157	1.70335e-131	1	Ptn
Stk39	8.93179e-136	1.04298	0.628	0.236	1.76224e-131	1	Stk39
Tk1	2.6163e-134	0.974377	0.825	0.399	5.16197e-130	1	Tk1
Bzw2	2.93357e-134	0.820147	0.967	0.702	5.78794e-130	1	Bzw2
Nudt19	6.31416e-134	1.00393	0.871	0.533	1.24578e-129	1	Nudt19
Timm13	8.75732e-134	0.552593	1	0.974	1.72782e-129	1	Timm13
Scmh1	7.33989e-132	1.24693	0.633	0.265	1.44816e-127	1	Scmh1
Necab2	2.72824e-130	0.94326	0.318	0.06	5.38282e-126	1	Necab2
Mrpl42	2.87872e-130	0.604306	0.999	0.928	5.67971e-126	1	Mrpl42
Vps36	4.42241e-130	0.614993	0.994	0.914	8.72541e-126	1	Vps36
Arhgdig	5.73562e-130	1.00947	0.752	0.347	1.13164e-125	1	Arhgdig
Scoc	7.30269e-130	0.845285	0.949	0.681	1.44082e-125	1	Scoc
Tuba1b	1.75231e-129	0.731096	0.999	0.955	3.45731e-125	1	Tuba1b
Rrm2	7.38448e-129	0.94469	0.933	0.583	1.45696e-124	1	Rrm2
Mtap	8.83076e-128	0.939791	0.886	0.561	1.74231e-123	1	Mtap
Odc1	5.32782e-127	0.729544	0.989	0.814	1.05118e-122	1	Odc1
Serpinh1	6.67127e-127	0.57868	0.999	0.911	1.31624e-122	1	Serpinh1
Tpm1	1.4236e-125	0.606537	1	0.985	2.80877e-121	1	Tpm1
Ccna2	1.46548e-123	0.881161	0.832	0.398	2.89139e-119	1	Ccna2
Dek	1.17593e-122	0.782789	0.958	0.712	2.3201e-118	1	Dek
Ncl	1.43103e-122	0.64082	1	0.966	2.82341e-118	1	Ncl
Fam111a	3.34429e-122	1.07668	0.627	0.259	6.59829e-118	1	Fam111a
Rab34	4.09484e-122	0.840914	0.887	0.511	8.07912e-118	1	Rab34
Cenpa	7.51414e-122	0.868729	0.92	0.541	1.48254e-117	1	Cenpa
Tomm22	1.01362e-121	0.584002	0.999	0.956	1.99988e-117	1	Tomm22
Banf1	1.60929e-121	0.616401	0.997	0.94	3.17513e-117	1	Banf1
Pclaf	2.56478e-121	0.868189	0.913	0.5	5.06031e-117	1	Pclaf
Cenpw	3.72067e-119	0.776346	0.948	0.596	7.34089e-115	1	Cenpw
Eif5a	4.20373e-119	0.516374	1	0.998	8.29397e-115	1	Eif5a
Twist2	4.46586e-119	0.801587	0.559	0.194	8.81113e-115	1	Twist2
Ube2s	2.06256e-118	0.608278	1	0.972	4.06943e-114	1	Ube2s
Ppa1	3.95015e-118	0.753614	0.983	0.775	7.79365e-114	1	Ppa1
Stxbp6	1.71459e-117	0.872797	0.278	0.051	3.38288e-113	1	Stxbp6
Pla2g12a	1.04884e-116	0.81939	0.928	0.657	2.06936e-112	1	Pla2g12a
Ldha	5.37118e-115	0.541859	1	0.998	1.05973e-110	1	Ldha
Gatm	2.10392e-114	1.05815	0.463	0.149	4.15104e-110	1	Gatm
Rhobtb3	3.2909e-114	0.986655	0.513	0.179	6.49294e-110	1	Rhobtb3
Smc4	3.82218e-114	0.940526	0.877	0.574	7.54115e-110	1	Smc4
Trim47	4.22132e-114	0.863738	0.573	0.21	8.32867e-110	1	Trim47
Cnbp	4.31855e-114	0.556978	0.999	0.968	8.52049e-110	1	Cnbp
Chchd1	1.10556e-113	0.597558	0.988	0.885	2.18127e-109	1	Chchd1
Smc2	4.01217e-113	0.921341	0.812	0.451	7.91601e-109	1	Smc2
Slc19a1	7.55238e-113	0.960662	0.672	0.301	1.49009e-108	1	Slc19a1
Mt1	1.43654e-112	0.506802	0.995	0.94	2.83429e-108	1	Mt1
Denr	3.01448e-112	0.637585	0.988	0.87	5.94756e-108	1	Denr
Sms	2.94686e-111	0.792872	0.944	0.651	5.81416e-107	1	Sms
Ddx18	3.1085e-111	0.685699	0.984	0.839	6.13308e-107	1	Ddx18
Nolc1	7.97478e-111	0.812313	0.953	0.678	1.57342e-106	1	Nolc1
Fam216a	3.15749e-110	0.763736	0.926	0.672	6.22972e-106	1	Fam216a
Pdcd5	3.42924e-110	0.516295	0.997	0.956	6.76589e-106	1	Pdcd5
Anp32b	1.0687e-109	0.559825	1	0.95	2.10855e-105	1	Anp32b
Gcsh	3.41843e-109	0.696863	0.977	0.806	6.74457e-105	1	Gcsh
Ifrd2	3.87812e-108	0.8303	0.854	0.497	7.65153e-104	1	Ifrd2
Hnrnpa2b1	7.58978e-108	0.548304	1	0.966	1.49746e-103	1	Hnrnpa2b1
Twist1	1.07271e-107	0.896611	0.527	0.188	2.11645e-103	1	Twist1
Slc25a5	1.70934e-107	0.509318	1	0.989	3.37252e-103	1	Slc25a5
Tfdp1	3.69682e-107	0.770126	0.936	0.667	7.29382e-103	1	Tfdp1
Cdca3	2.58106e-106	0.714383	0.928	0.499	5.09243e-102	1	Cdca3
Vim	5.4373e-106	0.621354	1	0.776	1.07278e-101	1	Vim
Lrrc59	5.56396e-106	0.63281	0.992	0.839	1.09777e-101	1	Lrrc59
Mrpl20	6.69973e-106	0.573064	0.994	0.906	1.32186e-101	1	Mrpl20
Srsf3	1.31852e-105	0.614467	0.996	0.884	2.60143e-101	1	Srsf3
Emp3	1.94085e-105	0.608616	0.983	0.739	3.82931e-101	1	Emp3
Ccdc34	2.54425e-105	0.729257	0.944	0.7	5.01981e-101	1	Ccdc34
Gusb	4.25819e-105	0.893863	0.766	0.422	8.40141e-101	1	Gusb
Impdh1	7.27638e-105	0.851573	0.764	0.388	1.43563e-100	1	Impdh1
Slc25a33	7.4947e-105	1.00028	0.725	0.37	1.4787e-100	1	Slc25a33
Mcrip2	1.71639e-104	0.848808	0.767	0.392	3.38643e-100	1	Mcrip2
Galk1	3.19015e-104	0.709269	0.968	0.732	6.29417e-100	1	Galk1
Prps1	3.99591e-104	0.773806	0.877	0.544	7.88393e-100	1	Prps1
Prdx3	4.88641e-103	0.809129	0.898	0.637	9.64088e-99	1	Prdx3
Hacd1	5.67302e-103	0.734339	0.873	0.526	1.11929e-98	1	Hacd1
Lmna	1.78281e-102	0.630051	0.998	0.935	3.51748e-98	1	Lmna
H2afy2	5.80921e-102	0.90013	0.631	0.274	1.14616e-97	1	H2afy2
Fosl1	2.15819e-101	0.987212	0.429	0.141	4.25811e-97	1	Fosl1
Smim11	2.90287e-101	0.712261	0.955	0.719	5.72735e-97	1	Smim11
Eif5	6.71939e-101	0.5493	0.999	0.954	1.32574e-96	1	Eif5
Dut	2.19599e-100	0.631698	0.984	0.733	4.33269e-96	1	Dut
Emg1	3.67775e-100	0.528898	0.998	0.938	7.2562e-96	1	Emg1
Mrpl12	5.44593e-100	0.584131	0.991	0.887	1.07448e-95	1	Mrpl12
Slc7a5	2.00153e-99	0.874355	0.764	0.41	3.94903e-95	1	Slc7a5
Pa2g4	3.82421e-99	0.631	0.989	0.886	7.54517e-95	1	Pa2g4
Gdf15	7.81945e-99	1.35736	0.305	0.078	1.54278e-94	1	Gdf15
Smpdl3b	3.41501e-98	0.91709	0.369	0.108	6.73781e-94	1	Smpdl3b
Prmt7	6.59429e-98	0.824048	0.851	0.535	1.30105e-93	1	Prmt7
Rnf187	1.4757e-97	0.60647	0.977	0.827	2.91156e-93	1	Rnf187
Snrpd3	2.17192e-96	0.6251	0.99	0.852	4.2852e-92	1	Snrpd3
Pbk	2.39991e-96	0.873486	0.597	0.255	4.73502e-92	1	Pbk
Shmt2	2.97109e-96	0.826753	0.852	0.529	5.86196e-92	1	Shmt2
Ssbp1	5.10646e-96	0.65878	0.965	0.774	1.00751e-91	1	Ssbp1
Cmc2	6.31787e-96	0.729441	0.921	0.645	1.24652e-91	1	Cmc2
Ccnb2	1.61866e-95	0.576785	0.881	0.462	3.19361e-91	1	Ccnb2
Mrpl57	2.70984e-95	0.520476	0.994	0.916	5.34652e-91	1	Mrpl57
Rwdd1	3.26625e-95	0.556665	0.989	0.919	6.44431e-91	1	Rwdd1
Eif1ad	1.66689e-94	0.739606	0.937	0.7	3.28877e-90	1	Eif1ad
Smc6	1.71557e-94	0.703879	0.937	0.687	3.38481e-90	1	Smc6
Lysmd2	2.46831e-94	0.83475	0.622	0.277	4.86997e-90	1	Lysmd2
[truncated: 6,772 more rows]

## Sheet: integrated (cluster 0-20)
Gene name	p_val	avg_log2FC	pct.1	pct.2	p_val_adj	cluster #	gene
Scmh1	0	1.37902	0.888	0.513	0	0	Scmh1			Name	P-value	Adjusted p-value	Odds Ratio	Combined score	marker list
Serpinf1	0	1.18896	0.935	0.577	0	0	Serpinf1		Cluster 0	Undefined Placental Cells	3.966e-06	0.0002538	12.13	150.88	SHMT2;POLD2;HMGB3;TK1;FKBP4;NPM3;DUSP9
Tubb6	0	1.14869	1	0.935	0	0	Tubb6
Trim47	0	1.08789	0.935	0.683	0	0	Trim47
Steap1	0	1.04706	0.928	0.576	0	0	Steap1
Dusp9	0	1.02106	0.862	0.477	0	0	Dusp9
Id3	0	1.0112	0.991	0.8	0	0	Id3
Fosl1	0	1.00094	0.837	0.535	0	0	Fosl1
Gtf3a	0	0.982353	0.995	0.837	0	0	Gtf3a
Rrm2	0	0.933826	0.999	0.891	0	0	Rrm2
Srsf3	0	0.848199	1	0.956	0	0	Srsf3
Smc2	0	0.832012	0.951	0.7	0	0	Smc2
Tk1	0	0.831336	0.966	0.773	0	0	Tk1
Rab34	0	0.823276	0.976	0.787	0	0	Rab34
Birc5	0	0.81974	0.986	0.768	0	0	Birc5
Nt5dc2	0	0.805636	0.996	0.847	0	0	Nt5dc2
Tspan4	0	0.804898	0.994	0.895	0	0	Tspan4
Lockd	0	0.783972	0.847	0.507	0	0	Lockd
Ldha	0	0.760499	1	0.999	0	0	Ldha
Hmgb3	0	0.726635	0.967	0.797	0	0	Hmgb3
Ptma	0	0.72181	1	1	0	0	Ptma
Txnrd1	0	0.708902	0.983	0.857	0	0	Txnrd1
Nop58	0	0.70092	0.996	0.898	0	0	Nop58
Mfge8	0	0.699939	0.955	0.729	0	0	Mfge8
Ass1	0	0.699399	0.999	0.941	0	0	Ass1
Akr1b8	0	0.688223	0.878	0.612	0	0	Akr1b8
Siva1	0	0.686537	1	0.976	0	0	Siva1
Lmna	0	0.672413	1	0.987	0	0	Lmna
Fkbp4	0	0.665194	1	0.974	0	0	Fkbp4
Aprt	0	0.664046	1	0.993	0	0	Aprt
Selenoh	0	0.66243	1	0.966	0	0	Selenoh
Phgdh	0	0.62428	1	0.97	0	0	Phgdh
Txn1	0	0.619341	1	0.996	0	0	Txn1
Vim	0	0.613109	1	0.944	0	0	Vim
Prdx6	0	0.610846	1	0.981	0	0	Prdx6
Tuba1b	0	0.576179	1	0.99	0	0	Tuba1b
Npm3	0	0.568508	1	0.966	0	0	Npm3
Gxylt2	0	0.54728	0.711	0.308	0	0	Gxylt2
Fth1	0	0.540215	1	0.997	0	0	Fth1
Ranbp1	0	0.527131	1	0.996	0	0	Ranbp1
Hspe1	0	0.513851	1	0.997	0	0	Hspe1
Prmt1	0	0.511477	1	0.984	0	0	Prmt1
Nme1	0	0.503341	1	0.997	0	0	Nme1
Mmp2	1.55579e-306	0.521562	0.89	0.606	6.21384e-303	0	Mmp2
Twist2	1.66756e-299	0.722556	0.859	0.575	6.66022e-296	0	Twist2
Prrx2	3.71589e-296	0.55931	0.811	0.467	1.48412e-292	0	Prrx2
Arl4c	1.96364e-295	0.613315	0.876	0.505	7.84277e-292	0	Arl4c
Nup37	6.92052e-294	0.803737	0.956	0.789	2.76405e-290	0	Nup37
Nasp	6.59259e-286	0.625099	0.987	0.809	2.63308e-282	0	Nasp
Nexn	1.54267e-284	0.791228	0.856	0.589	6.16143e-281	0	Nexn
Lyar	1.12509e-282	0.600622	1	0.938	4.49361e-279	0	Lyar
Magohb	1.23861e-282	0.744301	0.968	0.787	4.94701e-279	0	Magohb
Slc29a1	1.8355e-280	0.744899	0.958	0.789	7.33098e-277	0	Slc29a1
Dkc1	5.16851e-280	0.658511	0.982	0.812	2.0643e-276	0	Dkc1
Inka1	7.37334e-279	0.684446	0.804	0.53	2.94491e-275	0	Inka1
Hspd1	4.80949e-278	0.500587	1	0.995	1.92091e-274	0	Hspd1
Ier5	1.77713e-276	0.73101	0.895	0.602	7.09785e-273	0	Ier5
Egfl7	3.18215e-274	0.541818	0.963	0.727	1.27095e-270	0	Egfl7
Dlk2	4.76794e-274	0.737276	0.774	0.504	1.90431e-270	0	Dlk2
Pa2g4	7.38016e-271	0.504171	0.999	0.967	2.94764e-267	0	Pa2g4
Dut	8.74785e-263	0.565537	0.998	0.924	3.49389e-259	0	Dut
Mgat4b	1.83359e-262	0.647887	0.93	0.709	7.32334e-259	0	Mgat4b
Arhgdig	2.1591e-262	0.685355	0.897	0.614	8.62346e-259	0	Arhgdig
Areg	1.41091e-261	0.603315	0.73	0.397	5.63518e-258	0	Areg
Ddx39	7.59094e-259	0.555987	0.998	0.95	3.03182e-255	0	Ddx39
Ssbp4	1.95775e-258	0.639977	0.987	0.88	7.81927e-255	0	Ssbp4
Srsf7	1.22062e-257	0.535182	0.999	0.948	4.87514e-254	0	Srsf7
Shmt2	1.43377e-257	0.634463	0.986	0.84	5.72647e-254	0	Shmt2
Ccna2	1.10134e-252	0.610443	0.973	0.745	4.39875e-249	0	Ccna2
Ddx18	1.10659e-250	0.510887	0.998	0.928	4.41972e-247	0	Ddx18
Ccnb2	1.27593e-249	0.644797	0.973	0.76	5.09608e-246	0	Ccnb2
Aurkb	7.46701e-248	0.657965	0.912	0.645	2.98232e-244	0	Aurkb
Ppa1	8.22394e-247	0.515542	0.998	0.946	3.28464e-243	0	Ppa1
Prkar2b	2.35601e-245	0.914895	0.738	0.434	9.40991e-242	0	Prkar2b
Nme4	1.40925e-243	0.589389	0.996	0.922	5.62856e-240	0	Nme4
Galk1	1.15049e-242	0.530524	0.997	0.942	4.59504e-239	0	Galk1
Bzw2	2.45575e-238	0.539009	0.995	0.897	9.80827e-235	0	Bzw2
Dhodh	2.64163e-238	0.710302	0.965	0.816	1.05507e-234	0	Dhodh
Cdk1	3.13358e-238	0.818787	0.942	0.794	1.25155e-234	0	Cdk1
Nop56	6.53927e-235	0.522082	0.998	0.918	2.61178e-231	0	Nop56
Pclaf	2.52001e-234	0.587078	0.981	0.776	1.00649e-230	0	Pclaf
Pbk	4.84749e-233	0.686225	0.903	0.684	1.93609e-229	0	Pbk
Smpdl3b	2.35897e-229	0.748397	0.695	0.372	9.42174e-226	0	Smpdl3b
Mxra7	7.22297e-229	0.60717	0.874	0.606	2.88486e-225	0	Mxra7
Smc4	1.51689e-224	0.670352	0.961	0.826	6.05846e-221	0	Smc4
Pold2	2.83525e-223	0.57869	0.997	0.908	1.1324e-219	0	Pold2
Slc25a33	4.43981e-223	0.667719	0.941	0.744	1.77326e-219	0	Slc25a33
Mthfd2	9.98728e-222	0.5501	0.997	0.908	3.98892e-218	0	Mthfd2
Lpl	1.54659e-221	0.657068	0.916	0.738	6.17709e-218	0	Lpl
Nolc1	3.89885e-221	0.53764	0.996	0.914	1.5572e-217	0	Nolc1
Ppid	2.90386e-220	0.53188	0.996	0.899	1.1598e-216	0	Ppid
Cenpe	1.83119e-209	0.759769	0.837	0.572	7.31379e-206	0	Cenpe
Syce2	4.29357e-209	0.818845	0.839	0.615	1.71485e-205	0	Syce2
Spc25	7.74357e-208	0.661296	0.945	0.771	3.09278e-204	0	Spc25
Fkbp11	4.75621e-206	0.515379	0.993	0.891	1.89963e-202	0	Fkbp11
Trip13	4.90247e-200	0.614772	0.88	0.657	1.95805e-196	0	Trip13
Prps1	4.78326e-198	0.510632	0.992	0.872	1.91044e-194	0	Prps1
Shmt1	6.64131e-193	0.581101	0.953	0.78	2.65254e-189	0	Shmt1
Asf1b	2.04307e-187	0.559636	0.889	0.669	8.16002e-184	0	Asf1b
Wdr74	1.52162e-186	0.538787	0.984	0.877	6.07737e-183	0	Wdr74
Orc6	1.18512e-185	0.516713	0.965	0.803	4.73336e-182	0	Orc6
Cenpa	3.17372e-185	0.548583	0.978	0.825	1.26758e-181	0	Cenpa
Pimreg	2.88655e-183	0.692829	0.809	0.587	1.15289e-179	0	Pimreg
Umps	1.22137e-178	0.555035	0.966	0.809	4.87814e-175	0	Umps
Dnajc9	8.27052e-168	0.530336	0.958	0.804	3.30325e-164	0	Dnajc9
Cenpv	2.34854e-157	0.50314	0.959	0.803	9.38007e-154	0	Cenpv
Atf4	5.61757e-157	0.516704	0.976	0.887	2.24366e-153	0	Atf4
Mdm2	2.04628e-149	0.554087	0.985	0.919	8.17285e-146	0	Mdm2
Ddit4	2.08616e-147	0.759845	0.954	0.856	8.33212e-144	0	Ddit4
Dlk1	8.31538e-128	1.25624	0.681	0.558	3.32116e-124	0	Dlk1
Fam111a	9.14639e-128	0.632412	0.725	0.485	3.65307e-124	0	Fam111a
Hist1h2ap	2.71408e-127	0.533748	0.724	0.472	1.084e-123	0	Hist1h2ap
Isyna1	2.15471e-118	0.533078	0.957	0.869	8.60593e-115	0	Isyna1
Fbxo5	5.97476e-118	0.532632	0.735	0.485	2.38632e-114	0	Fbxo5
Ccne1	7.65981e-118	0.503237	0.912	0.803	3.05933e-114	0	Ccne1
Ccne2	5.88087e-90	0.607387	0.648	0.432	2.34882e-86	0	Ccne2
Gpc3	1.16712e-86	0.730764	0.564	0.3	4.66149e-83	0	Gpc3
Gdf15	1.61269e-79	0.728029	0.647	0.496	6.44108e-76	0	Gdf15
Fzd2	4.10459e-58	0.525317	0.619	0.443	1.63937e-54	0	Fzd2
Gatm	2.02725e-49	0.562297	0.678	0.562	8.09685e-46	0	Gatm			Name	P-value	Adjusted p-value	Odds Ratio	Combined score	marker list
Myl9	0	4.16404	0.963	0.572	0	1	Myl9		Cluster 1	Fibroblasts	2.799e-73	4.786e-71	19.23	3212.63	SPARC;OLFML2B;COL12A1;FGF2;EFEMP2;EFEMP1;CCN4;CYP1B1;CCN2;TNS1;PDGFRB;POSTN;IGFBP3;DKK3;CCDC80;COL4A2;LOX;COL4A1;COL8A1;FKBP7;S100A4;MYL9;NNMT;TWIST2;HTRA1;LTBP2;THY1;FBLN2;SNHG18;FBLN5;SERPINH1;IGFBP7;IGFBP6;VCAM1;FN1;IGF1;PBX1;FOSL2;COL1A1;GJB2;DAB2;IL6;COL1A2;CXCL12;COL5A1;COL5A2;TCF4;FBN1;FKBP10;LMOD1;PKD2;MDK;CTSK;TIMP3;EMILIN1;RIPK3;MMP2;BGN;COPZ2;NGF;CKAP4;DCN;ACTA2;GREM1;MMP14;ZEB2;OAF;PA…
Acta2	0	3.99627	0.99	0.873	0	1	Acta2
Tagln	0	3.98573	0.935	0.578	0	1	Tagln
Thbs1	0	3.87762	0.973	0.517	0	1	Thbs1
Igfbp7	0	3.6148	0.993	0.7	0	1	Igfbp7
Serpine1	0	3.5285	0.911	0.513	0	1	Serpine1
Inhba	0	3.36788	0.904	0.387	0	1	Inhba
Cnn1	0	3.36721	0.724	0.331	0	1	Cnn1
Fn1	0	3.0394	0.995	0.659	0	1	Fn1
Bgn	0	2.97609	0.985	0.612	0	1	Bgn
Col1a1	0	2.97137	0.989	0.515	0	1	Col1a1
Prss23	0	2.87761	0.961	0.583	0	1	Prss23
Timp2	0	2.86476	0.998	0.764	0	1	Timp2
Tpm2	0	2.78325	0.987	0.827	0	1	Tpm2
Timp3	0	2.77172	0.949	0.562	0	1	Timp3
Col1a2	0	2.76124	0.968	0.567	0	1	Col1a2
Tgfb1i1	0	2.72497	0.92	0.506	0	1	Tgfb1i1
Palld	0	2.7234	0.972	0.63	0	1	Palld
Postn	0	2.67756	0.821	0.34	0	1	Postn
Tnc	0	2.64646	0.837	0.353	0	1	Tnc
Cnn2	0	2.63361	0.977	0.732	0	1	Cnn2
Col8a1	0	2.63215	0.848	0.42	0	1	Col8a1
Loxl2	0	2.56354	0.888	0.43	0	1	Loxl2
Lox	0	2.56243	0.804	0.343	0	1	Lox
Sparc	0	2.54886	1	0.914	0	1	Sparc
Ccn2	0	2.50246	0.77	0.302	0	1	Ccn2
Mgp	0	2.48891	0.883	0.719	0	1	Mgp
Serpinf11	0	2.47461	0.924	0.585	0	1	Serpinf1
Thy1	0	2.46594	0.906	0.607	0	1	Thy1
Copz2	0	2.42959	0.966	0.719	0	1	Copz2
Cav1	0	2.42408	0.926	0.521	0	1	Cav1
Lmod1	0	2.39643	0.81	0.381	0	1	Lmod1
Ddit3	0	2.38621	0.796	0.553	0	1	Ddit3
Prrx21	0	2.3851	0.898	0.463	0	1	Prrx2
Mylk	0	2.36985	0.713	0.436	0	1	Mylk
Lpp	0	2.36378	0.955	0.593	0	1	Lpp
Hmga2	0	2.3572	0.955	0.828	0	1	Hmga2
Crlf1	0	2.33581	0.841	0.575	0	1	Crlf1
Gng11	0	2.30901	0.751	0.269	0	1	Gng11
Lbh	0	2.3042	0.933	0.601	0	1	Lbh
Oaf	0	2.29619	0.946	0.709	0	1	Oaf
Col5a2	0	2.29194	0.917	0.472	0	1	Col5a2
Itgb1	0	2.27139	0.996	0.908	0	1	Itgb1
Ccl17	0	2.2428	0.768	0.46	0	1	Ccl17
Nid1	0	2.24208	0.922	0.539	0	1	Nid1
Efemp2	0	2.22755	0.962	0.663	0	1	Efemp2
Flna	0	2.19684	0.951	0.651	0	1	Flna
Col5a1	0	2.19681	0.836	0.398	0	1	Col5a1
Igf1	0	2.19592	0.755	0.461	0	1	Igf1
Ccdc80	0	2.1915	0.829	0.464	0	1	Ccdc80
Fads3	0	2.19104	0.931	0.549	0	1	Fads3
Zyx	0	2.18978	0.965	0.699	0	1	Zyx
Meg3	0	2.14657	0.996	0.856	0	1	Meg3
Csrp1	0	2.1413	0.965	0.839	0	1	Csrp1
Sh3kbp1	0	2.13564	0.855	0.461	0	1	Sh3kbp1
Flt1	0	2.11448	0.816	0.383	0	1	Flt1
Rcn3	0	2.11283	0.971	0.769	0	1	Rcn3
Vcl	0	2.07814	0.9	0.55	0	1	Vcl
Ptn	0	2.07076	0.844	0.538	0	1	Ptn
Cthrc1	0	2.06481	0.742	0.326	0	1	Cthrc1
Anxa1	0	2.0535	0.992	0.859	0	1	Anxa1
Col3a1	0	2.0523	0.923	0.474	0	1	Col3a1
Isg15	0	2.03966	0.924	0.728	0	1	Isg15
Rian	0	2.0289	0.936	0.55	0	1	Rian
Kdelr3	0	2.02866	0.947	0.688	0	1	Kdelr3
Loxl1	0	2.0283	0.911	0.438	0	1	Loxl1
Phldb2	0	2.01782	0.891	0.423	0	1	Phldb2
Aebp1	0	2.01695	0.886	0.475	0	1	Aebp1
Wls	0	2.01375	0.972	0.654	0	1	Wls
Pls3	0	2.00801	0.937	0.653	0	1	Pls3
Ndn	0	2.00173	0.944	0.614	0	1	Ndn
Maged2	0	2.00172	0.928	0.658	0	1	Maged2
Prrx1	0	1.99909	0.897	0.6	0	1	Prrx1
Actn1	0	1.99879	0.987	0.878	0	1	Actn1
Ctla2a	0	1.99856	0.863	0.649	0	1	Ctla2a
Gsn	0	1.99576	0.991	0.74	0	1	Gsn
Nrp1	0	1.99135	0.812	0.422	0	1	Nrp1
Gadd45g	0	1.98774	0.958	0.7	0	1	Gadd45g
Galnt18	0	1.97546	0.763	0.505	0	1	Galnt18
Klf2	0	1.97332	0.815	0.345	0	1	Klf2
Vcam1	0	1.9717	0.779	0.44	0	1	Vcam1
Col4a2	0	1.96867	0.941	0.591	0	1	Col4a2
Pdlim2	0	1.96069	0.864	0.475	0	1	Pdlim2
Col4a1	0	1.95297	0.936	0.598	0	1	Col4a1
Axl	0	1.95198	0.968	0.744	0	1	Axl
Gpx8	0	1.95032	0.984	0.699	0	1	Gpx8
Timp1	0	1.94695	0.993	0.954	0	1	Timp1
F2r	0	1.92616	0.868	0.469	0	1	F2r
Mical2	0	1.91895	0.818	0.399	0	1	Mical2
Cald1	0	1.91047	1	0.971	0	1	Cald1
Cdh11	0	1.91034	0.753	0.27	0	1	Cdh11
Tm4sf1	0	1.90969	0.963	0.749	0	1	Tm4sf1
Htra1	0	1.90549	0.896	0.557	0	1	Htra1
Fbln2	0	1.89608	0.921	0.76	0	1	Fbln2
Hist1h2bc	0	1.89176	0.929	0.69	0	1	Hist1h2bc
Dbn1	0	1.88024	0.849	0.503	0	1	Dbn1
Fxyd5	0	1.87785	0.82	0.467	0	1	Fxyd5
Lgals1	0	1.87386	1	0.997	0	1	Lgals1
Fhl2	0	1.86947	0.906	0.53	0	1	Fhl2
Tceal9	0	1.85892	0.992	0.968	0	1	Tceal9
Rtn4	0	1.85453	0.998	0.961	0	1	Rtn4
Mxra8	0	1.83882	0.889	0.569	0	1	Mxra8
Tes	0	1.83346	0.92	0.638	0	1	Tes
Gpc4	0	1.81118	0.87	0.535	0	1	Gpc4
Cdh2	0	1.80341	0.852	0.548	0	1	Cdh2
Snhg18	0	1.79719	0.842	0.43	0	1	Snhg18
Sdc2	0	1.79467	0.943	0.715	0	1	Sdc2
Pdlim5	0	1.79244	0.913	0.657	0	1	Pdlim5
Ifit1	0	1.77954	0.845	0.617	0	1	Ifit1
Arhgdib	0	1.77646	0.953	0.667	0	1	Arhgdib
Ccn4	0	1.77468	0.912	0.634	0	1	Ccn4
Col6a3	0	1.77348	0.771	0.39	0	1	Col6a3
Anxa3	0	1.76666	0.974	0.665	0	1	Anxa3
Mgll	0	1.7612	0.698	0.288	0	1	Mgll
Vim1	0	1.75269	0.999	0.946	0	1	Vim
Metrnl	0	1.7333	0.712	0.373	0	1	Metrnl
Gask1b	0	1.72026	0.813	0.471	0	1	Gask1b
Fstl1	0	1.71431	0.989	0.848	0	1	Fstl1
Lgals3bp	0	1.71227	0.917	0.719	0	1	Lgals3bp
Irak2	0	1.69931	0.859	0.475	0	1	Irak2
Cd63	0	1.69333	1	0.993	0	1	Cd63
Nbl1	0	1.69067	0.799	0.433	0	1	Nbl1
Pmp22	0	1.6903	0.789	0.441	0	1	Pmp22
Mmp14	0	1.68094	0.871	0.582	0	1	Mmp14
Myl6	0	1.67967	1	0.996	0	1	Myl6
Cavin3	0	1.6791	0.946	0.836	0	1	Cavin3
Vgll3	0	1.67413	0.878	0.553	0	1	Vgll3
Lhfp	0	1.66648	0.967	0.713	0	1	Lhfp
Tmsb4x	0	1.66139	0.998	0.998	0	1	Tmsb4x
Fermt2	0	1.66127	0.944	0.824	0	1	Fermt2
Hexa	0	1.65816	0.97	0.755	0	1	Hexa
Parva	0	1.65193	0.935	0.698	0	1	Parva
Msn	0	1.64965	0.976	0.879	0	1	Msn
Mmp23	0	1.64912	0.827	0.5	0	1	Mmp23
Ccn1	0	1.64289	0.971	0.799	0	1	Ccn1
Ncam1	0	1.64223	0.883	0.635	0	1	Ncam1
Cd248	0	1.6342	0.83	0.542	0	1	Cd248
Selenom	0	1.61359	0.986	0.886	0	1	Selenom
Sh3bgrl3	0	1.60926	0.998	0.906	0	1	Sh3bgrl3
Ilk	0	1.60817	0.945	0.785	0	1	Ilk
S100a4	0	1.60712	0.854	0.629	0	1	S100a4
Mfap2	0	1.60398	0.8	0.608	0	1	Mfap2
Shisa4	0	1.60224	0.855	0.576	0	1	Shisa4
Tmem176a	0	1.59927	0.848	0.555	0	1	Tmem176a
Tpm1	0	1.59439	1	0.996	0	1	Tpm1
Wdr1	0	1.58791	0.957	0.792	0	1	Wdr1
Filip1l	0	1.58558	0.725	0.365	0	1	Filip1l
Tmem176b	0	1.58005	0.89	0.615	0	1	Tmem176b
Tuba1a	0	1.57255	0.998	0.968	0	1	Tuba1a
Tpm4	0	1.56551	0.999	0.982	0	1	Tpm4
Anxa5	0	1.56328	0.998	0.967	0	1	Anxa5
Crim1	0	1.56038	0.857	0.593	0	1	Crim1
Ghr	0	1.5567	0.766	0.415	0	1	Ghr
Blvrb	0	1.54357	0.929	0.654	0	1	Blvrb
Ckap4	0	1.5432	0.963	0.783	0	1	Ckap4
Rhoj	0	1.54298	0.715	0.381	0	1	Rhoj
Fblim1	0	1.53641	0.729	0.454	0	1	Fblim1
Dap	0	1.53606	0.96	0.787	0	1	Dap
Cdkn2b	0	1.53151	0.893	0.658	0	1	Cdkn2b
Rhoc	0	1.53034	0.987	0.872	0	1	Rhoc
Cmtm3	0	1.51682	0.895	0.686	0	1	Cmtm3
Pdlim7	0	1.50198	0.954	0.778	0	1	Pdlim7
Ifi27	0	1.5008	0.943	0.835	0	1	Ifi27
Rbms3	0	1.49862	0.761	0.373	0	1	Rbms3
Dcbld2	0	1.49826	0.723	0.34	0	1	Dcbld2
Laptm4a	0	1.49597	1	0.967	0	1	Laptm4a
B830012L14Rik	0	1.49545	0.713	0.382	0	1	B830012L14Rik
Gabarap	0	1.49159	0.998	0.923	0	1	Gabarap
Cd44	0	1.48878	0.951	0.809	0	1	Cd44
4930402H24Rik	0	1.48852	0.698	0.369	0	1	4930402H24Rik
Qsox1	0	1.47714	0.859	0.563	0	1	Qsox1
Lamp2	0	1.46815	0.923	0.678	0	1	Lamp2
Fam114a1	0	1.46447	0.771	0.491	0	1	Fam114a1
H13	0	1.45847	0.969	0.776	0	1	H13
Ppp1r18	0	1.45272	0.87	0.576	0	1	Ppp1r18
Adgre5	0	1.44928	0.77	0.421	0	1	Adgre5
Slc1a6	0	1.4477	0.677	0.376	0	1	Slc1a6
Pea15a	0	1.44157	0.848	0.528	0	1	Pea15a
App	0	1.43595	0.937	0.704	0	1	App
Actb	0	1.43409	1	1	0	1	Actb
Smim14	0	1.423	0.972	0.826	0	1	Smim14
Pcolce	0	1.41816	0.988	0.906	0	1	Pcolce
Myh9	0	1.41743	0.914	0.629	0	1	Myh9
Capg	0	1.41665	0.958	0.78	0	1	Capg
Col6a1	0	1.41098	0.803	0.434	0	1	Col6a1
Nnmt	0	1.40575	0.707	0.384	0	1	Nnmt
Pbxip1	0	1.40495	0.855	0.526	0	1	Pbxip1
Tnfrsf12a	0	1.40404	0.987	0.856	0	1	Tnfrsf12a
Peak1	0	1.39567	0.759	0.434	0	1	Peak1
Adam9	0	1.39344	0.843	0.521	0	1	Adam9
Marcks	0	1.38969	0.972	0.821	0	1	Marcks
Klhdc8a	0	1.38329	0.761	0.452	0	1	Klhdc8a
Akr1b81	0	1.38255	0.843	0.622	0	1	Akr1b8
Selenow	0	1.37462	1	0.981	0	1	Selenow
Cnn3	0	1.37384	0.992	0.948	0	1	Cnn3
Id31	0	1.37156	0.969	0.807	0	1	Id3
Ctsh	0	1.36904	0.777	0.551	0	1	Ctsh
Camk1	0	1.36751	0.908	0.636	0	1	Camk1
S100a11	0	1.35554	0.999	0.992	0	1	S100a11
Picalm	0	1.34896	0.896	0.704	0	1	Picalm
Sox4	0	1.34853	0.944	0.828	0	1	Sox4
Card19	0	1.34623	0.904	0.639	0	1	Card19
Asah1	0	1.34565	0.94	0.717	0	1	Asah1
Fez2	0	1.34134	0.919	0.714	0	1	Fez2
Cpe	0	1.33945	0.985	0.912	0	1	Cpe
Anxa2	0	1.33748	1	0.973	0	1	Anxa2
Grina	0	1.33425	0.948	0.725	0	1	Grina
Csf1	0	1.32918	0.775	0.466	0	1	Csf1
Itm2c	0	1.32273	0.981	0.862	0	1	Itm2c
Eva1b	0	1.32094	0.972	0.857	0	1	Eva1b
Cnrip1	0	1.31709	0.785	0.334	0	1	Cnrip1
Lsp1	0	1.31561	0.715	0.36	0	1	Lsp1
Pakap.1	0	1.31193	0.928	0.725	0	1	Pakap.1
Nagk	0	1.30443	0.84	0.559	0	1	Nagk
Ahnak	0	1.29918	0.985	0.893	0	1	Ahnak
Dkk3	0	1.29747	0.726	0.477	0	1	Dkk3
Tceal8	0	1.29745	0.978	0.929	0	1	Tceal8
Ifngr2	0	1.29685	0.846	0.523	0	1	Ifngr2
P4ha3	0	1.29239	0.715	0.422	0	1	P4ha3
Wipi1	0	1.29042	0.826	0.563	0	1	Wipi1
Anxa6	0	1.29013	0.94	0.764	0	1	Anxa6
Flnb	0	1.29005	0.935	0.777	0	1	Flnb
Npdc1	0	1.28124	0.917	0.714	0	1	Npdc1
Calu	0	1.27773	0.954	0.805	0	1	Calu
Ecm1	0	1.27695	0.853	0.478	0	1	Ecm1
Cited2	0	1.27686	0.895	0.702	0	1	Cited2
Klf6	0	1.27253	0.947	0.687	0	1	Klf6
Mfge81	0	1.27166	0.951	0.734	0	1	Mfge8
Ddah1	0	1.25716	0.942	0.875	0	1	Ddah1
Ifit3	0	1.25351	0.793	0.528	0	1	Ifit3
Tcn2	0	1.25029	0.845	0.568	0	1	Tcn2
Arpc1b	0	1.24674	0.999	0.973	0	1	Arpc1b
Col6a2	0	1.22953	0.758	0.42	0	1	Col6a2
Tspo	0	1.22766	0.994	0.899	0	1	Tspo
Map1lc3a	0	1.21931	0.97	0.833	0	1	Map1lc3a
Pdgfrb	0	1.21687	0.752	0.493	0	1	Pdgfrb
Tax1bp3	0	1.2129	0.934	0.764	0	1	Tax1bp3
Emp1	0	1.21021	0.987	0.891	0	1	Emp1
Arl4c1	0	1.20728	0.833	0.517	0	1	Arl4c
Lrp1	0	1.20526	0.851	0.611	0	1	Lrp1
Basp1	0	1.20444	0.989	0.912	0	1	Basp1
Tspan17	0	1.1952	0.846	0.632	0	1	Tspan17
Speg	0	1.19518	0.792	0.479	0	1	Speg
Myadm	0	1.1837	0.829	0.509	0	1	Myadm
Myl12a	0	1.16055	0.999	0.996	0	1	Myl12a
Srpx	0	1.15942	0.752	0.6	0	1	Srpx
Tmem45a	0	1.15903	0.763	0.512	0	1	Tmem45a
Itgav	0	1.1541	0.872	0.577	0	1	Itgav
Scn1b	0	1.1509	0.929	0.778	0	1	Scn1b
Nenf	0	1.14526	0.979	0.886	0	1	Nenf
Usp18	0	1.14312	0.87	0.704	0	1	Usp18
Ccnd2	0	1.1427	0.999	0.999	0	1	Ccnd2
Rock2	0	1.13984	0.909	0.728	0	1	Rock2
Cstb	0	1.13292	0.987	0.942	0	1	Cstb
Camk2d	0	1.12861	0.891	0.669	0	1	Camk2d
Serpinb6a	0	1.10551	0.965	0.87	0	1	Serpinb6a
Serpinh1	0	1.10518	1	0.995	0	1	Serpinh1
Fibin	0	1.10324	0.669	0.366	0	1	Fibin
Rsu1	0	1.10203	0.946	0.822	0	1	Rsu1
Prdx5	0	1.09697	0.99	0.953	0	1	Prdx5
Camk2n1	0	1.09606	0.638	0.26	0	1	Camk2n1
Runx1t1	0	1.09115	0.7	0.282	0	1	Runx1t1
Fcgrt	0	1.08193	0.737	0.436	0	1	Fcgrt
Lims2	0	1.06919	0.717	0.339	0	1	Lims2
Rras	0	1.06379	0.87	0.649	0	1	Rras
Itm2b	0	1.04668	0.999	0.98	0	1	Itm2b
Glipr2	0	1.03978	0.921	0.794	0	1	Glipr2
Clic1	0	1.02672	0.999	0.987	0	1	Clic1
Dstn	0	1.02611	0.997	0.985	0	1	Dstn
Ifi204	0	1.01684	0.802	0.442	0	1	Ifi204
B2m	0	1.01541	0.999	0.994	0	1	B2m
Plec	0	0.995616	0.906	0.712	0	1	Plec
Synpo	0	0.994184	0.707	0.346	0	1	Synpo
Grn	0	0.990294	0.944	0.761	0	1	Grn
Emp3	0	0.977601	0.98	0.929	0	1	Emp3
Psmb8	0	0.967951	0.813	0.631	0	1	Psmb8
Irf7	0	0.964684	0.843	0.71	0	1	Irf7
Aplp1	0	0.962419	0.848	0.589	0	1	Aplp1
S100a6	0	0.960734	1	1	0	1	S100a6
Ifi44	0	0.957858	0.797	0.581	0	1	Ifi44
Thbs2	0	0.939844	0.774	0.487	0	1	Thbs2
Actg1	0	0.939715	0.998	1	0	1	Actg1
Rcn2	0	0.937247	0.947	0.846	0	1	Rcn2
Ftl1	0	0.927578	1	1	0	1	Ftl1
Rtp4	0	0.923559	0.846	0.708	0	1	Rtp4
Serf2	0	0.920142	1	0.999	0	1	Serf2
Pdgfrl	0	0.914341	0.755	0.43	0	1	Pdgfrl
Tm2d2	0	0.904605	0.98	0.929	0	1	Tm2d2
Nacc2	0	0.896516	0.771	0.469	0	1	Nacc2
Malat1	0	0.892546	1	0.999	0	1	Malat1
Psap	0	0.882559	0.989	0.931	0	1	Psap
Fth11	0	0.871159	1	0.997	0	1	Fth1
Npc2	0	0.858731	1	0.994	0	1	Npc2
Cryab	0	0.852576	0.979	0.802	0	1	Cryab
Ifi202b	0	0.850256	0.774	0.456	0	1	Ifi202b
Tmsb10	0	0.83505	0.998	0.998	0	1	Tmsb10
Map1lc3b	0	0.831332	0.996	0.987	0	1	Map1lc3b
Selenok	0	0.812718	0.993	0.949	0	1	Selenok
Ube2l6	0	0.804457	0.77	0.512	0	1	Ube2l6
Reep5	0	0.776707	0.99	0.968	0	1	Reep5
Slfn2	0	0.762905	0.744	0.458	0	1	Slfn2
mt-Co1	0	0.748245	1	1	0	1	mt-Co1
Gnai2	0	0.748219	0.999	0.986	0	1	Gnai2
Cd81	0	0.726964	1	0.997	0	1	Cd81
Stc1	0	0.725877	0.685	0.367	0	1	Stc1
mt-Nd4	0	0.715107	1	1	0	1	mt-Nd4
Cdsn	0	0.643723	0.638	0.349	0	1	Cdsn
Tent5a	0	0.641529	0.663	0.272	0	1	Tent5a
Col15a1	0	0.620653	0.733	0.371	0	1	Col15a1
Il6	0	0.611213	0.646	0.377	0	1	Il6
Trim30a	0	0.589297	0.765	0.622	0	1	Trim30a
Ifi203	0	0.581941	0.769	0.492	0	1	Ifi203
Kif26b	0	0.545873	0.648	0.291	0	1	Kif26b
Pde3a	0	0.542098	0.662	0.312	0	1	Pde3a
Pdlim4	1.40034e-307	0.669252	0.702	0.391	5.59294e-304	1	Pdlim4
Calr	1.0314e-306	0.654061	0.998	0.995	4.1194e-303	1	Calr
Dpysl3	1.12427e-306	1.02994	0.916	0.778	4.49032e-303	1	Dpysl3
Naxe	5.61904e-306	0.898714	0.962	0.854	2.24424e-302	1	Naxe
Tead1	9.77137e-306	1.09158	0.859	0.618	3.90269e-302	1	Tead1
Zbtb20	1.29202e-305	1.18698	0.854	0.563	5.16034e-302	1	Zbtb20
Plat	1.50978e-304	1.23386	0.753	0.503	6.03007e-301	1	Plat
Loxl3	3.48251e-304	1.56359	0.681	0.432	1.39091e-300	1	Loxl3
Dok5	1.66021e-302	0.699013	0.661	0.336	6.63088e-299	1	Dok5
S100a13	2.76839e-302	0.597998	0.893	0.631	1.1057e-298	1	S100a13
Unc5b	7.54764e-302	1.35387	0.822	0.591	3.01453e-298	1	Unc5b
Gpx7	2.56244e-300	1.21863	0.86	0.7	1.02344e-296	1	Gpx7
Vamp8	5.87619e-300	0.856705	0.957	0.88	2.34695e-296	1	Vamp8
Sptbn1	7.87108e-300	1.00378	0.943	0.814	3.14371e-296	1	Sptbn1
Bmp1	1.65771e-299	1.13064	0.833	0.572	6.6209e-296	1	Bmp1
Ccnd1	8.72619e-299	0.908189	0.98	0.959	3.48524e-295	1	Ccnd1
Vmp1	1.70633e-298	0.878745	0.965	0.876	6.81509e-295	1	Vmp1
Gxylt21	3.01222e-298	0.835536	0.682	0.319	1.20308e-294	1	Gxylt2
Ccl5	6.23861e-298	1.27941	0.674	0.481	2.4917e-294	1	Ccl5
Mfap5	2.12717e-296	2.09609	0.622	0.257	8.49593e-293	1	Mfap5
Sorbs1	2.58256e-296	1.54289	0.783	0.53	1.03147e-292	1	Sorbs1
Pttg1ip	3.61019e-296	1.06711	0.864	0.666	1.44191e-292	1	Pttg1ip
Mmd	5.34812e-296	1.55917	0.8	0.568	2.13604e-292	1	Mmd
Ptgis	4.13101e-295	1.25846	0.763	0.467	1.64992e-291	1	Ptgis
Pla1a	5.51228e-295	0.87229	0.687	0.426	2.20161e-291	1	Pla1a
Dlc1	6.12347e-295	1.28973	0.765	0.439	2.44571e-291	1	Dlc1
Sqstm1	4.159e-294	1.44023	0.944	0.787	1.66111e-290	1	Sqstm1
Cxcl12	5.18476e-293	2.14375	0.68	0.363	2.07079e-289	1	Cxcl12
Dusp1	3.07291e-292	1.12275	0.881	0.608	1.22732e-288	1	Dusp1
Hbegf	6.6002e-292	1.23459	0.852	0.537	2.63612e-288	1	Hbegf
P4ha2	2.64565e-291	1.29944	0.721	0.428	1.05667e-287	1	P4ha2
Lasp1	6.47743e-290	1.07548	0.885	0.675	2.58709e-286	1	Lasp1
Ngf	2.82426e-289	1.57291	0.704	0.443	1.12801e-285	1	Ngf
Ehd2	1.48423e-288	1.15826	0.751	0.425	5.92801e-285	1	Ehd2
Cyp1b1	2.43632e-288	1.89299	0.678	0.334	9.73064e-285	1	Cyp1b1
Prl3d2	8.61036e-288	1.66354	0.659	0.406	3.43898e-284	1	Prl3d2
Tmem53	1.15956e-287	0.803514	0.77	0.543	4.63129e-284	1	Tmem53
Amotl2	4.68362e-286	1.10765	0.796	0.472	1.87064e-282	1	Amotl2
Celf2	2.61341e-285	1.28939	0.769	0.503	1.0438e-281	1	Celf2
Cyba	4.83982e-285	0.942482	0.93	0.817	1.93303e-281	1	Cyba
Itpripl2	5.51673e-282	1.16922	0.817	0.556	2.20338e-278	1	Itpripl2
Mmp21	1.50723e-281	1.31243	0.844	0.616	6.01986e-278	1	Mmp2
Atp6ap1	9.97936e-281	1.05529	0.902	0.732	3.98576e-277	1	Atp6ap1
Fbn1	1.96173e-280	1.40178	0.787	0.57	7.83515e-277	1	Fbn1
Nectin2	2.62896e-279	1.06697	0.867	0.656	1.05001e-275	1	Nectin2
Bmper	9.24234e-278	0.658151	0.592	0.244	3.69139e-274	1	Bmper
Hcfc1r1	1.1037e-276	0.771926	0.95	0.833	4.40818e-273	1	Hcfc1r1
Cpq	1.00731e-274	1.12809	0.717	0.476	4.02321e-271	1	Cpq
Golim4	5.58617e-273	1.31841	0.824	0.614	2.23111e-269	1	Golim4
mt-Cytb	7.20462e-273	0.510804	1	1	2.87752e-269	1	mt-Cytb
Tgfb2	2.23777e-272	1.41926	0.824	0.527	8.93764e-269	1	Tgfb2
Smim1	5.16374e-270	0.925018	0.775	0.511	2.0624e-266	1	Smim1
Ifitm3	1.94725e-268	0.688639	0.999	0.992	7.77732e-265	1	Ifitm3
Fkbp7	1.4516e-265	1.26532	0.854	0.693	5.79767e-262	1	Fkbp7
Prnp	1.9831e-265	0.985619	0.899	0.712	7.92049e-262	1	Prnp
Fst	2.76231e-265	1.84534	0.838	0.648	1.10327e-261	1	Fst
Ugdh	1.02253e-264	1.33191	0.746	0.481	4.08399e-261	1	Ugdh
Tmbim6	5.40157e-264	0.658628	0.989	0.953	2.15739e-260	1	Tmbim6
Fndc3b	6.99941e-264	1.0798	0.805	0.498	2.79556e-260	1	Fndc3b
Piezo2	1.17106e-262	1.05632	0.637	0.322	4.67722e-259	1	Piezo2
Itgb5	1.58172e-262	0.918823	0.915	0.725	6.3174e-259	1	Itgb5
Klf7	1.21179e-261	1.0567	0.794	0.488	4.83989e-258	1	Klf7
Ccn5	1.81369e-261	1.15329	0.626	0.366	7.24386e-258	1	Ccn5
Il11ra1	6.55579e-261	0.94575	0.847	0.628	2.61838e-257	1	Il11ra1
Kdelr2	6.36467e-260	0.779051	0.979	0.939	2.54205e-256	1	Kdelr2
Tmem150a	4.39038e-259	0.934942	0.861	0.63	1.75352e-255	1	Tmem150a
Lmna1	6.69988e-258	0.603389	0.996	0.988	2.67593e-254	1	Lmna
Ubc	3.12483e-257	0.795327	0.991	0.975	1.24806e-253	1	Ubc
Flnc	1.92566e-256	0.785207	0.812	0.504	7.69109e-253	1	Flnc
Cst3	5.87789e-256	0.659952	0.993	0.979	2.34763e-252	1	Cst3
Calm2	2.53031e-255	0.587966	0.998	0.995	1.01061e-251	1	Calm2
Esyt2	2.80539e-255	1.29973	0.752	0.488	1.12047e-251	1	Esyt2
Chst12	3.53509e-255	1.43721	0.798	0.655	1.41192e-251	1	Chst12
Mir22hg	8.12412e-255	1.31263	0.677	0.35	3.24478e-251	1	Mir22hg
Cpa6	8.28925e-254	0.812969	0.597	0.264	3.31073e-250	1	Cpa6
Tmem59	1.01879e-253	0.655131	0.995	0.971	4.06906e-250	1	Tmem59
Gpr137b	1.02325e-253	1.008	0.822	0.597	4.08687e-250	1	Gpr137b
Olfml3	6.14007e-253	0.861849	0.734	0.597	2.45234e-249	1	Olfml3
Degs1	1.3245e-252	0.841622	0.943	0.87	5.29007e-249	1	Degs1
Mmp10	2.09232e-251	0.571477	0.541	0.2	8.35671e-248	1	Mmp10
Apol9a	1.53917e-250	0.721896	0.742	0.613	6.14744e-247	1	Apol9a
Esd	2.53137e-250	0.665577	0.998	0.99	1.01103e-246	1	Esd
Serinc2	3.151e-250	0.766352	0.653	0.377	1.25851e-246	1	Serinc2
Tgfb3	1.15339e-249	1.26508	0.706	0.445	4.60662e-246	1	Tgfb3
Fxyd2	7.85469e-249	0.527802	0.624	0.349	3.13716e-245	1	Fxyd2
Serinc3	1.68488e-248	1.03725	0.846	0.622	6.72942e-245	1	Serinc3
Fkbp10	6.11242e-248	0.806251	0.954	0.829	2.4413e-244	1	Fkbp10
Vldlr	8.7822e-248	0.814473	0.759	0.473	3.50761e-244	1	Vldlr
Bdnf	1.17029e-247	1.39847	0.699	0.418	4.67415e-244	1	Bdnf
Nuak1	1.29708e-247	1.32561	0.657	0.346	5.18054e-244	1	Nuak1
Morrbid	1.49361e-247	1.24037	0.77	0.53	5.96547e-244	1	Morrbid
Abracl	1.73435e-247	0.7626	0.967	0.937	6.927e-244	1	Abracl
Hspb1	2.29994e-247	0.690498	0.977	0.892	9.18596e-244	1	Hspb1
Nrep	3.8334e-247	1.0238	0.731	0.474	1.53106e-243	1	Nrep
Tinagl1	5.03755e-247	1.4089	0.817	0.594	2.012e-243	1	Tinagl1
Pld3	5.43302e-247	0.854804	0.853	0.663	2.16995e-243	1	Pld3
Mcam	1.07783e-245	0.914739	0.703	0.435	4.30485e-242	1	Mcam
Ripk3	2.66717e-245	0.989712	0.857	0.664	1.06527e-241	1	Ripk3
Hspg2	3.35055e-245	0.943161	0.854	0.644	1.33821e-241	1	Hspg2
Ctsb	3.01724e-244	0.759974	0.985	0.954	1.20509e-240	1	Ctsb
Itga5	1.61494e-243	1.57318	0.688	0.386	6.45006e-240	1	Itga5
S1pr3	3.02533e-243	1.24315	0.646	0.39	1.20832e-239	1	S1pr3
Itga1	2.23745e-241	0.548993	0.561	0.218	8.93636e-238	1	Itga1
Tmem119	1.01439e-239	0.863081	0.647	0.382	4.05147e-236	1	Tmem119
Dusp6	1.30482e-239	0.833888	0.781	0.471	5.21145e-236	1	Dusp6
Ctnnd1	5.97676e-239	1.1404	0.8	0.58	2.38712e-235	1	Ctnnd1
Rras2	1.27282e-238	0.864692	0.931	0.836	5.08364e-235	1	Rras2
Tubb61	2.40147e-238	1.0412	0.959	0.941	9.59147e-235	1	Tubb6
Vamp5	7.63917e-238	1.23251	0.737	0.496	3.05109e-234	1	Vamp5
Pold4	2.16448e-237	0.941155	0.857	0.624	8.64492e-234	1	Pold4
Nol3	6.88799e-237	0.678576	0.617	0.347	2.75106e-233	1	Nol3
P3h3	1.10052e-236	0.908097	0.753	0.475	4.39547e-233	1	P3h3
1500009L16Rik	6.38688e-235	1.17297	0.671	0.377	2.55092e-231	1	1500009L16Rik
Ebf1	3.81682e-234	1.22741	0.661	0.383	1.52444e-230	1	Ebf1
Fbln5	5.79845e-233	1.64919	0.652	0.353	2.3159e-229	1	Fbln5
Pla2g4a	2.5944e-232	1.41644	0.694	0.365	1.03621e-228	1	Pla2g4a
Ptprn	3.84818e-232	1.21019	0.625	0.303	1.53696e-228	1	Ptprn
Ptgs2	1.01513e-230	1.67116	0.648	0.292	4.05444e-227	1	Ptgs2
Soat1	2.34911e-230	0.963044	0.812	0.548	9.38233e-227	1	Soat1
Creb3l1	2.47256e-229	1.11245	0.776	0.545	9.87539e-226	1	Creb3l1
Igf1r	4.24316e-229	1.05559	0.779	0.581	1.69472e-225	1	Igf1r
Plpp3	4.2942e-228	1.36415	0.62	0.272	1.7151e-224	1	Plpp3
Ltbp1	2.70872e-227	1.13841	0.753	0.521	1.08186e-223	1	Ltbp1
Maged1	2.95762e-226	0.86744	0.932	0.833	1.18127e-222	1	Maged1
Nqo1	7.24243e-226	1.23774	0.827	0.595	2.89262e-222	1	Nqo1
Rora	4.53359e-224	0.894421	0.673	0.413	1.81072e-220	1	Rora
Ctsa	1.11452e-223	0.928228	0.872	0.678	4.4514e-220	1	Ctsa
F3	2.54133e-223	1.83051	0.656	0.345	1.01501e-219	1	F3
Phlda1	6.99681e-223	0.941805	0.953	0.858	2.79453e-219	1	Phlda1
Hs3st1	3.13689e-222	0.536651	0.561	0.249	1.25287e-218	1	Hs3st1
Nradd	6.22172e-222	0.757697	0.95	0.861	2.48496e-218	1	Nradd
Foxs1	9.21747e-222	1.14901	0.623	0.384	3.68146e-218	1	Foxs1
Cotl1	1.55186e-221	0.837918	0.656	0.347	6.19813e-218	1	Cotl1
H2-D1	4.04752e-220	0.977754	0.947	0.861	1.61658e-216	1	H2-D1
Tcf4	4.78093e-220	0.903573	0.867	0.648	1.90951e-216	1	Tcf4
Rnd3	6.88431e-220	1.26133	0.745	0.498	2.74959e-216	1	Rnd3
Renbp	8.72656e-219	0.922561	0.778	0.56	3.48539e-215	1	Renbp
Nbeal1	1.74044e-218	1.06426	0.644	0.315	6.9513e-215	1	Nbeal1
H2-T22	6.00842e-218	0.720714	0.795	0.64	2.39976e-214	1	H2-T22
Colec12	9.0711e-217	0.985468	0.628	0.321	3.623e-213	1	Colec12
Ginm1	1.98283e-216	0.884922	0.822	0.581	7.91943e-213	1	Ginm1
Fat1	2.22145e-215	0.896137	0.875	0.733	8.87248e-212	1	Fat1
Nfat5	4.8474e-215	0.993996	0.835	0.579	1.93605e-211	1	Nfat5
Adora2b	1.81928e-213	1.20358	0.623	0.412	7.26619e-210	1	Adora2b
Mcub	1.37757e-212	1.27519	0.716	0.532	5.50201e-209	1	Mcub
Flot1	5.24164e-212	0.98655	0.813	0.663	2.09351e-208	1	Flot1
Ptms	1.0049e-210	0.51242	0.984	0.956	4.01359e-207	1	Ptms
Fgfr1	1.16124e-209	0.876433	0.861	0.712	4.63797e-206	1	Fgfr1
Mir100hg	3.39902e-209	1.25383	0.641	0.314	1.35757e-205	1	Mir100hg
Amotl1	4.20012e-208	0.897575	0.807	0.573	1.67753e-204	1	Amotl1
Akap12	5.26106e-208	0.919503	0.886	0.665	2.10127e-204	1	Akap12
Myof	6.36158e-208	0.81442	0.809	0.559	2.54082e-204	1	Myof
Nexn1	5.76966e-207	1.09499	0.8	0.6	2.3044e-203	1	Nexn
Hacd1	7.94038e-207	0.99829	0.917	0.844	3.17139e-203	1	Hacd1
Alcam	9.35745e-207	1.34829	0.612	0.312	3.73737e-203	1	Alcam
Agbl3	5.29601e-206	0.742917	0.587	0.299	2.11523e-202	1	Agbl3
Tgfb1	5.65125e-205	0.974212	0.714	0.466	2.25711e-201	1	Tgfb1
Ctsl	1.71026e-204	1.00316	0.968	0.926	6.83079e-201	1	Ctsl
Sgk1	2.40143e-204	1.32256	0.604	0.274	9.59129e-201	1	Sgk1
Vmn2r79	2.21761e-203	0.645041	0.552	0.248	8.85712e-200	1	Vmn2r79
Creb3	5.79561e-203	0.998006	0.867	0.705	2.31477e-199	1	Creb3
Kcnk2	1.08921e-199	0.675538	0.555	0.25	4.35029e-196	1	Kcnk2
Serpinb9b	1.95374e-199	2.03226	0.607	0.251	7.80324e-196	1	Serpinb9b
Col11a1	2.82792e-199	1.60175	0.622	0.374	1.12947e-195	1	Col11a1
Hist3h2a	2.95096e-198	0.75026	0.766	0.501	1.17861e-194	1	Hist3h2a
Apbb1ip	1.46919e-196	1.08419	0.662	0.387	5.86793e-193	1	Apbb1ip
Tcim	9.64661e-196	0.972878	0.616	0.353	3.85285e-192	1	Tcim
Selenos	2.18125e-195	0.713642	0.962	0.906	8.71192e-192	1	Selenos
Gm1673	2.27279e-195	0.928135	0.803	0.649	9.07754e-192	1	Gm1673
Hspa5	8.99058e-195	0.797622	0.978	0.937	3.59084e-191	1	Hspa5
Rab341	4.42413e-192	0.736002	0.917	0.798	1.767e-188	1	Rab34
Ctsd	1.73879e-191	0.721043	0.993	0.964	6.94472e-188	1	Ctsd
Casp12	7.63849e-190	0.653011	0.632	0.397	3.05081e-186	1	Casp12
Col4a5	2.55025e-187	1.27468	0.6	0.251	1.01857e-183	1	Col4a5
Rhob	2.57754e-187	0.936816	0.799	0.569	1.02947e-183	1	Rhob
Ier3	2.18622e-186	0.789258	0.789	0.567	8.73178e-183	1	Ier3
Wnt5a	4.14428e-186	1.1727	0.611	0.296	1.65523e-182	1	Wnt5a
Spp1	2.45729e-184	1.52549	0.783	0.664	9.81442e-181	1	Spp1
Slc9a3r2	3.07487e-184	0.867042	0.766	0.576	1.2281e-180	1	Slc9a3r2
Mrc2	6.33153e-184	1.04908	0.635	0.389	2.52881e-180	1	Mrc2
Rbpms2	1.9166e-183	1.06767	0.734	0.508	7.65492e-180	1	Rbpms2
Zfp36l2	2.6759e-183	0.991679	0.751	0.504	1.06875e-179	1	Zfp36l2
Lrrc32	5.06042e-181	1.231	0.563	0.27	2.02113e-177	1	Lrrc32
Sema5a	7.2955e-181	0.800301	0.548	0.237	2.91382e-177	1	Sema5a
Mpp1	1.24759e-180	0.988511	0.813	0.613	4.98287e-177	1	Mpp1
Polr2l	8.08765e-179	0.946017	0.837	0.654	3.23021e-175	1	Polr2l
Mvp	1.19472e-178	0.552517	0.726	0.45	4.77172e-175	1	Mvp
Ifi47	1.28452e-178	0.523333	0.6	0.347	5.13038e-175	1	Ifi47
Col12a1	6.50816e-178	1.4075	0.673	0.407	2.59936e-174	1	Col12a1
Gm2115	6.95658e-178	1.38913	0.597	0.321	2.77846e-174	1	Gm2115
Ptgr1	1.29413e-177	0.712207	0.817	0.604	5.16876e-174	1	Ptgr1
Impact	5.76086e-177	0.767597	0.946	0.859	2.30089e-173	1	Impact
Tshz2	2.96609e-176	0.662121	0.689	0.442	1.18466e-172	1	Tshz2
Ankrd1	3.85123e-176	2.67827	0.626	0.377	1.53818e-172	1	Ankrd1
Irgm1	4.36821e-176	1.02818	0.618	0.388	1.74466e-172	1	Irgm1
Mirg	1.401e-175	1.1979	0.66	0.444	5.5956e-172	1	Mirg
Ypel5	1.13735e-174	1.1342	0.724	0.458	4.54257e-171	1	Ypel5
Raet1e	2.05991e-174	0.790681	0.574	0.303	8.22727e-171	1	Raet1e
Twist21	1.64279e-173	1.05091	0.776	0.59	6.5613e-170	1	Twist2
Adam19	4.23524e-173	1.55278	0.648	0.45	1.69155e-169	1	Adam19
Tusc3	9.03808e-173	0.72426	0.896	0.783	3.60981e-169	1	Tusc3
Rgs16	1.36849e-172	1.46747	0.609	0.38	5.46573e-169	1	Rgs16
Fxyd6	2.7466e-172	0.689271	0.689	0.428	1.09699e-168	1	Fxyd6
Mxra71	3.4894e-172	0.877738	0.796	0.62	1.39367e-168	1	Mxra7
Shox2	6.14214e-165	0.742082	0.598	0.366	2.45317e-161	1	Shox2
Slc41a3	1.45768e-164	0.639019	0.565	0.303	5.82196e-161	1	Slc41a3
Fosl2	4.07354e-163	0.836943	0.728	0.48	1.62697e-159	1	Fosl2
Zeb2	7.62456e-163	1.14545	0.647	0.414	3.04525e-159	1	Zeb2
Kif1a	2.51467e-162	0.911937	0.603	0.329	1.00436e-158	1	Kif1a
Ogn	6.71365e-162	0.879996	0.68	0.446	2.68143e-158	1	Ogn
Cdc42ep3	1.16229e-161	1.26739	0.746	0.59	4.64218e-158	1	Cdc42ep3
Emilin1	1.20179e-161	0.990868	0.636	0.428	4.79995e-158	1	Emilin1
Arhgap29	2.66744e-161	0.991114	0.612	0.317	1.06538e-157	1	Arhgap29
Ttll5	5.15567e-161	0.525843	0.639	0.366	2.05918e-157	1	Ttll5
Rai14	9.51448e-160	0.889776	0.741	0.505	3.80008e-156	1	Rai14
Acta1	1.55981e-159	2.46375	0.498	0.19	6.22988e-156	1	Acta1
Pcdh7	1.7124e-159	1.21685	0.617	0.383	6.83934e-156	1	Pcdh7
Snx7	1.82259e-157	0.855659	0.848	0.695	7.27942e-154	1	Snx7
Pbx1	1.03537e-156	0.915448	0.713	0.464	4.13525e-153	1	Pbx1
Tmem37	2.79444e-156	0.746247	0.912	0.829	1.1161e-152	1	Tmem37
Inka11	7.35666e-156	0.692874	0.72	0.545	2.93825e-152	1	Inka1
Hes1	2.03761e-155	0.643981	0.881	0.674	8.13823e-152	1	Hes1
Uap1l1	2.47921e-155	1.03	0.751	0.574	9.90196e-152	1	Uap1l1
Spry2	2.57374e-155	1.19766	0.633	0.355	1.02795e-151	1	Spry2
Slit2	1.12577e-154	1.29584	0.589	0.322	4.49633e-151	1	Slit2
Plekho1	1.3112e-154	1.21419	0.607	0.335	5.23693e-151	1	Plekho1
Ankrd44	1.8537e-154	0.831269	0.729	0.455	7.40368e-151	1	Ankrd44
Plekho2	7.08458e-154	0.998443	0.727	0.562	2.82958e-150	1	Plekho2
Bex3	1.35892e-152	0.740465	0.984	0.988	5.42752e-149	1	Bex3
Pam	1.58871e-152	1.02216	0.674	0.4	6.3453e-149	1	Pam
Dusp5	2.52347e-152	0.823354	0.642	0.37	1.00787e-148	1	Dusp5
Aopep	3.60775e-152	0.902524	0.834	0.663	1.44093e-148	1	Aopep
Gabrb1	1.10728e-151	0.545525	0.52	0.214	4.42246e-148	1	Gabrb1
Aga	1.15227e-151	0.779901	0.932	0.845	4.60218e-148	1	Aga
Srxn1	1.6028e-151	1.01556	0.721	0.473	6.4016e-148	1	Srxn1
Meis2	3.54843e-151	1.07368	0.725	0.551	1.41724e-147	1	Meis2
Ctxn1	5.62848e-150	0.787378	0.834	0.691	2.24802e-146	1	Ctxn1
Plod1	6.89534e-150	0.816068	0.714	0.549	2.754e-146	1	Plod1
Nfix	1.75699e-149	0.790835	0.808	0.668	7.01742e-146	1	Nfix
Ier51	3.55063e-149	0.853976	0.792	0.619	1.41812e-145	1	Ier5
Gpnmb	8.17416e-149	1.12596	0.663	0.454	3.26476e-145	1	Gpnmb
Sdc3	2.09609e-143	1.10369	0.618	0.387	8.3718e-140	1	Sdc3
Raph1	2.38777e-143	0.995211	0.784	0.663	9.53675e-140	1	Raph1
Ch25h	1.05367e-142	0.542511	0.584	0.354	4.20836e-139	1	Ch25h
Olfml2b	4.36361e-142	0.808386	0.548	0.29	1.74282e-138	1	Olfml2b
Sema3a	1.76643e-141	1.29342	0.508	0.157	7.0551e-138	1	Sema3a
Hand2	3.10378e-141	0.7858	0.632	0.387	1.23965e-137	1	Hand2
Ddr2	4.0756e-141	0.980871	0.753	0.582	1.6278e-137	1	Ddr2
Angptl2	4.52722e-141	0.771633	0.718	0.553	1.80817e-137	1	Angptl2
Cd59a	8.17068e-141	1.39527	0.683	0.51	3.26337e-137	1	Cd59a
Epha4	2.15343e-140	1.01443	0.559	0.288	8.60081e-137	1	Epha4
Gng8	3.55209e-140	0.640069	0.57	0.359	1.41871e-136	1	Gng8
Myc	1.14921e-139	1.03902	0.537	0.25	4.58993e-136	1	Myc
Ahnak2	2.02626e-139	0.57195	0.959	0.894	8.0929e-136	1	Ahnak2
Hacd4	2.51247e-139	1.34322	0.675	0.529	1.00348e-135	1	Hacd4
Cacna2d1	2.72144e-137	1.01814	0.638	0.427	1.08694e-133	1	Cacna2d1
Crispld2	1.83021e-135	0.778863	0.559	0.316	7.30984e-132	1	Crispld2
Grb14	2.96879e-135	1.44628	0.578	0.369	1.18573e-131	1	Grb14
Inhbb	6.07167e-135	0.60753	0.645	0.5	2.42503e-131	1	Inhbb
Fgf7	6.57808e-135	1.3398	0.537	0.271	2.62729e-131	1	Fgf7
Ikzf2	9.00575e-135	0.847514	0.542	0.275	3.59689e-131	1	Ikzf2
Tsc22d1	1.14955e-134	0.654181	0.936	0.839	4.5913e-131	1	Tsc22d1
Msrb1	3.48924e-134	0.681781	0.92	0.85	1.3936e-130	1	Msrb1
Klf4	5.09208e-134	0.912577	0.711	0.496	2.03378e-130	1	Klf4
Mef2c	2.52243e-131	0.560121	0.585	0.358	1.00746e-127	1	Mef2c
Tmbim4	2.90757e-131	0.575593	0.962	0.923	1.16128e-127	1	Tmbim4
Nipal1	3.88946e-129	0.982992	0.523	0.228	1.55345e-125	1	Nipal1
Rassf1	1.35195e-128	0.90776	0.794	0.67	5.39967e-125	1	Rassf1
Taok3	3.26846e-128	0.677315	0.76	0.557	1.30542e-124	1	Taok3
Tspan9	3.83028e-128	0.830301	0.777	0.603	1.52981e-124	1	Tspan9
Serpinb2	1.19151e-127	1.44756	0.476	0.142	4.75889e-124	1	Serpinb2
Psme2	3.49448e-127	0.512728	0.909	0.796	1.39569e-123	1	Psme2
Cpxm1	1.02627e-126	0.512309	0.574	0.382	4.09893e-123	1	Cpxm1
Igfbp6	3.21392e-126	1.13582	0.696	0.537	1.28364e-122	1	Igfbp6
Derl1	3.53637e-126	0.554688	0.928	0.847	1.41242e-122	1	Derl1
Tspan2	1.65124e-125	0.95033	0.517	0.22	6.59506e-122	1	Tspan2
Dnajb9	1.24097e-124	1.05883	0.607	0.367	4.95642e-121	1	Dnajb9
Rnase4	1.88673e-124	0.828191	0.849	0.749	7.5356e-121	1	Rnase4
Pmepa1	2.30756e-124	0.856363	0.732	0.523	9.21638e-121	1	Pmepa1
Akap5	2.84144e-123	0.516479	0.54	0.305	1.13487e-119	1	Akap5
Slc16a3	1.37408e-122	0.697288	0.756	0.598	5.48807e-119	1	Slc16a3
Gjb2	2.28593e-122	0.505094	0.489	0.241	9.13e-119	1	Gjb2
Plpp1	1.055e-119	1.22276	0.754	0.641	4.21367e-116	1	Plpp1
Mmp11	1.6851e-119	0.636068	0.617	0.477	6.73029e-116	1	Mmp11
Slc48a1	2.64495e-118	0.574757	0.903	0.78	1.05639e-114	1	Slc48a1
Osmr	6.72833e-118	0.595727	0.585	0.391	2.6873e-114	1	Osmr
Iffo2	7.7235e-118	0.720764	0.649	0.435	3.08477e-114	1	Iffo2
Angptl4	8.10674e-118	0.559523	0.647	0.481	3.23783e-114	1	Angptl4
Junb	1.56932e-117	0.697195	0.933	0.807	6.26786e-114	1	Junb
Maf	3.57784e-117	0.506576	0.461	0.176	1.42899e-113	1	Maf
Hsp90b1	5.93921e-116	0.50463	0.982	0.963	2.37212e-112	1	Hsp90b1
Kctd12	2.43274e-114	0.851424	0.631	0.425	9.71635e-111	1	Kctd12
St3gal5	3.90611e-114	1.43474	0.604	0.407	1.5601e-110	1	St3gal5
Sorbs2	5.92607e-114	1.25799	0.552	0.299	2.36687e-110	1	Sorbs2
Siglecg	6.89458e-114	1.83963	0.538	0.256	2.7537e-110	1	Siglecg
Rgs17	7.71768e-114	1.09015	0.605	0.395	3.08244e-110	1	Rgs17
H19	1.65175e-113	1.85083	0.729	0.581	6.59708e-110	1	H19
Lgals9	1.41946e-112	0.644675	0.87	0.761	5.6693e-109	1	Lgals9
Adm	1.64325e-111	1.74001	0.541	0.281	6.56314e-108	1	Adm
Zfp503	7.73386e-111	1.14397	0.552	0.262	3.08891e-107	1	Zfp503
Gstm2	1.41728e-110	0.924753	0.609	0.401	5.6606e-107	1	Gstm2
3300005D01Rik	1.48241e-110	1.12428	0.511	0.267	5.92076e-107	1	3300005D01Rik
Glrx	4.39297e-110	0.771758	0.694	0.543	1.75455e-106	1	Glrx
Ccng2	9.36652e-110	0.631723	0.625	0.477	3.74099e-106	1	Ccng2
Igfbp3	1.16024e-109	0.734183	0.519	0.272	4.63402e-106	1	Igfbp3
Wincr1	5.63112e-109	0.668973	0.521	0.278	2.24907e-105	1	Wincr1
Lpar1	8.76906e-109	0.668352	0.588	0.403	3.50236e-105	1	Lpar1
Snai2	1.49313e-108	1.10024	0.515	0.241	5.96355e-105	1	Snai2
Gas1	1.5982e-108	0.700707	0.602	0.337	6.38322e-105	1	Gas1
Uba6	3.30577e-108	0.935818	0.637	0.473	1.32032e-104	1	Uba6
C1qtnf6	6.92762e-107	0.517885	0.772	0.638	2.76689e-103	1	C1qtnf6
Rhoq	2.80641e-105	0.712871	0.67	0.469	1.12088e-101	1	Rhoq
Tgoln1	7.99454e-103	0.622163	0.772	0.622	3.19302e-99	1	Tgoln1
Actg2	1.43219e-102	2.73279	0.692	0.531	5.72016e-99	1	Actg2
Lrrc8a	2.26015e-102	0.590404	0.732	0.523	9.02702e-99	1	Lrrc8a
Tpp1	3.04357e-102	0.56047	0.854	0.743	1.2156e-98	1	Tpp1
Efemp1	4.27152e-102	1.16385	0.596	0.369	1.70604e-98	1	Efemp1
Tfpi	5.29117e-102	0.791351	0.821	0.682	2.11329e-98	1	Tfpi
Dpysl2	9.67778e-102	0.534537	0.736	0.534	3.86531e-98	1	Dpysl2
Vegfd	1.06498e-101	0.639588	0.664	0.506	4.25354e-98	1	Vegfd
Stbd1	1.63214e-101	0.69471	0.606	0.435	6.51876e-98	1	Stbd1
Slc39a1	2.3616e-100	0.914688	0.783	0.65	9.43222e-97	1	Slc39a1
Klra4	3.56483e-100	1.48723	0.511	0.249	1.4238e-96	1	Klra4
Fhod3	4.75298e-100	0.55839	0.507	0.242	1.89834e-96	1	Fhod3
Lmo4	1.63592e-99	0.664906	0.836	0.765	6.53387e-96	1	Lmo4
Gm49708	2.33036e-99	0.959366	0.656	0.472	9.30746e-96	1	Gm49708
Atp1b1	2.49459e-98	0.61742	0.61	0.348	9.96339e-95	1	Atp1b1
Cavin2	5.12599e-98	1.55848	0.522	0.272	2.04732e-94	1	Cavin2
Ass11	5.6874e-98	0.887428	0.97	0.946	2.27155e-94	1	Ass1
Qpct	6.6516e-98	1.02837	0.577	0.42	2.65665e-94	1	Qpct
Tnfrsf23	1.31248e-97	0.72474	0.581	0.374	5.24204e-94	1	Tnfrsf23
Enpp5	3.64044e-97	0.542326	0.606	0.428	1.45399e-93	1	Enpp5
Smoc2	1.1872e-96	0.99703	0.589	0.446	4.74169e-93	1	Smoc2
Tnfsf15	3.61711e-96	0.715425	0.465	0.122	1.44467e-92	1	Tnfsf15
Tspan41	1.39658e-94	0.51419	0.949	0.902	5.57795e-91	1	Tspan4
Glmp	1.11132e-93	0.53537	0.915	0.832	4.43861e-90	1	Glmp
Klk8	1.85326e-93	0.895608	0.538	0.281	7.40193e-90	1	Klk8
Acadvl	2.57603e-93	0.580445	0.869	0.759	1.02887e-89	1	Acadvl
Gap43	3.12294e-93	1.60185	0.493	0.245	1.2473e-89	1	Gap43
Lce1g	5.96196e-93	1.23279	0.158	0.093	2.38121e-89	1	Lce1g
Dab2	1.86854e-92	0.810341	0.595	0.416	7.46294e-89	1	Dab2
Hmox1	3.71029e-92	1.29011	0.87	0.788	1.48189e-88	1	Hmox1
Hspb8	3.9028e-89	0.620291	0.681	0.456	1.55878e-85	1	Hspb8
Hist1h1c	4.26758e-88	1.12374	0.714	0.569	1.70447e-84	1	Hist1h1c
Pdlim1	6.27148e-88	0.529958	0.883	0.799	2.50483e-84	1	Pdlim1
Tslp	2.39483e-87	0.760633	0.543	0.356	9.56495e-84	1	Tslp
Grem2	4.50909e-87	1.20992	0.47	0.143	1.80093e-83	1	Grem2
Pon2	1.56324e-86	0.55645	0.798	0.659	6.24359e-83	1	Pon2
Plaat3	7.97624e-86	0.61172	0.722	0.565	3.18571e-82	1	Plaat3
Osr1	1.67289e-85	1.27818	0.507	0.251	6.68151e-82	1	Osr1
Atf5	1.95683e-85	0.77552	0.733	0.578	7.81556e-82	1	Atf5
Tns1	2.03183e-85	0.68564	0.652	0.458	8.11512e-82	1	Tns1
Abcg2	8.7671e-85	0.848365	0.83	0.729	3.50158e-81	1	Abcg2
Chka	9.5275e-85	0.672305	0.63	0.437	3.80528e-81	1	Chka
Fam214b	1.56932e-84	0.738812	0.564	0.367	6.26788e-81	1	Fam214b
Cd200	7.27361e-83	1.31198	0.614	0.443	2.90508e-79	1	Cd200
Prkg2	2.2036e-82	0.830715	0.63	0.448	8.80119e-79	1	Prkg2
St3gal1	9.08312e-82	0.649391	0.62	0.465	3.6278e-78	1	St3gal1
Ereg	9.19629e-82	0.84541	0.514	0.278	3.673e-78	1	Ereg
Fzd21	7.74926e-81	0.852411	0.612	0.447	3.09505e-77	1	Fzd2
Mustn1	1.31482e-80	0.506636	0.565	0.446	5.2514e-77	1	Mustn1
Tll1	1.01088e-78	0.748077	0.466	0.179	4.03744e-75	1	Tll1
Grem1	2.18583e-78	1.81925	0.503	0.255	8.73022e-75	1	Grem1
Sphk1	1.10447e-77	0.517888	0.612	0.536	4.41124e-74	1	Sphk1
Mir99ahg	1.91961e-76	0.562866	0.533	0.362	7.6669e-73	1	Mir99ahg
Efnb1	2.42048e-76	0.681772	0.591	0.412	9.6674e-73	1	Efnb1
Prxl2b	2.58321e-76	0.837637	0.683	0.564	1.03174e-72	1	Prxl2b
Serpine2	3.70386e-76	0.529226	0.98	0.953	1.47932e-72	1	Serpine2
Gm6093	4.1388e-76	0.625802	0.443	0.156	1.65304e-72	1	Gm6093
Ramp1	8.38037e-76	0.832827	0.505	0.303	3.34712e-72	1	Ramp1
Edn1	1.01427e-75	0.980352	0.449	0.179	4.05099e-72	1	Edn1
Ets1	2.64432e-73	0.68134	0.582	0.411	1.05614e-69	1	Ets1
Flrt2	6.7891e-73	0.674872	0.538	0.338	2.71157e-69	1	Flrt2
Cd302	1.91907e-71	0.752658	0.613	0.461	7.66478e-68	1	Cd302
Pkd2	2.164e-71	0.69614	0.53	0.338	8.643e-68	1	Pkd2
BC028528	3.04985e-71	0.59709	0.464	0.266	1.21811e-67	1	BC028528
2200002D01Rik	4.17086e-71	0.544652	0.765	0.642	1.66584e-67	1	2200002D01Rik
Samd5	5.61993e-71	0.746169	0.542	0.366	2.2446e-67	1	Samd5
Amot	3.83443e-70	0.854916	0.482	0.273	1.53147e-66	1	Amot
Nupr1	5.62483e-70	1.18566	0.927	0.826	2.24656e-66	1	Nupr1
Serpinb9	1.01904e-69	0.974279	0.498	0.265	4.07006e-66	1	Serpinb9
B4galt1	2.31825e-68	0.692101	0.643	0.479	9.2591e-65	1	B4galt1
Ldlrad4	2.82911e-68	0.50136	0.526	0.334	1.12995e-64	1	Ldlrad4
Lurap1l	9.83971e-65	1.03176	0.5	0.321	3.92998e-61	1	Lurap1l
Specc1	2.23682e-63	0.608802	0.623	0.448	8.93385e-60	1	Specc1
Myh10	2.93819e-63	0.708721	0.642	0.487	1.17351e-59	1	Myh10
Dcn	5.38664e-63	1.012	0.658	0.51	2.15143e-59	1	Dcn
Ugcg	2.86484e-62	0.582762	0.622	0.468	1.14422e-58	1	Ugcg
Tpd52l1	4.88344e-62	0.65529	0.715	0.583	1.95045e-58	1	Tpd52l1
Tnfaip2	1.06624e-61	1.03249	0.518	0.286	4.25858e-58	1	Tnfaip2
Gas6	1.34714e-61	0.569622	0.876	0.802	5.38049e-58	1	Gas6
Hoxb9	2.72611e-61	0.776217	0.568	0.4	1.08881e-57	1	Hoxb9
Lcn2	2.77532e-61	1.04551	0.528	0.413	1.10846e-57	1	Lcn2
Kctd11	4.22888e-60	0.693871	0.578	0.444	1.68902e-56	1	Kctd11
Nab2	1.08445e-59	0.752369	0.69	0.622	4.3313e-56	1	Nab2
Nsg1	1.11675e-59	1.0047	0.563	0.447	4.46032e-56	1	Nsg1
Ap1s2	1.45538e-59	0.62501	0.581	0.43	5.81281e-56	1	Ap1s2
Trim16	2.34512e-59	0.590785	0.544	0.327	9.36642e-56	1	Trim16
Igf2	1.96976e-58	0.881397	0.455	0.285	7.86724e-55	1	Igf2
Ctsk	7.04685e-58	0.843961	0.509	0.342	2.81451e-54	1	Ctsk
Rcan2	2.63961e-57	0.695043	0.543	0.391	1.05426e-53	1	Rcan2
Neat1	3.15832e-57	0.506856	0.827	0.729	1.26143e-53	1	Neat1
Sult1e1	5.17927e-56	1.06816	0.416	0.264	2.0686e-52	1	Sult1e1
Atp6ap2	5.91413e-56	0.578569	0.754	0.641	2.3621e-52	1	Atp6ap2
Ptgs1	1.30543e-55	0.630787	0.612	0.464	5.21391e-52	1	Ptgs1
[truncated: 7,257 more rows]
