# Supplementary material for: Comparative parallel multi-omics analysis during the induction of pluripotent and trophectoderm states
Source: Nat Commun. 2022 Jun 17;13:3475. doi: 10.1038/s41467-022-31131-8 (PMC9205865; doi:10.1038/s41467-022-31131-8)
Supplement: Supplementary file 7 — Source Data [file 41467_2022_31131_MOESM7_ESM.xlsx]

## Sheet: Fig. 2n
		Tcf15
		Sample name		ct (Gapdh)	ct (Tcf15)
		EV	Replicate 1	20.9487	31.9301
			Replicate 2	20.8608	31.9524
		Nr1h4	Replicate 1	20.8436	19.9183
			Replicate 2	20.7227	19.9009
		Rfx2
		Sample name		ct (Gapdh)	ct (Rfx2)
		EV	Replicate 1	20.9487	35.338
			Replicate 2	20.8608	35.3384
		Nr1h4	Replicate 1	20.6686	25.6979
			Replicate 2	20.6995	25.6892
		Nr1h4
		Sample name		ct (Gapdh)	ct (Nr1h4)
		EV	Replicate 1	20.9487	35.9493
			Replicate 2	20.8608	36.0502
		Nr1h4	Replicate 1	20.6821	20.4224
			Replicate 2	20.6408	20.4695
		E2f4
		Sample name		ct (Gapdh)	ct (E2f4)
		EV	Replicate 1	20.9487	30.5089
			Replicate 2	20.8608	30.7852
		Nr1h4	Replicate 1	20.7605	20.1114
			Replicate 2	20.725	20.1204

## Sheet: Fig. 2o
	Fig. 2o
		Total colonies						CDX2+ colonies
		Replicate 1	Replicate 2					Replicate 1	Replicate 2
				Avarege	SD					Avarege	SD
	GETM+ EV	12	15	13.5	2.12132		GETM+ EV	6	12	9	4.24264
	GETM+ RFX2	11	16	13.5	3.53553		GETM+ RFX2	7	13	10	4.24264
	GETM+ E2F4	19	28	23.5	6.36396		GETM+ E2F4	15	22	18.5	4.94975
	GETM+ NR1H4	17	18	17.5	0.707107		GETM+ NR1H4	13	14	13.5	0.707107
	GETM+ TCF15	30	35	32.5	3.53553		GETM+ TCF15	23	29	26	4.24264

## Sheet: Fig. 6c
				Atf3					Nfe2					Mafk					Usf2					Ctcf					Cdx2					Pdx1					Tead2					Fosl2					Usf1
				Sample name		ct (Gapdh)	ct (Atf3)		Sample name		ct (Gapdh)	ct (Nfe2)		Sample name		ct (Gapdh)	ct (Mafk)		Sample name		ct (Gapdh)	ct (Usf2)		Sample name		ct (Gapdh)	ct (Ctcf)		Sample name		ct (Gapdh)	ct (Cdx2)		Sample name		ct (Gapdh)	ct (Pdx1)		Sample name		ct (Gapdh)	ct (Tead2)		Sample name		ct (Gapdh)	ct (Fosl2)		Sample name
				EV	Replicate 1	21.2531	34.9246		EV	Replicate 1	21.2531	35.9366		EV	Replicate 1	21.2531	36.9206		EV	Replicate 1	20.9154	32.3902		EV	Replicate 1	21.2531	31.4334		EV	Replicate 1	21.2531	32.9163		EV	Replicate 1	21.2531	34.9724		EV	Replicate 1	21.2531	36.8465		EV	Replicate 1	21.2531	34.3989		EV
					Replicate 2	21.2531	34.5406			Replicate 2	21.2531	35.1326			Replicate 2	21.2531	36.7015			Replicate 2	20.4342	32.0032			Replicate 2	21.2531	31.3388			Replicate 2	21.2531	33.1792			Replicate 2	21.2531	36.0896			Replicate 2	21.2531	35.9288			Replicate 2	21.2531	35.2224
				Atf3	Replicate 1	20.6184	22.1131		Nfe2	Replicate 1	20.2489	25.2975		Mafk	Replicate 1	21.2166	21.6428		Usf2	Replicate 1	21.6783	28.1518		Ctcf	Replicate 1	21.2123	24.7056		Cdx2	Replicate 1	34.3647	27.432		Pdx1	Replicate 1	22.2089	22.185		Tead2	Replicate 1	21.6716	32.9631		Fosl2	Replicate 1	21.0597	20.9831		Usf1
					Replicate 2	20.6574	22.0489			Replicate 2	20.392	25.2431			Replicate 2	21.247	21.592			Replicate 2	21.047	27.9282			Replicate 2	21.2947	24.5846			Replicate 2	33.8896	27.2852			Replicate 2	21.1284	22.0156			Replicate 2	21.0023	32.8288			Replicate 2	20.6707	20.9288
[truncated: 15 more columns]

## Sheet: Fig. 6d
	Atf3					Nfe2					Mafk					Usf2					Ctcf					Cdx2					Pdx1					Tead2					Fosl2					Usf1
	Sample name		ct (Gapdh)	ct (Atf3)		Sample name		ct (Gapdh)	ct (Nfe2)		Sample name		ct (Gapdh)	ct (Mafk)		Sample name		ct (Gapdh)	ct (Usf2)		Sample name		ct (Gapdh)	ct (Ctcf)		Sample name		ct (Gapdh)	ct (Cdx2)		Sample name		ct (Gapdh)	ct (Pdx1)		Sample name		ct (Gapdh)	ct (Tead2)		Sample name		ct (Gapdh)	ct (Fosl2)		Sample name		ct (Gapdh)	ct (Usf1)
	EV	Replicate 1	22.7217	33.5395		EV	Replicate 1	22.7217	34.9732		EV	Replicate 1	22.7217	35.2484		EV	Replicate 1	22.7217	33.7504		EV	Replicate 1	22.7217	30.5051		EV	Replicate 1	22.7217	32.5374		EV	Replicate 1	22.7217	36.2826		EV	Replicate 1	22.7217	35.594		EV	Replicate 1	22.7217	34.4655		EV	Replicate 1	22.7217	35.2101
		Replicate 2	20.7835	33.697			Replicate 2	20.7835	35.9426			Replicate 2	20.7835	35.4393			Replicate 2	20.7835	33.4711			Replicate 2	20.7835	30.2389			Replicate 2	20.7835	32.3179			Replicate 2	20.7835	36.9793			Replicate 2	20.7835	35.4215			Replicate 2	20.7835	34.4394			Replicate 2	20.7835	36.9431
	Atf3	Replicate 1	22.2228	24.1635		Nfe2	Replicate 1	21.8628	26.7314		Mafk	Replicate 1	21.5809	21.4535		Usf2	Replicate 1	21.2401	30.8504		Ctcf	Replicate 1	21.5983	26.0471		Cdx2	Replicate 1	20.6594	25.2886		Pdx1	Replicate 1	20.9426	21.5689		Tead2	Replicate 1	21.0931	32.9559		Fosl2	Replicate 1	21.0873	21.7913		Usf1	Replicate 1	22.1151	24.0022
		Replicate 2	22.2119	24.3235			Replicate 2	22.5773	26.6068			Replicate 2	22.0374	21.6486			Replicate 2	21.2884	30.8055			Replicate 2	21.5242	25.9245			Replicate 2	20.3261	25.3578			Replicate 2	21.0741	21.4538			Replicate 2	20.923	33.3629			Replicate 2	21.0074	21.7232			Replicate 2	22.6674	23.8666

## Sheet: Fig. 6e
		OSKM + additional factor
			Replicate 1	Replicate 2	Replicate 3	Replicate 4	Ava	Stdv
		EV	490	465	470	504	480	15.6585
		Ctcf	430	460	450	484	455	19.4422
		Tead2	396	378	422	404	400	15.8114
		Atf3	365	311	367	325	345	24.5153
		Fosl2	340	370	336	342	341	13.4536
		Cdx2	396	378	290	293	335.5	48.1839
		Pdx1	365	395	273	280	322.5	52.8837
		Nrf2	289	279	242	234	260.5	23.4414
		Usf1	240	217	180	234	225.5	23.3707
		Nfe2	182	168	201	224	191.5	21.0283
		Usf2	175	190	198	180	185	8.89874
		Fos	183	178	160	190	180.5	11.099
		Mafk	108	118	113	135	115.5	10.1612
		Klf4	28	35	32	29	30.5	2.73861

## Sheet: Fig. 6g
	GETM + additional factor
		Replicate 1	Replicate 2	Replicate 3	Replicate 4	Ava	Stdv
	EV	14	15	14	N/A	14.3333	0.57735
	Cdx2	22	22	29	N/A	24.3333	4.04145
	Atf3	14	13	N/A	N/A	13.5	0.707107
	Tead2	14	15	11	11	12.75	2.06155
	Pdx1	15	11	10	12	12	2.16025
	Fosl2	11	10	N/A	N/A	10.5	0.707107
	Nfe2	5	8	10	N/A	7.66667	2.51661
	Fos	8	6	N/A	N/A	7	1.41421
	Nrf2	9	6	5	N/A	6.66667	2.08167
	CTCF	4	7	3	N/A	4.66667	2.08167
	USF1	3	4	2	N/A	3	1
	KLF4	2	3	1	N/A	2	1
	MAFK	0	2	1	N/A	1	1
	USF2	0	0	0	0	0	0

## Sheet: Supplementary Fig. 3c
		Gapdh					Plac1					Prl8a9				Slc38
		Sample name		ct			Sample name		ct			Sample name		ct		Sample name		ct
		OSKM 0 days dox	Replicate 1	24.4615			OSKM 0 days dox	Replicate 1	N/D (38)			OSKM 0 days dox	Replicate 1	N/D (38)		OSKM 0 days dox	Replicate 1	N/D (38)
			Replicate 2	24.1689				Replicate 2	N/D (38)				Replicate 2	N/D (38)			Replicate 2	N/D (38)
		OSKM 3 days dox	Replicate 1	23.2248			OSKM 3 days dox	Replicate 1	36.112			OSKM 3 days dox	Replicate 1	33.5163		OSKM 3 days dox	Replicate 1	32.413
			Replicate 2	23.2793				Replicate 2	36.4701				Replicate 2	33.6952			Replicate 2	32.1306
		OSKM 9 days dox	Replicate 1	23.2379			OSKM 9 days dox	Replicate 1	35.5173			OSKM 9 days dox	Replicate 1	36.9648		OSKM 9 days dox	Replicate 1	33.4237
			Replicate 2	23.9197				Replicate 2	35.995				Replicate 2	36.9648			Replicate 2	32.9978
		GTEM 0 days dox	Replicate 1	22.9393			GTEM 0 days dox	Replicate 1	36.9985			GTEM 0 days dox	Replicate 1	36.9784		GTEM 0 days dox	Replicate 1	37.1045
			Replicate 2	22.9896				Replicate 2	36.1123				Replicate 2	36.9784			Replicate 2	34.8799
		GTEM 3 days dox	Replicate 1	23.3107			GTEM 3 days dox	Replicate 1	28.5812			GTEM 3 days dox	Replicate 1	31.491		GTEM 3 days dox	Replicate 1	30.2216
			Replicate 2	23.1747				Replicate 2	28.7881				Replicate 2	31.2166			Replicate 2	30.7699
		GTEM 12 days dox	Replicate 1	22.7223			GTEM 12 days dox	Replicate 1	27.7521			GTEM 12 days dox	Replicate 1	31.0768		GTEM 12 days dox	Replicate 1	29.6366
			Replicate 2	22.9122				Replicate 2	27.6072				Replicate 2	30.3258			Replicate 2	29.9105

## Sheet: Supplementary Fig. 3d
	Gapdh					Plac1					Prl8a9				Slc38
	Sample name		ct			Sample name		ct			Sample name		ct		Sample name		ct
	OSKM 0 days dox	Replicate 1	24.4615			OSKM 0 days dox	Replicate 1	N/D (38)			OSKM 0 days dox	Replicate 1	N/D (38)		OSKM 0 days dox	Replicate 1	N/D (38)
		Replicate 2	24.1689				Replicate 2	N/D (38)				Replicate 2	N/D (38)			Replicate 2	N/D (38)
	OSKM 3 days dox	Replicate 1	23.2248			OSKM 3 days dox	Replicate 1	36.112			OSKM 3 days dox	Replicate 1	33.5163		OSKM 3 days dox	Replicate 1	32.413
		Replicate 2	23.2793				Replicate 2	36.4701				Replicate 2	33.6952			Replicate 2	32.1306
	OSKM 9 days dox	Replicate 1	23.2379			OSKM 9 days dox	Replicate 1	35.5173			OSKM 9 days dox	Replicate 1	36.9648		OSKM 9 days dox	Replicate 1	33.4237
		Replicate 2	23.9197				Replicate 2	35.995				Replicate 2	36.9648			Replicate 2	32.9978
	GTEM 0 days dox	Replicate 1	22.9393			GTEM 0 days dox	Replicate 1	36.9985			GTEM 0 days dox	Replicate 1	36.9784		GTEM 0 days dox	Replicate 1	37.1045
		Replicate 2	22.9896				Replicate 2	36.1123				Replicate 2	36.9784			Replicate 2	34.8799
	GTEM 3 days dox	Replicate 1	23.3107			GTEM 3 days dox	Replicate 1	28.5812			GTEM 3 days dox	Replicate 1	31.491		GTEM 3 days dox	Replicate 1	30.2216
		Replicate 2	23.1747				Replicate 2	28.7881				Replicate 2	31.2166			Replicate 2	30.7699
	GTEM 12 days dox	Replicate 1	22.7223			GTEM 12 days dox	Replicate 1	27.7521			GTEM 12 days dox	Replicate 1	31.0768		GTEM 12 days dox	Replicate 1	29.6366
		Replicate 2	22.9122				Replicate 2	27.6072				Replicate 2	30.3258			Replicate 2	29.9105
